# Supplementary material for: An electric field cell for performing in situ single-crystal synchrotron X-ray diffraction
Source: J Appl Crystallogr. 2021 Sep 4;54(Pt 5):1349–59. doi: 10.1107/S1600576721007469 (PMC8493620; doi:10.1107/S1600576721007469)
Supplement: Supplementary file 1 [file j-54-01349-sup1.cif]

data_SQABPY_before_voltage_0V
#==============================================================================

# PROCESSING SUMMARY (IUCr Office Use Only)

_journal_date_recd_electronic      2021-03-29
_journal_date_to_coeditor         ?
_journal_date_from_coeditor       ?
_journal_date_accepted     ?
_journal_date_printers_first      ?
_journal_date_printers_final      ?
_journal_date_proofs_out          ?
_journal_date_proofs_in           ?
_journal_coeditor_name            ?
_journal_coeditor_code      OC5009
_journal_coeditor_notes
; ?
;
_journal_paper_category      FA
_journal_techeditor_code      ?
_iucr_compatibility_tag          ACTA95
_journal_techeditor_notes  
;
;
_journal_coden_ASTM               ?
_journal_name_full                ?
_journal_year                     ?
_journal_volume                   ?
_journal_issue                    ?
_journal_page_first               ?
_journal_page_last                ?
_journal_suppl_publ_number        ?
_journal_suppl_publ_pages         ?

#==============================================================================

_audit_creation_date               2020-08-10
_audit_creation_method
;
Olex2 1.3-alpha
(compiled 2020.05.22 svn.r1d9e7f8d for OlexSys, GUI svn.r6115)
;
_shelx_SHELXL_version_number       '2014/7'
_audit_contact_author_address             
;
Diamond Light Source, Harwell Science and Innovation Campus, 
Didcot, OX11 0DE, UK
;
_audit_contact_author_email        'lucy.saunders@diamond.ac.uk'
_audit_contact_author_name         'Dr Lucy K Saunders'
_audit_contact_author_phone        ?
_publ_contact_author_id_orcid      ?
_publ_section_references
;
Dolomanov, O.V., Bourhis, L.J., Gildea, R.J, Howard, J.A.K. & Puschmann, H.
 (2009), J. Appl. Cryst. 42, 339-341.

Sheldrick, G.M. (2008). Acta Cryst. A64, 112-122.
;
_chemical_name_common              ?
_chemical_name_systematic          ?
_chemical_formula_moiety           'C4 H O4, C10 H9 N2'
_chemical_formula_sum              'C14 H10 N2 O4'
_chemical_formula_weight           270.24
_chemical_melting_point            ?
loop_
  _atom_type_symbol
  _atom_type_description
  _atom_type_scat_dispersion_real
  _atom_type_scat_dispersion_imag
  _atom_type_scat_source
 'C' 'C' 0.0012 0.0008 'International Tables Vol C Tables 4.2.6.8 and 6.1.1.4'
 'H' 'H' 0.0000 0.0000 'International Tables Vol C Tables 4.2.6.8 and 6.1.1.4'
 'N' 'N' 0.0027 0.0017 'International Tables Vol C Tables 4.2.6.8 and 6.1.1.4'
 'O' 'O' 0.0054 0.0032 'International Tables Vol C Tables 4.2.6.8 and 6.1.1.4'

_shelx_space_group_comment
;
The symmetry employed for this shelxl refinement is uniquely defined
by the following loop, which should always be used as a source of
symmetry information in preference to the above space-group names.
They are only intended as comments.
;
_space_group_crystal_system        'monoclinic'
_space_group_IT_number             14
_space_group_name_H-M_alt          'P 1 21/n 1'
_space_group_name_Hall             '-P 2yn'
loop_
  _space_group_symop_operation_xyz
 'x, y, z'
 '-x+1/2, y+1/2, -z+1/2'
 '-x, -y, -z'
 'x-1/2, -y-1/2, z-1/2'

_cell_length_a                     3.80060(10)
_cell_length_b                     11.2125(3)
_cell_length_c                     27.4464(7)
_cell_angle_alpha                  90
_cell_angle_beta                   92.272(3)
_cell_angle_gamma                  90
_cell_volume                       1168.69(5)
_cell_formula_units_Z              4
_cell_measurement_reflns_used     8249
_cell_measurement_theta_max       20.76084559407034
_cell_measurement_theta_min       1.4664333493907515
_cell_measurement_temperature      298

_shelx_estimated_absorpt_T_max     ?
_shelx_estimated_absorpt_T_min     ?
_exptl_absorpt_coefficient_mu      0.065
_exptl_absorpt_correction_T_min   0.999590000075973
_exptl_absorpt_correction_T_max   1.0
_exptl_absorpt_correction_type    empirical
_exptl_absorpt_process_details    
;
DIALS 3.0.4-g47491215a-release
Scaling & analysis of unmerged intensities, 
absorption correction using spherical harmonics
;

_exptl_crystal_colour              yellow
_exptl_crystal_density_diffrn      1.536
_exptl_crystal_density_meas        'not measured'
_exptl_crystal_density_method      ?
_exptl_crystal_description         block
_exptl_crystal_F_000               560
_exptl_crystal_size_max            1.0
_exptl_crystal_size_mid            2.0
_exptl_crystal_size_min            0.300
_exptl_transmission_factor_max     ?
_exptl_transmission_factor_min     ?

_diffrn_radiation_wavelength      0.534
_diffrn_detector                  'Photon counting pixel array'
_diffrn_detector_type             'Dectris PILATUS 300K'
_diffrn_source                    Synchrotron
_diffrn_measurement_device        '4-circle \k-geometry diffractometer'
_diffrn_measurement_device_type   'Newport IS4CCD'
_diffrn_measurement_method        'shutterless scans'
_diffrn_radiation_monochromator   'Silicon 111'
_diffrn_source_details            'Nowell et al. (2012)'
_diffrn_source_type               'Diamond Light Source Beamline I19-2'
_diffrn_reflns_av_R_equivalents    0.0649
_diffrn_reflns_av_unetI/netI       0.0435
_diffrn_reflns_Laue_measured_fraction_full  0.992
_diffrn_reflns_Laue_measured_fraction_max  0.979
_diffrn_reflns_limit_h_max         4
_diffrn_reflns_limit_h_min         -5
_diffrn_reflns_limit_k_max         14
_diffrn_reflns_limit_k_min         -14
_diffrn_reflns_limit_l_max         36
_diffrn_reflns_limit_l_min         -36
_diffrn_reflns_number              15333
_diffrn_reflns_point_group_measured_fraction_full  0.992
_diffrn_reflns_point_group_measured_fraction_max  0.979
_diffrn_reflns_theta_full          18.687
_diffrn_reflns_theta_max           20.793
_diffrn_reflns_theta_min           1.116
_diffrn_ambient_temperature        298(2)
_diffrn_detector_area_resol_mean   ?
_diffrn_measured_fraction_theta_full  0.992
_diffrn_measured_fraction_theta_max  0.979
_reflns_Friedel_coverage           0.000
_reflns_Friedel_fraction_full      .
_reflns_Friedel_fraction_max       .
_reflns_number_gt                  2159
_reflns_number_total               2791
_reflns_special_details
;
 Reflections were merged by SHELXL according to the crystal
 class for the calculation of statistics and refinement.
 
 _reflns_Friedel_fraction is defined as the number of unique
 Friedel pairs measured divided by the number that would be
 possible theoretically, ignoring centric projections and
 systematic absences.
;
_reflns_threshold_expression       'I > 2\s(I)'

_computing_cell_refinement        
'DIALS 2theta refinement, DIALS 3.0.4-g47491215a-release'
_computing_data_collection        'GDA - generic data acquisition software'
_computing_data_reduction         
;
DIALS 3.0.4-g47491215a-release (Winter, G. et al., 2018)
dials.scale (Beilsten-Edmands, J. et al., 2020)
XIA2 0.7.50-gf263449d-dials-3.0 (Winter, G., 2010)
;
_computing_molecular_graphics      'Olex2 1.3-alpha (Dolomanov et al., 2009)'
_computing_publication_material    'Olex2 1.3-alpha (Dolomanov et al., 2009)'
_computing_structure_refinement    'XL  (Sheldrick, 2008)'
_computing_structure_solution      'SHELXT 2014/4 (Sheldrick, 2014)'


_refine_diff_density_max           0.335
_refine_diff_density_min           -0.209
_refine_diff_density_rms           0.055
_refine_ls_extinction_coef         0.038(6)
_refine_ls_extinction_expression  
 'Fc^*^=kFc[1+0.001xFc^2^\l^3^/sin(2\q)]^-1/4^'
_refine_ls_extinction_method       'SHELXL-2014/7 (Sheldrick 2014'
_refine_ls_goodness_of_fit_ref     1.035
_refine_ls_hydrogen_treatment      refall
_refine_ls_matrix_type             full
_refine_ls_number_parameters       222
_refine_ls_number_reflns           2791
_refine_ls_number_restraints       0
_refine_ls_R_factor_all            0.0526
_refine_ls_R_factor_gt             0.0418
_refine_ls_restrained_S_all        1.035
_refine_ls_shift/su_max            0.001
_refine_ls_shift/su_mean           0.000
_refine_ls_structure_factor_coef   Fsqd
_refine_ls_weighting_details      
 'w=1/[\s^2^(Fo^2^)+(0.0673P)^2^] where P=(Fo^2^+2Fc^2^)/3'
_refine_ls_weighting_scheme        calc
_refine_ls_wR_factor_gt            0.1096
_refine_ls_wR_factor_ref           0.1203
_refine_special_details            ?
_olex2_refinement_description
;
;
_atom_sites_solution_hydrogens     difmap
_atom_sites_solution_primary       dual
_atom_sites_solution_secondary     ?
loop_
  _atom_site_label
  _atom_site_type_symbol
  _atom_site_fract_x
  _atom_site_fract_y
  _atom_site_fract_z
  _atom_site_U_iso_or_equiv
  _atom_site_adp_type
  _atom_site_occupancy
  _atom_site_site_symmetry_order
  _atom_site_calc_flag
  _atom_site_refinement_flags_posn
  _atom_site_refinement_flags_adp
  _atom_site_refinement_flags_occupancy
  _atom_site_disorder_assembly
  _atom_site_disorder_group
 O2 O 0.0629(3) 0.87501(8) 0.55273(3) 0.0420(3) Uani 1 1 d . . . . .
 O4 O -0.3954(3) 0.60504(8) 0.65785(4) 0.0483(3) Uani 1 1 d . . . . .
 O1 O -0.2815(3) 0.89163(8) 0.65817(3) 0.0471(3) Uani 1 1 d . . . . .
 O3 O -0.0267(3) 0.58927(9) 0.55291(4) 0.0556(3) Uani 1 1 d . . . . .
 N2 N 0.3440(3) 0.79559(10) 0.47411(4) 0.0348(3) Uani 1 1 d . . . . .
 N1 N 0.9662(3) 0.67444(10) 0.24155(4) 0.0402(3) Uani 1 1 d . . . . .
 C7 C 0.6122(3) 0.74910(10) 0.38452(4) 0.0280(3) Uani 1 1 d . . . . .
 C10 C 0.7412(3) 0.72423(11) 0.33518(4) 0.0295(3) Uani 1 1 d . . . . .
 C14 C 0.8946(4) 0.61552(11) 0.32435(4) 0.0328(3) Uani 1 1 d . . . . .
 C2 C -0.0594(4) 0.80016(11) 0.58212(4) 0.0321(3) Uani 1 1 d . . . . .
 C8 C 0.5200(4) 0.65642(11) 0.41554(4) 0.0333(3) Uani 1 1 d . . . . .
 C4 C -0.2665(4) 0.67641(11) 0.62968(4) 0.0333(3) Uani 1 1 d . . . . .
 C1 C -0.2128(4) 0.80399(11) 0.62816(4) 0.0321(3) Uani 1 1 d . . . . .
 C6 C 0.5716(4) 0.86596(11) 0.40082(4) 0.0351(3) Uani 1 1 d . . . . .
 C3 C -0.0999(4) 0.66863(11) 0.58107(4) 0.0352(3) Uani 1 1 d . . . . .
 C13 C 1.0063(4) 0.59539(12) 0.27773(5) 0.0366(3) Uani 1 1 d . . . . .
 C11 C 0.7055(4) 0.80765(12) 0.29774(4) 0.0384(3) Uani 1 1 d . . . . .
 C5 C 0.4338(4) 0.88627(12) 0.44550(5) 0.0375(3) Uani 1 1 d . . . . .
 C9 C 0.3857(4) 0.68179(12) 0.46029(4) 0.0354(3) Uani 1 1 d . . . . .
 C12 C 0.8174(4) 0.77922(13) 0.25183(5) 0.0434(4) Uani 1 1 d . . . . .
 H13 H 1.114(4) 0.5215(14) 0.2696(5) 0.045(4) Uiso 1 1 d . . . . .
 H14 H 0.931(4) 0.5513(13) 0.3490(5) 0.048(4) Uiso 1 1 d . . . . .
 H8 H 0.547(4) 0.5737(13) 0.4063(5) 0.041(4) Uiso 1 1 d . . . . .
 H9 H 0.305(4) 0.6227(12) 0.4825(5) 0.038(4) Uiso 1 1 d . . . . .
 H5 H 0.401(4) 0.9672(14) 0.4575(5) 0.047(4) Uiso 1 1 d . . . . .
 H12 H 0.789(4) 0.8347(15) 0.2248(6) 0.054(4) Uiso 1 1 d . . . . .
 H11 H 0.600(4) 0.8860(13) 0.3033(5) 0.048(4) Uiso 1 1 d . . . . .
 H6 H 0.635(4) 0.9348(14) 0.3808(5) 0.045(4) Uiso 1 1 d . . . . .
 H2 H 0.230(6) 0.8178(18) 0.5083(7) 0.084(6) Uiso 1 1 d . . . . .
 H1 H -0.389(6) 0.8533(19) 0.6908(7) 0.095(7) Uiso 1 1 d . . . . .

loop_
  _atom_site_aniso_label
  _atom_site_aniso_U_11
  _atom_site_aniso_U_22
  _atom_site_aniso_U_33
  _atom_site_aniso_U_23
  _atom_site_aniso_U_13
  _atom_site_aniso_U_12
 O2 0.0644(7) 0.0300(5) 0.0330(5) 0.0031(3) 0.0222(4) 0.0003(4)
 O4 0.0693(8) 0.0317(5) 0.0458(6) 0.0080(4) 0.0252(5) -0.0001(5)
 O1 0.0800(9) 0.0293(5) 0.0335(5) -0.0009(4) 0.0230(5) 0.0024(5)
 O3 0.0841(9) 0.0350(5) 0.0499(6) -0.0096(4) 0.0289(6) -0.0026(5)
 N2 0.0389(7) 0.0384(6) 0.0277(5) -0.0022(4) 0.0078(4) 0.0009(5)
 N1 0.0484(8) 0.0443(7) 0.0288(5) -0.0022(4) 0.0121(5) -0.0033(5)
 C7 0.0299(7) 0.0288(6) 0.0255(5) 0.0000(4) 0.0046(5) 0.0004(5)
 C10 0.0309(7) 0.0313(6) 0.0268(6) -0.0011(4) 0.0057(5) -0.0029(5)
 C14 0.0389(8) 0.0302(6) 0.0299(6) -0.0013(4) 0.0073(5) -0.0005(5)
 C2 0.0389(8) 0.0292(6) 0.0287(6) 0.0016(4) 0.0081(5) 0.0025(5)
 C8 0.0420(8) 0.0270(6) 0.0316(6) 0.0017(5) 0.0092(5) 0.0003(5)
 C4 0.0379(8) 0.0289(6) 0.0337(6) 0.0035(5) 0.0094(5) 0.0027(5)
 C1 0.0406(8) 0.0274(6) 0.0289(6) 0.0026(4) 0.0087(5) 0.0048(5)
 C6 0.0480(9) 0.0273(6) 0.0304(6) 0.0014(5) 0.0087(5) 0.0006(5)
 C3 0.0418(9) 0.0298(6) 0.0346(6) -0.0002(5) 0.0110(5) 0.0016(5)
 C13 0.0423(9) 0.0346(7) 0.0339(6) -0.0063(5) 0.0113(5) -0.0027(6)
 C11 0.0481(9) 0.0362(7) 0.0319(6) 0.0045(5) 0.0116(6) 0.0058(6)
 C5 0.0510(10) 0.0300(7) 0.0322(6) -0.0036(5) 0.0091(6) 0.0019(6)
 C9 0.0428(9) 0.0343(7) 0.0301(6) 0.0034(5) 0.0107(5) -0.0017(5)
 C12 0.0563(11) 0.0449(8) 0.0299(6) 0.0053(5) 0.0130(6) 0.0050(7)

_geom_special_details
;
 All esds (except the esd in the dihedral angle between two l.s. planes)
 are estimated using the full covariance matrix.  The cell esds are taken
 into account individually in the estimation of esds in distances, angles
 and torsion angles; correlations between esds in cell parameters are only
 used when they are defined by crystal symmetry.  An approximate (isotropic)
 treatment of cell esds is used for estimating esds involving l.s. planes.
;
loop_
  _geom_bond_atom_site_label_1
  _geom_bond_atom_site_label_2
  _geom_bond_distance
  _geom_bond_site_symmetry_2
  _geom_bond_publ_flag
 O2 C2 1.2653(15) . ?
 O4 C4 1.2281(15) . ?
 O1 C1 1.3151(14) . ?
 O1 H1 1.09(2) . ?
 O3 C3 1.2182(15) . ?
 N2 C5 1.3372(17) . ?
 N2 C9 1.3424(17) . ?
 N2 H2 1.08(2) . ?
 N1 C13 1.3352(17) . ?
 N1 C12 1.3386(19) . ?
 C7 C10 1.4848(17) . ?
 C7 C8 1.3970(17) . ?
 C7 C6 1.3951(17) . ?
 C10 C14 1.3885(17) . ?
 C10 C11 1.3922(17) . ?
 C14 C13 1.3826(17) . ?
 C14 H14 0.994(14) . ?
 C2 C1 1.4130(17) . ?
 C2 C3 1.4829(18) . ?
 C8 C9 1.3782(17) . ?
 C8 H8 0.967(15) . ?
 C4 C1 1.4458(18) . ?
 C4 C3 1.5017(18) . ?
 C6 C5 1.3712(18) . ?
 C6 H6 0.983(16) . ?
 C13 H13 0.955(16) . ?
 C11 C12 1.3831(18) . ?
 C11 H11 0.981(16) . ?
 C5 H5 0.975(15) . ?
 C9 H9 0.959(14) . ?
 C12 H12 0.971(16) . ?

loop_
  _geom_angle_atom_site_label_1
  _geom_angle_atom_site_label_2
  _geom_angle_atom_site_label_3
  _geom_angle
  _geom_angle_site_symmetry_1
  _geom_angle_site_symmetry_3
  _geom_angle_publ_flag
 C1 O1 H1 108.1(11) . . ?
 C5 N2 C9 121.40(11) . . ?
 C5 N2 H2 117.2(11) . . ?
 C9 N2 H2 121.4(11) . . ?
 C13 N1 C12 117.56(11) . . ?
 C8 C7 C10 121.07(11) . . ?
 C6 C7 C10 120.91(11) . . ?
 C6 C7 C8 118.00(11) . . ?
 C14 C10 C7 121.11(11) . . ?
 C14 C10 C11 117.47(11) . . ?
 C11 C10 C7 121.40(11) . . ?
 C10 C14 H14 122.5(9) . . ?
 C13 C14 C10 119.23(11) . . ?
 C13 C14 H14 118.2(9) . . ?
 O2 C2 C1 136.47(11) . . ?
 O2 C2 C3 133.45(11) . . ?
 C1 C2 C3 90.08(10) . . ?
 C7 C8 H8 121.4(9) . . ?
 C9 C8 C7 120.02(12) . . ?
 C9 C8 H8 118.6(9) . . ?
 O4 C4 C1 136.31(12) . . ?
 O4 C4 C3 135.58(12) . . ?
 C1 C4 C3 88.10(9) . . ?
 O1 C1 C2 133.00(11) . . ?
 O1 C1 C4 133.59(11) . . ?
 C2 C1 C4 93.41(10) . . ?
 C7 C6 H6 121.7(9) . . ?
 C5 C6 C7 119.60(12) . . ?
 C5 C6 H6 118.7(9) . . ?
 O3 C3 C2 135.45(12) . . ?
 O3 C3 C4 136.15(12) . . ?
 C2 C3 C4 88.40(9) . . ?
 N1 C13 C14 123.34(13) . . ?
 N1 C13 H13 116.1(9) . . ?
 C14 C13 H13 120.5(9) . . ?
 C10 C11 H11 121.0(8) . . ?
 C12 C11 C10 119.54(13) . . ?
 C12 C11 H11 119.4(8) . . ?
 N2 C5 C6 120.94(12) . . ?
 N2 C5 H5 118.1(9) . . ?
 C6 C5 H5 121.0(9) . . ?
 N2 C9 C8 120.00(12) . . ?
 N2 C9 H9 115.7(8) . . ?
 C8 C9 H9 124.2(8) . . ?
 N1 C12 C11 122.82(12) . . ?
 N1 C12 H12 115.8(9) . . ?
 C11 C12 H12 121.4(9) . . ?

loop_
  _geom_torsion_atom_site_label_1
  _geom_torsion_atom_site_label_2
  _geom_torsion_atom_site_label_3
  _geom_torsion_atom_site_label_4
  _geom_torsion
  _geom_torsion_site_symmetry_1
  _geom_torsion_site_symmetry_2
  _geom_torsion_site_symmetry_3
  _geom_torsion_site_symmetry_4
  _geom_torsion_publ_flag
 O2 C2 C1 O1 -0.9(3) . . . . ?
 O2 C2 C1 C4 178.88(17) . . . . ?
 O2 C2 C3 O3 1.5(3) . . . . ?
 O2 C2 C3 C4 -178.93(16) . . . . ?
 O4 C4 C1 O1 1.4(3) . . . . ?
 O4 C4 C1 C2 -178.41(17) . . . . ?
 O4 C4 C3 O3 -2.0(3) . . . . ?
 O4 C4 C3 C2 178.46(17) . . . . ?
 C7 C10 C14 C13 179.02(12) . . . . ?
 C7 C10 C11 C12 -177.62(13) . . . . ?
 C7 C8 C9 N2 -0.1(2) . . . . ?
 C7 C6 C5 N2 1.3(2) . . . . ?
 C10 C7 C8 C9 -177.00(12) . . . . ?
 C10 C7 C6 C5 176.45(12) . . . . ?
 C10 C14 C13 N1 -1.9(2) . . . . ?
 C10 C11 C12 N1 -1.1(2) . . . . ?
 C14 C10 C11 C12 0.9(2) . . . . ?
 C8 C7 C10 C14 -23.67(19) . . . . ?
 C8 C7 C10 C11 154.77(13) . . . . ?
 C8 C7 C6 C5 -2.1(2) . . . . ?
 C1 C2 C3 O3 -178.83(18) . . . . ?
 C1 C2 C3 C4 0.75(10) . . . . ?
 C1 C4 C3 O3 178.84(18) . . . . ?
 C1 C4 C3 C2 -0.73(10) . . . . ?
 C6 C7 C10 C14 157.88(13) . . . . ?
 C6 C7 C10 C11 -23.7(2) . . . . ?
 C6 C7 C8 C9 1.5(2) . . . . ?
 C3 C2 C1 O1 179.44(16) . . . . ?
 C3 C2 C1 C4 -0.78(11) . . . . ?
 C3 C4 C1 O1 -179.45(16) . . . . ?
 C3 C4 C1 C2 0.77(10) . . . . ?
 C13 N1 C12 C11 -0.1(2) . . . . ?
 C11 C10 C14 C13 0.5(2) . . . . ?
 C5 N2 C9 C8 -0.7(2) . . . . ?
 C9 N2 C5 C6 0.1(2) . . . . ?
 C12 N1 C13 C14 1.7(2) . . . . ?

_shelx_res_file
;
    shelxt.res created by SHELXL-2014/7

TITL shelxt_a.res in P2(1)/n
REM Old TITL shelxt in P 1 21/c 1
REM SHELXT solution in P2(1)/n
REM R1 0.163, Rweak 0.005, Alpha 0.022, Orientation as input
REM Formula found by SHELXT: C14 N2 O4
CELL 0.534 3.8006 11.2125 27.4464 90 92.272 90
ZERR 4 0.0001 0.0003 0.0007 0 0.003 0
LATT 1
SYMM 0.5-X,0.5+Y,0.5-Z
SFAC C H N O
DISP C 0.0012 0.0008 6.9405
DISP H -0 0 0.6115
DISP N 0.0027 0.0017 10.6928
DISP O 0.0054 0.0032 16.3976
UNIT 56 40 8 16

L.S. 10
PLAN  5
CONF
BOND $H
list 4
MORE -1
fmap 2
acta
OMIT 0 1 26
OMIT 1 3 21
OMIT 2 7 25
OMIT 0 1 27
REM <olex2.extras>
REM <HklSrc "%.\\shelxt.hkl">
REM </olex2.extras>

WGHT    0.067300
EXTI    0.038415
FVAR       0.47012
O2    4    0.062870    0.875014    0.552730    11.00000    0.06440    0.03003 =
         0.03304    0.00311    0.02224    0.00028
O4    4   -0.395363    0.605045    0.657854    11.00000    0.06932    0.03167 =
         0.04577    0.00799    0.02516   -0.00011
O1    4   -0.281521    0.891628    0.658175    11.00000    0.07997    0.02934 =
         0.03352   -0.00089    0.02296    0.00237
O3    4   -0.026732    0.589269    0.552907    11.00000    0.08412    0.03503 =
         0.04987   -0.00960    0.02887   -0.00265
N2    3    0.343978    0.795592    0.474108    11.00000    0.03888    0.03840 =
         0.02771   -0.00215    0.00777    0.00092
N1    3    0.966175    0.674445    0.241554    11.00000    0.04837    0.04430 =
         0.02883   -0.00216    0.01210   -0.00334
C7    1    0.612227    0.749103    0.384519    11.00000    0.02986    0.02885 =
         0.02555   -0.00004    0.00460    0.00036
C10   1    0.741181    0.724228    0.335178    11.00000    0.03087    0.03125 =
         0.02682   -0.00110    0.00570   -0.00286
C14   1    0.894635    0.615520    0.324352    11.00000    0.03886    0.03020 =
         0.02994   -0.00128    0.00734   -0.00051
C2    1   -0.059419    0.800162    0.582124    11.00000    0.03885    0.02917 =
         0.02873    0.00156    0.00814    0.00249
C8    1    0.520038    0.656415    0.415543    11.00000    0.04204    0.02703 =
         0.03159    0.00175    0.00921    0.00029
C4    1   -0.266473    0.676412    0.629681    11.00000    0.03791    0.02890 =
         0.03365    0.00352    0.00943    0.00265
C1    1   -0.212808    0.803988    0.628161    11.00000    0.04059    0.02744 =
         0.02890    0.00259    0.00867    0.00481
C6    1    0.571552    0.865955    0.400824    11.00000    0.04804    0.02729 =
         0.03045    0.00137    0.00873    0.00058
C3    1   -0.099936    0.668633    0.581072    11.00000    0.04179    0.02984 =
         0.03460   -0.00016    0.01104    0.00160
C13   1    1.006296    0.595389    0.277730    11.00000    0.04226    0.03456 =
         0.03386   -0.00632    0.01133   -0.00272
C11   1    0.705473    0.807651    0.297738    11.00000    0.04809    0.03619 =
         0.03185    0.00450    0.01157    0.00582
C5    1    0.433798    0.886271    0.445496    11.00000    0.05097    0.03000 =
         0.03217   -0.00363    0.00915    0.00187
C9    1    0.385653    0.681787    0.460286    11.00000    0.04275    0.03425 =
         0.03005    0.00345    0.01072   -0.00172
C12   1    0.817438    0.779222    0.251829    11.00000    0.05629    0.04488 =
         0.02994    0.00530    0.01303    0.00505
H13   2    1.114144    0.521458    0.269605    11.00000    0.04476
H14   2    0.930581    0.551285    0.349024    11.00000    0.04802
H8    2    0.546646    0.573745    0.406289    11.00000    0.04067
H9    2    0.305428    0.622655    0.482521    11.00000    0.03845
H5    2    0.400589    0.967165    0.457462    11.00000    0.04714
H12   2    0.789497    0.834706    0.224793    11.00000    0.05354
H11   2    0.599533    0.885995    0.303312    11.00000    0.04780
H6    2    0.634575    0.934821    0.380783    11.00000    0.04483
H2    2    0.229657    0.817777    0.508342    11.00000    0.08363
H1    2   -0.389233    0.853259    0.690793    11.00000    0.09487
HKLF 4

REM  shelxt_a.res in P2(1)/n
REM R1 =  0.0418 for    2159 Fo > 4sig(Fo)  and  0.0526 for all    2791 data
REM    222 parameters refined using      0 restraints

END

WGHT      0.0672      0.0000

REM Highest difference peak  0.335,  deepest hole -0.209,  1-sigma level  0.055
Q1    1  -0.0360  0.7344  0.5752  11.00000  0.05    0.33
Q2    1  -0.2598  0.7427  0.6362  11.00000  0.05    0.30
Q3    1  -0.1490  0.6557  0.6063  11.00000  0.05    0.29
Q4    1   0.6830  0.7404  0.3615  11.00000  0.05    0.29
Q5    1   0.5734  0.8135  0.3927  11.00000  0.05    0.28
;
_shelx_res_checksum                49833
_shelx_hkl_file
;
   0   0  28   96.50    6.19
   1   1  35    0.40    0.47
   2   0  26   12.39    2.05
   1   0  29   32.08    3.38
   0   1  35    1.32    0.74
  -1   0  23  180.07    8.77
   3   1  28    0.52    0.52
  -1   1  32    0.76    0.59
  -1   0   6   -0.01    0.07
   0   0  29   -0.04    0.29
   1  -1  15   16.88    1.85
  -1   0  24    0.17    0.30
   2   0  27    0.02    0.32
   1   0  30   -0.07    0.35
   1  -1  12   13.69    1.52
   1  -1  16   13.63    1.71
   1  -1  17   13.71    1.75
   2   0   1   -0.03    0.10
  -1   1  33   85.61    6.07
   0   1  36   37.35    3.97
   1  -1  18   11.25    1.62
   3   0  12   -0.01    0.36
   3   0  13    6.52    1.24
   3   0  14    0.08    0.33
   3   0  15   17.27    2.14
   3   0  16   -0.07    0.30
   2   0  28   10.41    1.96
   0   0  30   18.29    2.50
   1  -1  11   11.52    1.35
   1  -1  19   19.64    2.22
   3   0  11   79.45    4.77
   3   0  17   14.13    2.01
   3   0  18   -0.06    0.34
  -1   0  25   17.26    2.17
   1  -1  20    6.29    1.29
   3   0  19    0.23    0.44
   1  -1  10   23.13    1.94
  -1   0  26    0.07    0.37
   0   0  31   -0.06    0.32
  -1   1  34   -0.05    0.30
   0  -1  14   16.49    1.71
   0  -1  15   10.57    1.39
   0  -1  17    0.76    0.41
   1  -1  21    3.78    1.05
   3   0  20    0.05    0.38
   0  -1  13   81.83    4.43
   0  -1  18   49.81    3.59
   1  -1  22   10.09    1.69
   3   0  21    5.35    1.33
   1  -1   9  235.90    9.70
   0  -1  19   23.57    2.40
   3   0  22   -0.06    0.41
  -1   0  27   17.21    2.28
   0   0  32    1.04    0.69
   0  -1  20   25.77    2.59
   1  -1  23   10.95    1.80
   1   0  33    0.06    0.34
   0  -1  21   24.47    2.56
   3   0  23    9.95    1.87
   2   0  31    0.21    0.45
   0  -1  11    2.49    0.63
   2  -1  16    1.37    0.65
   0  -1  22    5.31    1.25
   1  -1  24   11.52    1.92
   3   0  24   -0.09    0.49
  -1   0  28   -0.06    0.33
   1  -1   8  105.43    5.04
   2  -1  14   48.30    3.61
   2  -1  15    2.46    0.81
   2  -1  17    4.89    1.17
   2  -1  18   53.12    4.13
   1  -1  25   20.28    2.65
   1   0  34   -0.05    0.30
   2  -1  13    1.73    0.63
   2  -1  19    1.08    0.65
   2  -1  20   25.46    2.84
   0  -1  23   70.84    4.97
   3   0  25    0.62    0.53
  -1   0  29    0.18    0.43
   2   0  32    3.24    1.22
   2  -1  21    2.01    0.90
   0  -1  24    3.79    1.11
   1  -1  26    6.11    1.49
   0  -1  10   78.69    4.06
   1   0  35    0.87    0.66
   2  -1  22   -0.07    0.41
   0  -1  25    0.53    0.47
   1  -1  27   93.30    6.47
  -1   0  30   -0.01    0.27
   1  -1   7   20.29    1.65
   2  -1  23    3.70    1.14
   0   0  35    0.22    0.58
   2  -1  24   49.88    4.45
   1  -1  28    2.81    1.10
   0  -1   9    8.16    1.00
   2  -1  10    0.15    0.29
  -1   0   5  152.81    5.64
   3   0  28   -0.02    0.37
  -1   0  31    0.18    0.35
   2  -1  25    0.57    0.59
   2  -1  26   15.67    2.47
   1  -1  29    0.50    0.66
   2   0   0  108.04    4.32
   0   0  36   22.71    3.19
   2  -1   9    0.89    0.43
   0  -1  28    7.37    1.62
  -1   0  32    0.04    0.40
   2  -1  27    8.96    1.89
   1  -1  30    2.96    1.08
   1  -1   6   21.39    1.66
   0  -1  29    1.41    0.87
  -1   0  33   64.05    5.36
   2  -1  28    9.69    1.99
   0  -1   8   30.86    2.08
   2  -1   8   26.86    2.26
   0  -1  30    2.70    1.11
  -1   0  34   -0.05    0.49
   0  -1  31    0.08    0.51
   1  -1  33    4.96    1.49
  -1  -1  19    3.25    0.90
  -1  -1  20    2.83    0.85
  -1  -1  21   93.19    5.75
   2  -1  31    2.13    1.01
   0  -1  32    0.11    0.26
   2  -1   7    0.51    0.34
  -1  -1  22    0.07    0.35
  -1  -1  23   20.07    2.46
   1  -1  34   -0.01    0.58
  -1  -1  17    0.74    0.41
   3  -1  18    0.24    0.57
   3  -1  19    0.14    0.35
   3  -1  20    1.79    0.83
   3  -1  21    0.73    0.69
  -1  -1  24   26.35    2.92
   2  -1  32    1.51    0.92
   1  -1   5 1285.01   45.21
  -1  -1  16    3.66    0.86
   3  -1  16    0.04    0.37
   3  -1  17    3.88    1.16
   3  -1  22    2.85    1.06
  -1  -1  25  105.16    6.67
   0  -1   7    1.06    0.36
   3  -1  23    3.57    1.26
   3  -1  24    2.73    1.13
   1  -1  35    0.38    0.82
   3  -1  15    1.51    0.75
   3  -1  25    6.27    1.66
  -1  -1  26   22.70    2.80
   1  -2  20   11.21    1.92
   1  -2  21  130.83    7.79
   3  -1  14    5.27    1.24
  -1  -1  15   10.56    1.41
  -1  -1  27    0.13    0.33
   1  -2  18    0.40    0.42
   1  -2  19    1.38    0.72
   1  -2  22   20.25    2.69
   1  -2  23   30.19    3.35
   0  -1  35    1.17    0.90
   1  -2  17    8.76    1.57
   1  -2  24   32.84    3.60
   2  -1   6  358.81   14.14
   3  -1  13    3.13    0.95
  -1  -1  28    2.34    1.00
   1  -2  16    3.20    0.94
   1  -2  25   -0.06    0.44
  -1  -1  14    6.91    1.10
   3  -1  28    0.11    0.40
  -1  -1  29    0.18    0.49
   1  -2  26   46.37    4.49
   3  -1  12   16.54    2.17
   0  -1  36   44.46    4.72
   1  -2  15   88.67    5.53
   1  -2  27    0.63    0.64
  -1  -1  30    0.99    0.68
  -2   0  16   69.86    4.04
   2  -2  21    5.68    1.50
   1  -2  28    3.80    1.27
   2  -2  19    0.82    0.59
   2  -2  20    6.71    1.57
   0  -2  21  109.45    6.80
   0  -2  22   37.72    3.65
   2  -2  22    0.91    0.71
   0  -2  23    2.51    1.02
   2  -2  23    2.45    0.99
   2  -2  24    9.48    1.99
   1  -2  29    7.46    1.85
  -1  -1  13    0.85    0.38
  -1  -1  31    0.71    0.58
   2  -2  18    0.32    0.49
   0  -2  19   23.67    2.67
   0  -2  20   46.73    3.98
   0  -2  24  127.71    7.82
   0  -2  25    2.60    1.10
   2  -2  25   -0.05    0.49
   3  -1  11  231.03   10.89
  -2   0  15    0.03    0.18
   2  -2  17   43.36    3.93
   0  -2  18  203.65   10.03
   0  -2  26    0.08    0.43
   2  -2  26   36.25    4.02
   1  -2  30   27.08    3.54
  -1  -1  32    0.68    0.63
   2  -2  16    1.48    0.75
   0  -2  27   11.70    2.13
   2  -2  27    1.61    0.89
   1  -1   4  346.64   13.06
   0  -1   6  541.29   19.70
   0  -2  17   14.25    1.95
   0  -2  28    0.11    0.48
   2  -2  28   11.83    2.30
   2  -1   5  269.23   10.94
  -1  -1  33   74.56    6.09
   2  -2  15   -0.04    0.32
  -1  -1  12   11.93    1.37
   0  -2  29   20.50    2.98
   2  -2  30    2.51    1.21
  -1  -1  34   -0.03    0.48
   1  -2  12    5.13    1.08
   2  -2  14    0.89    0.56
   0  -2  30   -0.04    0.35
   1  -2  33    0.32    0.43
  -2   0  14    0.90    0.36
   0  -2  31    0.02    0.49
   2  -2  31    0.71    0.69
   2  -2  32    6.64    1.86
   1  -2  34    0.00    0.44
   2  -2  13   21.63    2.49
   0  -2  32    1.23    0.83
   1  -2  11  366.67   15.16
   1  -2  35   -0.06    0.53
   0  -2  14  113.95    6.28
  -1  -1  11  400.03   15.43
   2   0  -1   -0.01    0.09
   2  -2  12   23.78    2.59
  -2   0  13    0.10    0.21
   0  -2  35    0.71    0.70
   0  -2  13   73.64    4.61
   3  -2  21    5.36    1.50
   3  -2  22    0.60    0.70
   3  -2  23    8.22    1.95
   3  -2  24    2.43    1.14
   3  -2  25    1.22    0.76
   2  -1   4  199.62    8.42
   1  -2  10   40.72    3.13
   3  -2  20    4.29    1.37
   0  -2  36    5.72    1.76
   3  -2  19    1.98    1.01
   3  -2  28    0.39    0.65
   3  -2  18    0.20    0.47
   0  -1   5   31.85    1.94
  -1   0   4   -0.01    0.05
   0  -2  12    8.70    1.37
   3  -2  17   13.06    2.26
   1  -3  25   54.16    5.07
  -1  -2  23    0.65    0.58
  -1  -2  24   57.42    4.79
  -1  -2  25    3.50    1.16
  -1  -2  26    0.55    0.51
  -1  -2  27    1.90    0.90
   1  -1   3 7556.99  258.74
  -1  -1  10   32.84    2.29
   1  -3  22    0.04    0.47
   1  -3  23   94.92    6.86
   1  -3  24   24.65    3.30
   1  -3  26    2.60    1.13
   1  -3  27   14.24    2.56
   1  -3  28    2.78    1.27
   2  -2  10    1.04    0.53
   3  -2  16    0.30    0.51
  -1  -2  22    2.42    0.98
  -1  -2  28    0.39    0.58
  -1  -2  29    0.29    0.51
   1  -3  29    5.47    1.63
   1  -2   9    1.90    0.63
  -1  -2  30    9.38    2.01
  -2   0  12    2.98    0.58
   1  -3  20    7.74    1.76
   3  -2  15   10.83    1.96
  -1  -2  21  153.81    8.58
  -1  -2  31    0.53    0.59
   2  -3  24    2.53    1.11
   2  -3  25   -0.07    0.53
   2  -3  26    0.21    0.44
   2  -3  27    3.36    1.36
  -1  -2  20  284.84   13.24
  -1  -2  32   15.35    2.72
   1  -3  19   51.50    4.55
   2  -3  22    0.81    0.64
   2  -3  23    1.70    0.97
   1  -3  32    1.31    0.91
   2  -3  21    1.26    0.78
   2  -3  30    0.88    0.73
   1  -3  33    2.32    1.14
   0  -2  11  176.39    8.30
   3  -2  14    0.89    0.61
  -1  -2  19    2.17    0.81
  -1  -2  33    3.75    1.42
   1  -3  18   11.87    2.05
   2  -3  20    0.06    0.39
   2  -3  31    8.25    2.10
   1  -3  34    2.55    1.27
   0  -3  25    5.60    1.52
   0  -3  26   31.98    3.79
   0  -3  27   53.69    5.11
   0  -3  28    0.77    0.83
   2  -3  32    4.17    1.52
   2  -2   9   25.44    2.54
   1  -3  17   48.93    4.30
   2  -3  19    0.18    0.47
   0  -3  23  141.98    8.74
   0  -3  24  120.71    7.97
   0  -3  29    2.09    1.12
   0  -3  30   10.62    2.27
   0  -3  22   32.38    3.62
   0  -3  31    0.05    0.33
   1  -2   8   -0.02    0.29
   3  -2  13    0.15    0.38
   2  -1   3    4.78    0.78
   2  -3  18    8.20    1.83
   1  -3  16   10.72    1.88
   0  -3  21   38.34    3.91
   2  -3  17   12.09    2.13
   0  -3  20  178.04    9.84
   0  -3  34    0.57    0.68
  -1  -1   9  292.25   11.50
   0  -2  10   20.57    2.04
   3  -2  12    0.16    0.41
   0  -3  35    0.19    0.71
   2  -2   8  102.64    5.82
   1  -3  15   19.80    2.55
   2  -3  16   29.34    3.37
   0  -3  19   27.08    3.13
  -2   0  11   -0.02    0.11
   3  -3  25    0.18    0.60
   3  -3  27    4.16    1.60
  -1  -2  16  112.26    6.42
   0  -3  18  151.88    8.63
   3  -3  23    3.28    1.35
   3  -3  24    0.02    0.59
   2  -3  15   16.76    2.48
   3  -3  22    2.75    1.22
   3  -2  11    8.93    1.70
   1  -3  14  168.43    9.03
   0  -3  17    9.63    1.78
   3  -3  21    2.51    1.18
   1  -2   7    9.55    1.32
   3  -3  20    1.64    0.94
  -1  -2  15    1.72    0.67
   0  -1   4   37.61    2.11
   2  -3  14   96.16    6.48
   3  -3  19    2.20    1.08
   2  -2   7  209.81    9.66
   0  -2   9    9.99    1.35
   0  -3  16  108.86    6.75
   1  -4  26    2.14    1.07
   1  -4  28    6.97    1.97
   1  -4  29    0.40    0.67
   3  -3  18    0.24    0.43
   1  -4  25    4.04    1.42
   1  -4  32    0.50    0.83
   1  -4  33    0.39    0.70
   2  -3  13    1.71    0.79
   1  -1   2   56.97    2.85
  -2  -1  17   21.49    2.26
   1  -4  24    0.92    0.94
   2  -4  26   21.30    3.39
   2  -4  29   -0.07    0.69
   2  -4  30    0.44    0.59
   2  -4  31    0.27    0.46
   1  -4  34    1.19    0.93
  -1  -3  27    2.39    1.13
  -1  -3  28    4.14    1.39
  -1  -3  29   10.55    2.27
  -1  -3  30    0.80    0.74
  -1  -3  31    0.70    0.67
  -1  -3  32    2.85    1.28
   1  -4  23   15.92    2.72
   2  -4  25    8.10    2.06
   3  -3  17   -0.04    0.51
  -1  -3  26   40.28    4.32
  -1  -3  33   -0.02    0.38
  -1  -2  14    1.51    0.61
   1  -4  22   -0.07    0.57
   2  -4  24    0.93    0.82
  -1  -3  25   51.31    4.87
  -1  -1   8   41.27    2.50
   2  -4  23    1.39    0.92
  -1  -3  24   25.31    3.27
   2  -1   2  126.57    5.67
   1  -4  21    7.69    1.83
   2  -4  22    5.29    1.63
   2  -3  12   22.23    2.72
   3  -3  16    0.09    0.32
   0  -4  29    3.64    1.46
   0  -4  30    3.22    1.35
   0  -4  31    1.02    0.87
  -1  -3  23   36.64    3.93
   1  -4  20    7.02    1.71
   2  -4  21   15.85    2.76
   0  -4  27   42.69    4.74
   0  -4  28   36.82    4.45
   0  -4  33    1.22    0.86
   1  -2   6   24.00    2.12
  -2  -1  16    1.20    0.51
   0  -4  26   10.76    2.27
   0  -4  34   -0.08    0.51
   3  -3  15    0.86    0.71
  -1  -3  22   56.83    4.95
   2  -4  20    6.54    1.75
   0  -4  25   15.87    2.74
   0  -4  35    0.93    0.88
   2  -2   6  289.11   12.35
   0  -2   8  330.18   13.37
  -1  -2  13  212.56    9.78
   1  -4  19    1.12    0.73
   0  -4  24    4.56    1.49
   1  -3  11   98.88    6.07
  -2   0  10    6.63    0.78
   2  -4  19    0.74    0.68
  -1  -3  21   51.49    4.60
   0  -4  23    0.50    0.54
   2  -3  11    0.92    0.58
   1  -4  18    0.26    0.54
   3  -3  14    0.08    0.38
   2  -4  18    1.99    0.98
   0  -4  22   80.37    6.38
   3  -4  24    0.09    0.54
  -1  -3  20   15.25    2.34
   0  -3  13   20.55    2.42
  -2  -1  15    0.05    0.22
   1  -4  17   20.33    2.87
   0  -4  21    2.88    1.16
   3  -4  23   -0.03    0.43
   2  -4  17    8.60    1.96
   3  -4  22    0.38    0.69
   3  -3  13    0.51    0.58
   1  -3  10   50.85    3.94
  -1  -3  19   18.19    2.51
   0  -4  20   96.09    6.94
   3  -4  21    1.01    0.88
  -1  -2  12    8.32    1.30
   1  -4  16   -0.08    0.40
   1  -5  31    3.86    1.53
   1  -5  32   -0.05    0.50
   1  -5  33   -0.04    0.40
   2  -4  16   40.69    4.25
   1  -5  28    0.19    0.57
   2  -5  29    0.21    0.69
   2  -5  30    8.69    2.34
   0  -4  19    5.19    1.45
   3  -4  20    0.37    0.58
   0  -3  12   49.13    3.88
  -1  -3  18   13.16    2.09
   2  -2   5  132.48    6.66
   1  -5  27    3.44    1.41
   2  -5  28    0.03    0.46
   3  -3  12    8.58    1.78
   1  -2   5   29.78    2.34
   1  -5  26    6.01    1.81
   3  -4  19    4.11    1.46
   0  -2   7    6.90    1.05
   1  -5  25   19.00    3.26
   2  -5  26   17.65    3.25
   1  -4  15   15.53    2.40
   2  -4  15    0.66    0.63
  -1  -4  31    1.80    1.11
  -1  -4  32    0.20    0.48
   2  -5  25   11.11    2.51
   0  -4  18  149.92    8.99
  -1  -4  29    3.45    1.35
  -1  -4  30   11.61    2.54
  -1  -1   7  354.85   13.40
  -2  -1  14    4.23    0.88
   1  -5  24    5.51    1.74
   2  -5  24   12.25    2.68
   3  -4  18   13.89    2.62
  -1  -4  28    0.88    0.79
   1  -3   9   56.50    4.14
   1  -5  23    0.70    0.88
   2  -5  23    6.37    1.88
   0  -5  32    1.78    1.10
   0  -5  33    5.68    1.91
   0  -5  34    0.09    0.49
  -1  -4  27    4.70    1.57
   0  -5  29    3.26    1.46
   0  -5  30    0.48    0.75
   2  -4  14    3.15    1.18
  -1  -4  26    2.52    1.14
  -1  -2  11    1.60    0.59
   1  -5  22   26.17    3.66
   2  -5  22    7.77    2.05
   0  -5  28    0.73    0.80
   1  -4  14   46.08    4.28
   0  -4  17   15.11    2.42
   3  -4  17    3.03    1.30
   0  -3  11   62.24    4.39
   0  -5  27    0.65    0.87
  -1  -4  25   17.98    2.92
   0  -1   3  132.57    5.41
   1  -5  21    8.68    2.08
   2  -5  21    3.14    1.35
   2  -1   1    1.13    0.35
   0  -5  26   15.48    2.86
  -1  -4  24   26.84    3.57
   3  -4  16   -0.03    0.41
   1  -5  20   -0.03    0.49
   2  -5  20   10.86    2.36
   0  -5  25    0.20    0.63
   2  -4  13    0.00    0.17
   0  -4  16   50.27    4.49
   1  -4  13   51.86    4.49
  -1  -4  23  131.22    8.70
   0  -5  24   23.50    3.53
   2  -5  19    1.31    0.93
   3  -4  15   -0.07    0.40
   1  -3   8    6.36    1.26
   2  -2   4    5.59    1.01
   1  -5  19    3.79    1.38
   0  -5  23    3.36    1.31
   3  -5  23    0.37    0.68
  -1  -4  22    8.72    1.94
   1  -1   1  259.61    9.79
  -2  -1  13  149.92    7.05
  -1  -3  15  628.76   25.13
   1  -6  31   -0.07    0.53
   1  -6  32    0.37    0.58
   3  -5  22    0.14    0.57
   0  -4  15  107.40    7.00
   0  -3  10   14.08    1.86
   1  -6  30    2.83    1.39
   2  -5  18    0.41    0.61
   0  -5  22    5.75    1.74
   2  -4  12   14.16    2.31
   1  -2   4  129.13    6.12
   0  -2   6  217.99    9.25
  -2   0   9    0.07    0.09
   2  -6  29    0.19    0.43
   1  -5  18   35.95    4.16
   3  -5  21    0.27    0.53
   1  -4  12  158.49    8.92
   3  -4  14    0.21    0.53
  -1  -4  21  120.82    8.08
   2  -6  28    0.21    0.49
  -1  -2  10   82.94    4.71
   1  -6  27    0.48    0.63
   2  -6  27    0.09    0.42
   0  -5  21   10.96    2.28
   2  -5  17    0.24    0.42
   3  -5  20    0.62    0.71
   1  -6  26    1.71    1.11
   1  -5  17    6.71    1.73
   0  -4  14   16.65    2.40
  -1  -4  20  107.70    7.44
   2  -3   7    4.24    1.06
  -2  -2  17   35.34    3.24
  -1  -5  31    1.79    1.13
  -1  -3  14    5.33    1.22
   1  -6  25   18.66    3.37
   0  -6  33    7.37    2.30
   3  -5  19    4.02    1.56
   0  -5  20   15.63    2.73
  -1  -5  30    3.78    1.56
   2  -4  11    7.30    1.62
   3  -4  13    9.34    2.04
   2  -5  16    3.38    1.31
   2  -6  24    8.21    2.23
  -1  -5  29    1.11    0.87
   0  -6  31    9.08    2.50
   0  -6  32    5.73    2.05
   1  -3   7   45.66    3.53
   1  -6  24   68.86    6.68
   1  -5  16    1.00    0.71
  -1  -4  19    0.16    0.43
   2  -6  23    1.74    1.19
  -1  -5  28    5.18    1.76
   0  -3   9   83.69    5.14
   3  -5  18    5.22    1.71
   0  -5  19   91.79    7.06
   1  -6  23   25.01    3.84
  -1  -5  27    1.00    0.90
   0  -6  28    0.63    0.80
   3  -4  12    0.47    0.67
   2  -6  22    0.57    0.73
  -2  -1  12   11.96    1.38
   2  -5  15   86.25    6.86
   1  -6  22   70.58    6.62
  -1  -5  26   -0.08    0.49
   0  -6  27   11.68    2.72
  -1  -1   6  116.88    5.07
   2  -4  10    1.91    0.85
   1  -5  15    7.40    1.82
  -2  -2  16   16.39    2.09
   3  -5  17    2.60    1.23
   0  -5  18   42.73    4.50
  -1  -4  18    2.71    1.06
   0  -6  26    0.29    0.82
  -1  -3  13   15.87    2.08
   2  -6  21   14.85    2.96
  -1  -5  25    4.01    1.46
   2  -2   3   68.59    4.07
   1  -6  21  110.47    8.50
   2  -3   6    9.31    1.56
   0  -6  25    1.38    1.09
  -1  -2   9  100.01    5.27
   2  -5  14    0.36    0.66
   2  -6  20    0.14    0.51
  -1  -5  24   -0.06    0.41
   3  -5  16    0.07    0.57
   0  -6  24   34.29    4.53
   1  -7  31    1.01    0.89
   0  -5  17    1.89    0.99
   1  -6  20   23.37    3.60
   1  -7  30    1.46    1.06
   1  -5  14   11.10    2.17
  -1  -4  17  197.80   10.74
   3  -6  22    2.71    1.33
  -1  -5  23   20.84    3.28
   1  -7  29    3.13    1.62
   0  -2   5    0.23    0.27
   2  -6  19    0.69    0.70
   0  -6  23    0.17    0.67
   2  -7  28    2.00    1.24
   1  -3   6   12.58    1.69
   2  -7  27   13.06    3.08
   1  -7  28    0.29    0.68
   1  -2   3  303.25   12.12
   0  -3   8 1502.94   54.20
   3  -5  15   14.40    2.80
   1  -6  19   12.87    2.61
   3  -6  21   -0.07    0.52
   2  -5  13    2.27    1.07
  -2  -2  15    2.18    0.75
   0  -5  16   15.32    2.57
  -1  -5  22   99.88    7.67
   2  -7  26   22.89    4.09
  -1  -3  12   28.33    2.81
   2  -6  18   14.83    2.89
   0  -6  22   36.48    4.59
   3  -6  20   -0.03    0.49
   0  -7  32    2.50    1.44
   1  -4   9   34.78    3.40
   1  -5  13   10.39    2.08
  -1  -4  16   74.67    5.67
   1  -6  18   11.47    2.45
   0  -6  21    3.10    1.41
   1  -7  25   -0.06    0.48
  -1  -6  30    6.81    2.19
   0  -7  31    6.02    2.18
   2  -1   0   57.10    2.93
   3  -5  14    8.78    2.13
   2  -6  17    0.14    0.55
  -1  -5  21    7.49    1.93
  -1  -6  29   14.10    3.03
   0  -7  30    2.71    1.40
   0  -4  11  261.59   12.49
   3  -6  19   -0.07    0.52
   1  -7  24    1.98    1.27
   2  -5  12    0.10    0.39
   0  -5  15   -0.05    0.34
   2  -7  23    0.86    0.94
  -1  -6  28    9.31    2.49
   2  -3   5   97.67    5.81
   1  -6  17    8.15    2.04
   0  -6  20   13.94    2.73
   1  -7  23   62.83    6.56
  -2  -1  11    2.28    0.58
   3  -6  18    7.24    2.10
  -1  -5  20    9.38    2.13
   2  -7  22   18.73    3.57
   0  -7  27    0.25    0.72
  -1  -6  27   10.36    2.55
   1  -5  12    2.53    1.04
   3  -5  13   17.40    2.98
   2  -6  16    0.32    0.67
   1  -7  22    8.32    2.34
  -1  -6  26    2.61    1.33
  -2  -2  14    0.13    0.26
   1  -6  16    7.46    1.95
   0  -6  19    0.23    0.56
   0  -7  26    1.16    1.01
  -1  -2   8  190.98    8.45
  -1  -3  11    7.02    1.32
   2  -7  21    8.60    2.38
   2  -5  11    1.85    0.91
   0  -5  14    0.33    0.45
   3  -6  17    3.61    1.57
  -1  -5  19  106.46    7.72
   2  -2   2  188.12    8.34
   1  -3   5  308.01   13.13
   0  -3   7   52.48    3.72
   2  -6  15   21.04    3.35
   1  -7  21  107.37    8.77
   0  -7  25   17.42    3.37
  -1  -6  25    0.63    0.83
   0  -4  10  329.54   14.82
   2  -7  20    1.67    1.23
   1  -8  29    4.76    1.93
   0  -1   2    4.09    0.52
   3  -5  12    4.37    1.46
   0  -6  18  398.40   19.40
   1  -5  11   37.05    3.91
   1  -6  15    2.39    1.22
   0  -7  24   21.41    3.76
  -1  -6  24    0.28    0.58
   1  -8  28    2.19    1.38
   3  -6  16    0.15    0.48
  -2  -3  17   88.47    6.04
   1  -7  20    1.39    1.02
  -1  -5  18    8.25    1.91
   2  -8  26   25.01    4.51
   1  -8  27    0.25    0.75
   2  -4   7   15.10    2.24
   2  -6  14    4.83    1.62
   2  -7  19    4.29    1.74
   0  -7  23    2.35    1.26
   0  -5  13    2.93    1.09
  -1  -6  23   -0.04    0.35
   2  -5  10    3.46    1.23
   0  -6  17   22.24    3.34
   1  -7  19   20.59    3.53
   2  -8  25    7.38    2.37
  -1  -7  31    1.80    1.19
   3  -6  15    2.89    1.37
   3  -7  20    3.00    1.51
   2  -3   4  135.10    7.16
   1  -6  14    8.43    2.01
   2  -7  18    0.41    0.60
   0  -7  22   23.68    3.88
   2  -8  24    4.90    2.05
   0  -8  30   10.50    2.90
   0  -2   4   14.12    1.42
  -1  -6  22    9.46    2.30
   1  -4   7    5.10    1.23
  -1  -5  17   55.48    5.16
   0  -8  29    1.26    1.20
   1  -5  10   17.19    2.57
   2  -6  13    8.47    2.09
  -2  -2  13   45.14    3.42
   1  -7  18    3.05    1.37
   0  -4   9   13.42    1.99
  -1  -3  10    7.69    1.36
   0  -6  16    4.06    1.46
   0  -7  21   31.12    4.41
   0  -8  28    1.05    0.87
  -1  -7  28   24.94    4.23
   1  -2   2  774.78   28.18
  -2   0   8  349.83   12.63
  -1  -4  13  173.34    9.42
  -2  -3  16   45.11    3.98
   2  -7  17    2.11    1.15
   1  -1   0  342.49   12.52
   0  -5  12   67.78    5.46
   3  -6  14    0.36    0.68
  -1  -6  21    3.19    1.37
   1  -8  23    0.18    0.48
   1  -6  13   -0.18    0.66
  -1  -7  27    5.77    2.05
   2  -5   9   18.11    2.73
   1  -7  17    0.79    0.89
   3  -7  18    6.59    2.13
   0  -7  20   19.49    3.43
  -1  -1   5  157.25    6.38
   2  -4   6   60.80    4.74
   1  -8  22   19.43    3.77
   0  -3   6   46.17    3.39
   2  -7  16    8.81    2.35
  -1  -5  16    2.24    1.01
   2  -8  21    0.30    0.72
  -1  -7  26   -0.04    0.38
   1  -3   4  139.31    7.05
   2  -6  12   81.29    6.83
   0  -6  15    0.65    0.64
  -2  -4  19  184.00   10.59
  -1  -6  20    0.26    0.47
   3  -6  13    4.04    1.62
   0  -8  25    0.05    0.43
  -2  -1  10  207.59    8.64
   3  -7  17    0.52    0.79
   0  -7  19  217.88   13.30
   1  -8  21   70.53    7.28
  -1  -7  25   20.80    3.74
  -1  -2   7    0.31    0.24
   1  -7  16   -0.08    0.50
   2  -8  20    0.14    0.74
   0  -8  24   29.28    4.59
   1  -9  27   10.60    3.01
   1  -6  12   94.79    7.23
  -1  -4  12    0.24    0.38
   2  -7  15   -0.01    0.50
  -2  -3  15    0.21    0.34
  -1  -6  19    1.80    1.00
   1  -8  20    6.77    2.23
  -1  -7  24    0.88    0.91
   1  -4   6   17.01    2.22
  -1  -5  15   59.80    5.26
   3  -7  16    0.03    0.39
   1  -9  26   10.87    2.96
   2  -5   8    4.15    1.32
   0  -4   8  781.48   30.31
   2  -6  11    5.61    1.68
   0  -6  14    1.78    0.95
   0  -7  18  284.31   15.84
   2  -8  19   -0.08    0.66
   0  -8  23    1.12    0.98
   3  -6  12    9.61    2.37
   1  -7  15    0.18    0.59
  -2  -4  18   16.55    2.61
  -1  -8  30    6.84    2.34
   2  -3   3    3.23    0.87
  -1  -3   9  169.91    8.38
  -1  -7  23    4.70    1.73
   2  -9  24    5.81    2.25
   1  -9  25    0.93    1.01
   2  -2   1  137.50    6.45
  -2  -2  12   80.19    4.80
   1  -8  19   15.86    3.28
   0  -9  29   15.08    3.62
   2  -7  14   40.07    4.98
   2  -8  18    0.39    0.72
   0  -8  22    1.71    1.14
   1  -6  11   98.94    7.37
   3  -7  15    1.74    1.15
  -1  -6  18    1.57    1.02
   2  -9  23    0.55    0.84
   0  -9  28    1.90    1.38
   2  -4   5   97.57    6.29
   0  -7  17   59.39    6.10
   3  -8  19    0.35    1.01
  -1  -7  22    8.92    2.40
   1  -7  14   -0.02    0.43
   1  -8  18   35.21    4.90
   0  -8  21   45.99    5.72
   0  -9  27    0.16    0.69
   2  -6  10   56.11    5.45
   0  -6  13    0.33    0.51
  -1  -5  14    9.28    1.95
   2  -8  17   12.95    3.06
   2  -9  22    3.15    1.62
  -1  -8  27    7.51    2.46
  -1  -4  11    5.67    1.34
   2  -7  13   -0.15    0.71
   3  -7  14    0.08    0.62
  -2  -3  14  257.94   12.18
   3  -8  18    3.22    1.64
   0  -9  26   17.09    3.77
   0  -7  16    0.95    0.79
  -1  -6  17   48.52    5.14
  -1  -7  21   42.12    5.25
   1  -8  17    0.65    0.87
   0  -8  20   38.04    5.14
  -1  -8  26    2.01    1.37
   0  -3   5   57.54    3.85
  -2  -5  20   23.09    3.44
   1  -6  10   11.85    2.31
   2  -8  16    2.93    1.46
   1  -3   3  215.81    9.76
   1  -4   5   23.72    2.64
   0  -4   7    4.78    1.16
   1  -7  13   89.23    7.49
   3  -8  17   19.45    3.89
   1  -9  21   10.47    2.87
  -1  -8  25    4.69    1.92
  -1  -7  20   -0.05    0.45
   0  -2   3  256.42   10.37
   2  -7  12    0.11    0.46
   0  -6  12   -0.03    0.27
   3  -7  13   29.66    4.45
   0  -8  19   47.00    5.70
   2  -6   9    0.59    0.71
   0  -7  15   12.98    2.69
   1  -8  16    0.12    0.73
  -1  -6  16  499.48   22.94
   1  -9  20    6.70    2.27
  -1  -8  24    3.73    1.72
   2  -8  15   10.97    2.75
   2  -9  19   12.15    3.08
  -2  -5  19   17.33    2.96
   0  -9  23    3.53    1.71
   2  -1  -1   77.49    3.55
   3  -8  16    0.88    1.04
   1 -10  25    0.28    1.07
   2  -4   4   85.06    5.73
  -1  -3   8  266.48   11.78
  -1  -7  19   55.83    5.99
   1  -7  12   71.12    6.53
   0  -8  18  206.19   13.38
  -1  -8  23    0.58    0.84
   1  -2   1  515.36   19.26
  -1  -4  10    0.14    0.33
  -2  -2  11    1.33    0.54
   1  -9  19    2.50    1.40
   0  -9  22    1.16    1.02
   1 -10  24    2.61    1.58
   2  -3   2   30.65    2.75
   1  -6   9   13.30    2.46
   2  -7  11   24.95    3.82
   3  -7  12   -0.02    0.63
   1  -8  15    6.33    2.06
   2  -9  18    1.87    1.20
  -1  -9  28    1.18    1.18
  -1  -2   6    8.57    1.14
  -2  -3  13    1.70    0.72
   2  -8  14   -0.03    0.64
   0  -7  14    0.98    0.83
   0 -10  27    7.01    2.54
   0  -6  11   14.05    2.52
   3  -8  15    0.14    0.62
  -1  -6  15   81.75    6.78
   1 -10  23    3.55    1.83
   2  -6   8    2.85    1.19
   2 -10  22    2.43    1.77
  -1  -8  22   24.79    4.20
   0  -8  17    9.89    2.54
   1  -9  18    2.01    1.29
  -1  -7  18   25.34    3.92
  -2  -5  18    4.10    1.41
   0  -9  21    3.11    1.62
   0 -10  26    0.31    1.00
   2  -9  17    0.66    0.79
   1  -7  11    1.59    1.05
  -2  -4  15    4.75    1.34
   1 -10  22    4.49    1.98
  -2  -1   9    5.58    0.80
   1  -8  14   17.08    3.30
   2 -10  21   -0.03    1.03
   0  -4   6    0.21    0.36
   2  -8  13    2.19    1.31
   3  -8  14   -0.05    0.48
  -1  -8  21   28.17    4.46
   0 -10  25    3.26    1.89
   1  -4   4   10.33    1.70
   1  -5   6  109.04    7.11
   0  -5   8   30.86    3.39
   2  -7  10    1.35    0.90
   0  -7  13    1.30    0.92
   0  -9  20    0.99    1.01
   0  -8  16    2.75    1.37
   1  -9  17   14.70    3.34
   1  -6   8    0.05    0.51
  -1  -6  14   11.90    2.38
   2  -9  16    0.20    0.91
  -1  -7  17    0.57    0.84
   2 -10  20    3.76    1.88
   0 -10  24    0.69    0.94
   0  -6  10  132.05    8.68
  -2  -5  17   10.48    2.19
  -2  -6  20    6.71    1.95
   0  -3   4    3.89    0.90
   1  -8  13   14.44    2.98
   0  -9  19    3.53    1.66
  -1  -8  20    4.55    1.78
   2  -6   7    0.72    0.63
   3  -8  13    2.27    1.32
   1  -9  16    1.84    1.30
  -1  -9  24    6.70    2.38
   2  -2   0  129.63    6.08
  -1  -4   9  118.17    7.03
   1  -7  10   28.29    3.89
   2  -8  12    6.18    2.03
   2  -4   3    6.74    1.41
   2  -9  15   19.53    3.86
   0  -8  15   37.31    4.88
   3  -9  16    0.00    0.49
   1  -3   2  126.86    6.51
   0  -7  12   10.70    2.37
  -1  -7  16    0.18    0.74
   2  -7   9   35.52    4.51
  -2  -3  12   62.58    4.52
  -2  -4  14   45.81    4.25
   0  -9  18   16.12    3.39
   1 -10  19    0.58    0.87
  -1  -9  23   -0.02    0.47
  -1  -3   7  125.41    6.63
  -1  -8  19    0.00    0.52
  -2  -6  19   99.54    8.03
  -1  -6  13    0.50    0.52
   1 -11  23    1.03    1.15
   1  -8  12    3.75    1.60
   1  -9  15   28.61    4.54
   3  -9  15    2.69    1.58
   2  -9  14   28.43    4.61
  -2  -5  16    0.53    0.61
   1  -5   5  109.05    7.06
   1  -6   7   15.79    2.62
   0  -5   7   15.33    2.32
   2  -8  11   21.54    3.71
   0  -8  14   29.25    4.27
  -1  -9  22    0.00    0.40
   0  -6   9   15.86    2.63
   0  -9  17   22.58    4.02
   1 -10  18    4.59    2.04
   1 -11  22    2.62    1.61
   1  -7   9  165.41   10.62
  -2  -2  10  112.15    5.82
  -1  -7  15  700.12   30.67
  -1  -8  18   11.63    2.76
  -1 -10  26    9.64    2.94
   2  -6   6    8.91    2.00
   0  -7  11   54.90    5.52
   1  -9  14    7.92    2.41
   2  -3   1   26.60    2.49
   0  -1   1    1.44    0.32
  -1  -1   4   10.27    0.92
   0  -4   5   64.63    4.62
   2  -7   8   59.91    5.92
   3  -9  14    0.90    0.89
  -2  -6  18   28.29    3.96
   0 -10  20    0.27    0.79
   1 -11  21    2.88    1.77
  -1  -9  21    1.49    1.10
  -2  -7  21    0.90    0.97
   2  -5   4    0.86    0.63
   1  -8  11   95.29    8.06
   2  -9  13    5.35    2.00
   1 -10  17    0.50    0.69
   0 -11  24    7.88    2.68
  -1 -10  25    0.95    1.20
   1  -4   3   44.77    3.70
  -1  -5  10    5.49    1.41
   2 -10  16    7.05    2.42
   2  -8  10   66.61    6.73
  -1  -6  12    0.03    0.21
   0  -8  13    0.27    0.72
   0  -9  16    0.39    0.67
  -1  -8  17   33.53    4.69
  -1  -4   8    0.22    0.32
  -2  -4  13    0.82    0.56
  -2  -5  15    2.71    1.13
   2 -11  19   23.04    4.60
   0 -10  19   25.21    4.57
   1 -11  20    0.25    0.84
  -1  -9  20    2.84    1.53
   0 -11  23    9.57    2.95
  -1  -7  14   44.77    5.07
  -2  -7  20    1.72    1.16
   0  -2   2    0.90    0.36
   1  -9  13    4.59    1.78
   3  -9  13   12.47    3.15
   1 -10  16   35.07    5.28
   1  -6   6    9.12    1.96
   1  -7   8   59.74    5.74
   0  -6   8   30.47    3.65
   2  -9  12   16.31    3.46
   2 -10  15    3.96    1.91
  -1  -2   5  126.39    5.95
   0  -7  10   42.06    4.73
   0  -9  15   28.59    4.48
  -2  -6  17    8.77    2.15
   1 -11  19   11.75    3.26
   0 -11  22    2.96    1.66
   2  -4   2   82.77    5.51
   1  -8  10    6.18    1.90
  -2  -3  11   62.12    4.41
   2 -11  18    0.07    0.51
   0 -10  18    1.67    1.22
   2  -7   7    1.77    1.03
  -1  -8  16   73.29    7.11
  -1  -9  19    1.10    1.01
   0  -5   6   31.91    3.42
   0  -8  12   30.93    4.32
   1  -5   4   34.52    3.55
   2  -6   5   15.55    2.65
   2  -8   9    3.88    1.62
   1 -10  15   -0.11    0.66
   0 -11  21   10.53    3.05
   0  -3   3   25.40    2.33
   1  -9  12   16.17    3.30
   2 -10  14    1.99    1.30
  -2  -7  19    7.18    2.11
  -1 -10  22    5.26    2.10
  -1  -6  11    4.83    1.49
   2 -11  17    0.48    0.78
   2  -9  11    7.64    2.33
  -1  -7  13    9.32    2.21
   0 -10  17   -0.09    0.59
  -1  -3   6   33.59    2.83
  -1  -5   9   43.14    4.13
   0  -9  14    0.19    0.74
  -1  -9  18   16.46    3.45
   1  -2   0   27.12    2.01
  -2  -6  16   81.49    6.87
   2  -5   3   18.54    2.60
   1  -7   7   90.28    7.23
   1 -10  14    3.91    1.73
   3 -10  14    2.26    1.45
  -1  -8  15   45.72    5.44
  -1 -10  21    0.43    0.68
   1  -3   1  147.73    7.23
   1  -8   9   48.63    5.47
   0  -7   9   93.73    7.39
  -2  -8  21   15.19    3.27
   0  -8  11    6.62    1.96
  -2  -4  12   32.47    3.37
   2 -10  13    2.38    1.45
   0  -4   4   55.65    4.19
   2  -8   8    0.04    0.54
   1  -9  11    3.62    1.62
   0 -10  16    6.82    2.26
  -2  -7  18    3.27    1.48
   2  -7   6   40.50    4.69
   1 -12  20    0.01    0.66
   2  -9  10   15.47    3.28
   0  -9  13    2.09    1.22
  -1  -9  17   11.61    2.86
  -1 -10  20    3.68    1.82
  -1  -4   7   59.27    4.47
   1  -1  -1  404.35   14.57
   1  -4   2    6.38    1.30
  -1  -7  12   36.95    4.48
   1 -10  13    1.37    1.04
  -2  -8  20    2.06    1.26
   2  -6   4    6.31    1.67
  -1  -6  10    0.77    0.62
   1 -12  19   -0.05    0.70
  -1 -11  23   11.49    3.20
   2 -10  12    2.35    1.53
  -1  -8  14  124.82    9.54
   0  -5   5  216.75   11.13
  -2  -2   9    3.68    0.80
   0 -10  15   -0.07    0.81
  -2  -6  15    0.40    0.61
   1  -8   8   65.72    6.39
  -2  -1   8    2.54    0.50
  -2  -7  17   10.13    2.44
  -1 -10  19   15.56    3.48
   1  -9  10   15.90    3.22
   0  -8  10   23.29    3.68
   1 -11  15    0.43    0.90
  -1  -9  16    5.99    2.05
   0 -12  21    6.31    2.38
   2  -3   0   59.97    3.96
   1  -5   3  325.62   15.07
   1  -7   6   19.70    3.12
   0  -7   8  401.85   19.38
   0  -9  12    2.15    1.28
   1 -12  18    0.31    0.89
  -1 -11  22    4.59    2.16
   2  -8   7    9.36    2.38
  -1  -5   8  152.56    8.87
   2  -9   9   85.41    8.00
  -2  -3  10  116.96    6.54
   1 -10  12    9.00    2.62
  -2  -8  19    1.40    1.10
   2  -4   1   50.25    4.02
   0 -11  17   -0.02    0.28
   2 -10  11    1.31    1.05
   0 -12  20    2.53    1.69
   2  -2  -1    0.31    0.23
   2  -7   5    2.54    1.22
  -1  -8  13   20.47    3.52
   0 -10  14    4.49    1.86
  -1 -10  18   28.54    4.75
  -1  -7  11    9.07    2.20
   1 -12  17    3.69    1.93
   2  -5   2   49.62    4.41
   1 -11  14    1.45    1.31
  -2  -9  21   13.28    3.19
  -2  -4  11   22.01    2.70
   2 -11  13    1.69    1.22
  -1  -9  15   43.38    5.55
  -2  -7  16   31.89    4.33
   1  -9   9    0.47    0.69
  -2  -6  14  142.25    9.43
   0 -11  16    0.16    0.63
   0 -12  19    0.22    0.93
   1  -8   7    8.18    2.19
   0  -8   9   44.98    5.16
   1 -10  11    3.79    1.65
   0  -9  11    4.36    1.66
  -2  -8  18    5.66    1.92
   2  -9   8   20.12    3.67
  -1 -10  17   25.03    4.46
   2 -10  10    3.58    1.68
   0 -10  13   25.01    4.27
   1 -12  16   13.00    3.46
   2  -8   6    4.12    1.58
   0  -7   7    4.30    1.47
   1 -11  13   35.49    5.37
   2 -12  15   -0.03    0.47
  -2  -9  20    5.54    2.05
   1  -7   5    3.05    1.25
   0  -4   3  359.25   15.47
   2 -11  12    9.57    2.88
  -1  -8  12    2.18    1.14
  -1  -9  14    1.96    1.27
   0 -11  15   -0.01    0.53
   0 -12  18    0.62    0.95
  -1  -3   5 1388.87   50.13
  -1  -4   6   78.50    5.28
   0  -5   4   61.31    4.88
  -1  -7  10   15.36    2.79
   1 -12  15    0.28    0.78
   2  -7   4   -0.08    0.47
   1  -9   8   65.99    6.75
   1 -10  10   16.93    3.48
  -2  -7  15   13.66    2.79
  -1 -10  16   13.53    3.21
  -2  -8  17    1.87    1.22
  -1  -5   7    1.54    0.74
   0  -9  10   14.37    3.03
   0 -10  12    2.85    1.45
   2 -12  14    0.26    0.76
   1  -4   1  286.90   12.90
   2 -10   9    0.33    0.77
   1 -11  12    0.55    0.78
   0 -12  17   -0.03    0.39
  -2  -9  19   -0.07    0.57
   1  -5   2   17.54    2.45
   1  -8   6   74.30    6.78
   2  -9   7   25.43    4.12
   0  -8   8   56.29    5.82
  -2  -6  13    7.25    1.89
  -1  -2   4  127.33    5.95
   2 -11  11    0.48    0.92
   0 -11  14    0.86    0.94
  -1 -11  18    4.25    1.86
   2  -8   5   28.29    4.10
  -1  -9  13    0.16    0.72
  -2 -10  21    1.56    1.22
   1  -3   0    2.38    0.67
  -1  -8  11    0.93    0.88
   2 -12  13    1.20    1.29
  -1 -10  15    1.68    1.16
   0  -7   6  141.38    9.38
  -2  -8  16   26.64    4.13
   0  -2   1  183.50    7.81
   1 -10   9  102.49    9.05
  -2  -4  10   82.39    5.65
   1 -11  11   -0.10    0.80
   0 -10  11    5.92    2.12
  -2  -9  18    7.67    2.33
  -1 -12  20    1.57    1.34
   2  -5   1   -0.04    0.31
   1  -7   4    0.37    0.45
   1  -9   7   44.07    5.37
   0  -9   9    1.78    1.22
  -2  -3   9    0.55    0.41
  -2  -7  14   42.61    4.94
   1 -13  16   -0.01    0.69
  -1 -11  17    0.29    0.71
   2  -4   0  331.91   14.57
   2 -10   8   29.38    4.65
  -1  -7   9    9.89    2.22
   2 -11  10    3.40    1.70
  -2  -5  11    5.48    1.46
   0 -11  13    5.75    2.12
  -2 -10  20    6.16    2.23
   2  -9   6   41.09    5.26
   2  -7   3    0.40    0.69
   0  -8   7   13.40    2.71
  -1  -9  12   16.26    3.26
  -1 -10  14    1.36    1.15
  -1 -12  19   13.39    3.48
   1  -8   5   69.53    6.50
   1 -13  15   11.22    3.29
  -2  -6  12  318.91   16.06
  -1 -11  16    6.98    2.42
  -2  -2   8   50.43    3.23
   1 -11  10   11.75    3.04
  -1  -8  10    3.07    1.35
  -2  -8  15    0.17    0.39
  -2  -9  17    4.56    1.87
   2  -1  -2   11.46    0.88
   1 -10   8   19.83    3.77
   0 -10  10   72.06    7.37
   0 -11  12    5.71    2.09
   0 -13  17    1.96    1.54
  -2 -10  19    0.18    0.61
   0  -5   3   21.42    2.71
   2  -8   4    0.02    0.47
   2 -11   9   27.92    4.72
   2  -3  -1   26.66    2.39
  -1  -5   6   23.50    2.90
   2 -10   7    5.68    2.01
   0  -9   8   15.63    3.11
  -1 -12  18    3.28    1.79
  -1  -4   5  385.74   16.50
   1  -9   6    4.45    1.74
  -2  -7  13  137.27    9.60
   1 -13  14    1.62    1.45
   0  -7   5    0.49    0.55
  -1 -10  13   -0.03    0.35
   0  -4   2   75.76    5.03
  -1 -11  15   10.86    2.92
   0 -13  16    0.64    0.83
   1  -5   1   -0.03    0.21
   1  -7   3   30.43    3.85
   2  -9   5   66.34    6.76
  -1  -7   8    1.96    1.00
  -1  -9  11   11.26    2.72
  -2  -9  16    0.72    0.92
   1  -2  -1   20.07    1.66
   1 -11   9   21.03    4.00
  -2 -10  18    8.47    2.61
   0  -8   6   34.92    4.42
   0 -11  11   27.08    4.59
  -2  -8  14    0.02    0.48
   1  -8   4    0.27    0.57
   1 -10   7   22.32    3.93
   2 -11   8   12.54    3.13
   0 -10   9   11.43    2.87
   1 -13  13    0.54    0.99
  -1  -8   9    1.20    0.88
  -2  -5  10   25.93    3.17
   2  -7   2   18.94    3.04
  -2  -6  11    4.77    1.49
   0 -13  15    3.01    1.67
   1  -4   0    5.78    1.21
  -1  -3   4    6.75    1.18
   2 -10   6    0.99    1.04
   0  -9   7   19.58    3.52
  -2  -4   9   25.45    2.82
  -1 -10  12   -0.03    0.55
  -1 -11  14    2.72    1.47
   2  -8   3   36.26    4.58
   2  -5   0    6.90    1.52
   1  -9   5    2.38    1.29
   1 -12  10    5.01    2.11
  -2  -7  12    1.43    0.92
  -2 -10  17    2.09    1.29
   1 -11   8    0.08    0.64
   0 -11  10    2.78    1.53
  -1  -9  10    2.75    1.35
   0 -12  12    2.29    1.57
  -2  -9  15   13.61    3.08
  -2 -11  19   23.69    4.49
   0  -3   1   36.05    2.82
   1 -13  12    1.35    1.37
   2  -9   4   23.26    3.85
   0 -13  14   17.49    3.97
   0  -7   4    1.06    0.79
   1 -10   6  119.37    9.73
   2 -11   7   10.85    2.97
   0 -10   8   18.42    3.56
  -2  -8  13   12.72    2.77
  -1  -7   7   15.17    2.71
  -1 -11  13    0.44    0.66
  -1  -1   3   72.36    3.28
   0  -8   5  217.08   12.86
  -2  -3   8    0.44    0.35
   2 -10   5   10.01    2.71
  -1  -5   5   77.12    5.61
  -1  -8   8    0.25    0.58
  -1 -10  11    5.25    1.98
  -2 -10  16    8.57    2.57
   2  -4  -1   88.40    5.53
   1  -7   2    0.88    0.72
   0  -5   2  112.30    7.00
   1  -8   3   32.19    4.22
   1 -12   9    1.41    1.16
   1 -13  11    2.56    1.56
   0 -12  11    0.20    0.61
  -2 -11  18    3.98    1.85
   0  -9   6  164.58   11.26
   0 -13  13    4.51    2.11
  -2  -9  14    2.57    1.41
   1 -11   7    0.20    0.50
   2 -12   8    4.71    1.98
   0 -11   9    2.48    1.54
   1  -9   4    3.98    1.56
  -1  -9   9    0.90    0.88
   2 -11   6    1.48    1.31
  -2  -7  11  108.25    8.15
   1  -3  -1   97.21    5.26
   2  -7   1   16.38    2.78
   2  -8   2    1.83    1.01
   0 -10   7   54.41    6.24
  -2  -5   9   11.21    2.01
  -1 -11  12    0.29    0.71
   1  -5   0  106.51    6.73
  -1  -4   4  122.23    6.92
   1 -10   5   59.95    6.57
  -1 -13  16    0.22    0.83
  -2 -11  17   -0.03    0.41
   2  -2  -2   38.09    2.42
   2  -9   3   11.96    2.75
   1 -13  10    0.93    1.12
  -2  -8  12  236.76   14.08
  -2 -10  15    6.72    2.23
   1 -12   8    0.14    0.86
   0 -12  10    1.41    1.19
  -1 -10  10    7.72    2.35
   0 -13  12    0.08    0.75
   2 -13   9    3.01    1.74
   0  -4   1   -0.03    0.20
   2 -10   4    8.71    2.51
   2 -12   7    0.06    0.69
   0 -11   8    0.10    0.53
  -2  -9  13   18.25    3.51
   0  -7   3   -0.04    0.38
   0  -8   4   44.40    4.97
   1 -11   6    3.89    1.71
  -1  -7   6    0.42    0.51
  -1  -8   7   19.05    3.26
  -2  -1   7    2.17    0.41
  -1 -12  13    0.60    0.79
   0  -9   5  102.71    8.44
  -2  -4   8   11.08    1.78
  -1 -13  15    1.98    1.45
  -1  -2   3  408.80   15.62
  -1  -9   8    1.19    0.96
  -1 -11  11    9.99    2.83
  -2 -11  16   30.80    5.07
   1  -8   2   91.61    7.46
   2 -11   5    2.38    1.49
   0 -13  11    0.49    0.83
   2  -5  -1    8.01    1.60
   1  -7   1   44.59    4.66
   1  -9   3   32.19    4.45
   0 -10   6   51.48    6.01
   0 -12   9    5.14    2.12
  -2 -10  14   13.83    3.19
   1 -12   7    0.19    0.73
   2 -13   8    1.99    1.48
   0  -1   0   -0.01    0.11
   1 -10   4   86.71    8.03
  -1 -10   9    2.27    1.41
  -2  -7  10   20.07    3.22
  -2  -8  11   48.32    5.45
   2 -12   6    2.01    1.43
  -1 -12  12    4.25    1.92
  -1 -13  14    0.85    0.98
   1  -4  -1  139.53    7.42
   2  -8   1   63.91    6.15
   2  -9   2   13.46    2.88
  -1  -5   4  109.32    6.91
   0 -11   7   15.06    3.33
   2  -3  -2   48.28    3.31
   1  -6   0   18.45    2.66
   2 -10   3    6.70    2.18
   1 -11   5    7.75    2.39
  -2  -2   7    1.83    0.52
  -2  -9  12    0.20    0.64
  -2 -11  15   15.12    3.53
   2  -7   0  114.36    8.12
  -1 -11  10   12.98    3.15
   0 -14  12    4.05    1.93
   0  -5   1   12.65    2.00
   2 -11   4    7.09    2.34
   2 -13   7   16.37    3.89
   0 -12   8    7.29    2.41
  -2  -5   8   -0.02    0.31
  -2 -10  13    1.86    1.23
   0  -2   0 3292.55  113.91
   0  -8   3   -0.02    0.37
  -1  -3   3  138.52    6.89
   0  -9   4   19.88    3.45
   1 -12   6    5.13    2.06
  -1  -8   6   14.69    2.82
  -1  -9   7   32.89    4.52
  -1 -13  13    1.96    1.40
   0 -10   5   54.20    6.16
  -1  -7   5  257.80   13.83
  -1 -12  11    2.05    1.49
  -1 -10   8   53.65    6.20
   2  -6  -1  105.11    7.19
   1  -9   2   26.57    4.02
   0  -7   2    4.12    1.42
   1 -10   3   30.74    4.59
   2 -12   5    5.87    2.25
   1 -14   9   11.12    3.30
   0 -14  11    6.85    2.58
  -2 -11  14    5.66    2.18
   1  -8   1   32.23    4.17
   0 -11   6   58.79    6.75
  -2  -3   7    1.60    0.57
  -2  -8  10   39.61    4.87
   1 -11   4    7.96    2.48
  -1 -11   9    0.16    0.66
  -2  -9  11   34.46    4.80
   1  -5  -1   -0.03    0.32
  -2  -7   9    3.06    1.26
   2  -4  -2  168.96    8.51
   0  -3   0   -0.04    0.19
   2  -9   1    6.00    1.96
   2 -10   2   18.53    3.60
   0 -12   7   16.42    3.66
  -1 -13  12    1.31    1.15
   1  -7   0    3.50    1.28
  -1  -4   3   54.47    4.08
   1 -12   5    3.11    1.68
  -2 -10  12    0.67    0.82
   2  -8   0   20.26    3.29
   0  -6   1    8.55    1.80
   2 -11   3    1.61    1.20
  -1 -12  10    4.33    1.93
   1 -14   8    3.18    1.77
   0 -14  10   10.44    3.17
  -1  -9   6    0.15    0.43
  -2  -4   7   17.00    2.19
  -2 -11  13    3.85    1.77
   0  -9   3   55.71    5.95
   2 -12   4    8.00    2.69
   0 -10   4    7.55    2.30
  -1  -8   5  133.85    9.42
  -1 -10   7   43.82    5.59
   0 -11   5   11.21    2.85
   2  -7  -1   10.94    2.24
   0  -4   0 2243.89   79.85
   1 -10   2   84.06    7.86
   0  -8   2    0.38    0.60
  -1 -11   8   14.90    3.36
   2  -5  -2   50.82    4.26
   1  -6  -1   44.72    4.29
   1  -9   1   19.67    3.42
   1 -11   3   53.35    6.42
  -2  -9  10   23.73    3.93
  -1  -5   3   83.27    5.78
  -1  -7   4  102.37    7.55
   0 -12   6   18.18    3.86
   0 -14   9    2.96    1.81
  -2  -8   9    9.54    2.31
  -2 -10  11    1.07    1.03
   1 -12   4    0.00    0.59
   1 -14   7    0.30    0.76
  -1 -12   9    2.25    1.41
   1  -8   0    1.72    0.96
  -2  -5   7    5.52    1.37
   2 -10   1   27.18    4.35
   0  -7   1    0.86    0.66
   2 -11   2    1.70    1.21
  -2  -7   8    4.99    1.55
  -2 -11  12   -0.03    0.35
   2  -9   0   68.05    6.71
   1  -3  -2  244.47   10.49
   0  -5   0    0.00    0.13
   2 -12   3    3.72    1.87
   1  -2  -2   24.93    1.84
   0 -10   3   22.41    3.87
  -1  -9   5    2.52    1.34
  -1 -10   6    2.86    1.50
  -2 -12  13    5.09    2.16
   0 -11   4    0.72    0.93
  -1 -11   7   17.48    3.65
   0 -14   8   -0.07    0.81
   2  -6  -2   22.79    3.01
   2  -8  -1    0.39    0.60
   1  -7  -1    2.20    1.01
   0  -9   2  131.84    9.72
   0 -12   5    3.26    1.66
   1 -14   6    4.43    2.06
   1  -4  -2   85.96    5.30
   1 -10   1   51.20    5.97
   1 -11   2    1.07    0.93
  -1  -8   4    9.31    2.22
  -1 -12   8    7.91    2.53
   1 -12   3    0.34    0.83
  -2  -9   9   13.21    2.93
  -2 -10  10    4.32    1.87
   0  -8   1    1.53    0.98
  -2 -11  11    4.16    1.88
   1  -9   0    2.67    1.33
   0  -6   0    3.33    1.14
  -2  -8   8    1.96    1.15
   2 -11   1    1.19    1.20
  -2 -12  12    3.56    1.89
   1  -5  -2   15.66    2.21
   2 -10   0    5.15    1.91
   2 -12   2    1.39    1.20
   0 -14   7    0.68    1.11
   2  -7  -2    7.32    1.84
  -1  -7   3   13.80    2.51
   0 -11   3   18.21    3.66
   1 -14   5    1.75    1.69
  -1 -10   5    2.81    1.43
  -1 -11   6   29.69    4.77
  -1 -14  10    5.07    2.42
   2  -9  -1    1.15    0.94
   1  -8  -1    0.10    0.55
   0 -10   2    5.49    1.94
   0 -12   4    0.69    0.78
  -1 -12   7    0.62    0.92
  -2  -7   7    1.45    0.92
  -1  -4   2   76.74    5.01
  -1  -3   2  189.45    8.67
  -1  -9   4    2.62    1.26
   1  -6  -2  118.28    7.62
   0  -7   0    0.12    0.40
   1 -11   1    3.46    1.72
   1 -12   2   15.10    3.52
  -2  -4   6   70.21    4.85
  -2 -10   9    1.86    1.24
  -2 -11  10   -0.05    0.61
   0  -9   1  121.98    9.24
  -2  -3   6    3.72    0.86
  -2  -9   8    2.16    1.28
   1 -10   0    0.49    0.70
  -1  -5   2   16.13    2.29
  -2 -12  11    4.94    2.09
   2  -4  -3   13.43    1.81
   1  -1  -2   62.65    2.74
  -1  -8   3  232.58   13.39
   0 -14   6    3.83    2.13
  -2  -5   6   12.38    2.04
  -1 -14   9    0.16    0.96
   2  -8  -2   32.26    4.18
   2 -12   1    0.11    0.73
   1 -14   4   66.34    8.17
   2  -3  -3   24.78    2.17
   2 -11   0    7.95    2.46
  -2  -8   7   12.82    2.66
   2  -5  -3  170.35    9.13
   1  -7  -2  147.10    9.31
   1  -9  -1    6.73    2.00
  -1  -2   2   26.32    1.97
  -1 -11   5   74.02    7.71
  -1 -12   6    8.63    2.70
   2 -10  -1   13.93    3.06
   0  -4  -1    0.00    0.26
   0  -8   0    2.18    1.14
   0 -11   2   22.28    4.08
   0 -12   3    3.00    1.57
  -1 -10   4   50.99    5.99
  -2  -2   6    0.36    0.27
   2  -6  -3    0.54    0.56
   0  -5  -1   13.30    2.03
   0 -10   1    3.95    1.72
  -2 -10   8    0.00    0.47
  -2 -11   9    1.17    1.05
   0  -3  -1   37.56    2.83
   1 -12   1    1.39    1.14
   0 -14   5   -0.14    0.83
  -1 -14   8    0.48    0.95
  -2 -12  10   -0.09    0.74
   1 -11   0   10.22    2.71
  -1  -7   2  134.40    8.87
  -1  -9   3   15.77    3.06
   2  -9  -2   47.95    5.51
   1  -8  -2    9.35    2.20
   0  -6  -1    9.37    1.87
   1 -14   3    3.19    1.87
  -2  -7   6    8.01    1.94
  -2  -9   7    8.92    2.35
  -2 -13  11    0.46    0.87
   2  -7  -3   28.79    3.67
   1 -10  -1    0.39    0.72
   2 -12   0    4.88    2.05
   0  -9   0    0.18    0.71
  -1 -12   5    0.24    0.65
   2  -2  -3   95.70    4.44
   2 -11  -1   41.25    5.66
   0  -7  -1    0.73    0.62
   0 -12   2    0.89    0.98
  -1 -11   4   36.51    5.27
   0 -11   1   44.23    5.77
  -1  -8   2   11.99    2.52
  -2  -8   6   19.39    3.28
  -1 -14   7    2.89    1.82
  -2 -12   9   -0.01    0.55
  -1 -10   3   80.88    7.67
   0 -14   4    4.47    2.07
  -2 -11   8   -0.11    0.73
   1  -5  -3   79.84    5.50
   2 -10  -2   23.63    4.04
   1  -9  -2  132.76    9.68
   1 -12   0    4.57    1.99
   1 -13   1   25.22    4.74
  -2 -10   7   -0.04    0.52
   2  -8  -3   26.29    3.75
   1  -6  -3  180.97   10.06
   1  -4  -3   56.92    4.06
   1 -14   2   41.54    6.39
   1 -11  -1   10.70    2.86
   0  -8  -1    2.40    1.12
   0 -10   0  245.37   14.90
   0  -2  -1  195.67    8.13
   1  -7  -3   15.58    2.63
  -1  -9   2  123.68    9.35
  -2  -5   5   27.62    3.09
  -2  -9   6    1.45    0.94
   2 -12  -1    4.05    1.88
  -1  -5   1    0.07    0.30
  -1 -12   4   11.81    3.14
   2  -9  -3   10.29    2.48
   1 -10  -2   46.97    5.66
   0 -12   1    2.82    1.60
   0 -13   2   11.02    3.16
   0 -14   3   13.05    3.53
  -1 -11   3   42.92    5.70
  -2  -4   5   90.17    5.62
  -1 -14   6    2.54    1.69
  -2 -12   8    0.24    0.73
   0  -9  -1  111.11    8.68
  -1  -4   1  135.84    7.29
  -2  -7   5    2.70    1.16
  -2 -11   7   -0.12    0.73
   1  -8  -3  224.07   12.87
   1  -3  -3  153.12    7.21
   2 -11  -2    5.74    2.14
  -1  -7   1    1.54    0.88
   1 -13   0    0.20    0.49
   0 -11   0   -0.07    0.83
   1 -14   1    2.54    1.58
   1 -12  -1    3.95    1.78
  -1 -10   2   42.35    5.38
  -2 -10   6    6.23    2.09
  -1  -8   1    0.12    0.52
  -2  -8   5    4.15    1.49
   2  -6  -4   10.55    1.98
   2  -5  -4   10.47    1.77
   0  -6  -2   28.66    3.34
   0  -5  -2  119.65    7.14
   2  -7  -4   96.48    7.16
   2 -10  -3    8.73    2.43
   1  -9  -3   10.86    2.48
   1 -11  -2   14.98    3.28
   0  -7  -2    4.99    1.50
   0 -10  -1    1.88    1.07
  -1 -12   3    6.59    2.34
  -1 -14   5    0.86    1.01
   0 -13   1   64.18    7.57
   0 -14   2    1.97    1.43
  -2  -3   5   10.84    1.45
   2 -12  -2   16.93    3.71
  -1  -3   1  100.17    5.39
  -2  -9   5    9.95    2.48
  -2 -12   7   -0.04    0.63
   2  -8  -4   27.85    3.81
   0  -8  -2    0.69    0.63
   0 -12   0    3.27    1.67
  -1  -9   1    5.83    1.86
  -1 -11   2   18.32    3.65
  -2 -11   6    0.19    0.70
   2  -4  -4    0.12    0.25
   0  -4  -2   75.79    4.89
   1 -14   0    7.90    2.72
   1 -10  -3   76.94    7.37
   1 -13  -1    0.57    0.72
  -1  -1   2   63.50    2.89
   2 -11  -3    5.84    2.06
   0 -11  -1   45.24    5.74
   2  -9  -4    6.13    1.90
   1 -12  -2    7.45    2.40
   0  -9  -2  134.65    9.68
  -1 -10   1    0.80    0.91
  -1 -14   4    5.76    2.43
  -2 -10   5   19.93    3.70
   1  -6  -4    9.01    1.82
   1  -7  -4   83.14    6.49
   0 -14   1    0.06    0.60
  -1 -12   2    7.06    2.36
  -2  -7   4   97.91    7.36
   1  -8  -4    8.92    2.12
   0 -13   0    0.36    0.71
  -1  -7   0    3.08    1.17
  -2 -12   6    8.84    2.69
   1  -5  -4  109.07    6.67
   1 -11  -3   42.97    5.59
   0 -10  -2    2.65    1.34
  -2  -8   4   26.62    3.80
  -2  -5   4   10.20    1.81
   2 -10  -4   12.61    2.85
   2 -12  -3    8.72    2.69
   0 -12  -1    1.89    1.31
  -1  -8   0    0.97    0.78
   1 -14  -1    7.60    2.80
  -1  -5   0  135.02    7.79
  -1 -11   1   13.30    3.10
  -2 -11   5    6.89    2.29
   1  -9  -4    4.32    1.57
   1 -13  -2    0.53    0.74
  -2  -9   4    4.46    1.72
   0  -3  -2  352.61   14.26
  -1  -9   0    1.74    1.13
  -1 -14   3    1.17    1.13
   1  -2  -3  452.00   16.84
   0 -11  -2   22.34    4.02
   2 -11  -4    4.80    1.87
   1 -10  -4   39.73    5.11
   2  -3  -4   73.35    4.15
   1 -12  -3    2.88    1.56
   0  -7  -3   -0.05    0.39
   0 -14   0   43.51    6.36
  -2 -10   4   15.27    3.23
   2  -7  -5    2.84    1.12
   1  -4  -4  129.30    6.91
   0  -8  -3    0.07    0.58
  -1 -10   0    0.50    0.80
  -1 -12   1    2.54    1.50
  -2  -4   4    0.21    0.31
  -2 -12   5    6.10    2.27
   2  -8  -5    3.76    1.38
   0 -13  -1   54.45    6.92
   2  -6  -5    2.26    0.91
   0  -9  -3   57.78    5.91
  -1  -4   0    3.14    0.89
   2  -9  -5    8.21    2.18
   1 -14  -2   23.61    4.63
   1 -11  -4   53.11    6.23
   0  -5  -3   20.15    2.50
   0 -12  -2    0.11    0.48
  -2 -11   4    4.24    1.85
   2 -12  -4    0.20    0.76
   1 -13  -3    0.06    0.62
   0 -10  -3   20.78    3.61
  -1 -11   0   10.16    2.69
  -1 -14   2   22.16    4.47
  -2  -8   3   19.19    3.21
  -2  -7   3   27.70    3.59
  -1  -2   1   19.34    1.63
  -2  -2   5  157.98    6.84
   2 -10  -5   16.94    3.33
   2  -5  -5   33.55    3.25
   0 -14  -1    0.26    0.98
  -1  -8  -1   26.60    3.69
  -2  -9   3    8.27    2.18
   1  -8  -5  106.36    7.94
   1  -7  -5  269.63   13.91
  -1  -7  -1   53.79    5.08
   1  -9  -5    2.43    1.18
   1 -12  -4   10.72    2.85
   0 -11  -3   15.83    3.31
  -1  -9  -1   16.76    3.07
  -2 -12   4    0.23    0.53
   1  -6  -5   44.46    4.18
   0 -13  -2    9.69    2.90
  -1 -12   0    4.13    1.87
  -2 -10   3   12.65    2.91
   2 -11  -5   10.10    2.73
   1 -14  -3    0.75    1.08
  -1 -10  -1   56.53    6.18
   1 -10  -5    3.30    1.48
   0  -4  -3  329.26   14.15
  -1 -14   1   12.83    3.46
  -2 -11   3    5.06    1.97
  -2  -5   3  176.80    9.44
   1 -13  -4    3.21    1.73
   0  -8  -4   45.31    4.86
   0 -12  -3    6.11    2.21
   2 -12  -5    3.56    1.66
   1 -11  -5   72.34    7.32
   0  -9  -4   19.87    3.35
   0  -7  -4    1.89    0.92
   0 -14  -2    1.30    1.27
  -1 -11  -1    1.17    1.01
  -1  -5  -1    0.02    0.27
  -2  -3   4   82.40    4.70
   2  -9  -6    2.43    1.25
   2  -8  -6   14.94    2.70
   1  -5  -5   63.34    4.72
   0 -10  -4    6.58    2.04
   1  -3  -4    6.54    1.06
   0  -1  -1    1.71    0.32
  -2 -12   3    3.73    1.81
   2  -7  -6   11.58    2.21
   2  -4  -5   91.79    5.37
  -1  -3   0    3.54    0.81
  -2  -9   2   55.35    5.86
  -2  -8   2   34.27    4.26
   2 -10  -6    4.28    1.65
   1 -12  -5    0.76    0.87
  -1 -12  -1    1.42    1.13
   1 -14  -4    5.69    2.23
   0 -11  -4    0.95    0.90
  -1 -14   0    9.40    2.99
  -2 -10   2   36.36    4.90
  -2  -7   2    9.10    2.03
  -1  -9  -2   25.96    3.82
  -1  -8  -2  105.73    7.92
   2 -11  -6    0.18    0.43
   1  -9  -6    1.60    1.01
  -1 -10  -2   80.15    7.44
   1  -8  -6   17.71    2.95
   2  -6  -6    5.11    1.34
   0 -12  -4    0.99    0.97
  -1  -7  -2    0.26    0.45
  -2 -11   2    4.51    1.82
   1 -10  -6    0.96    0.90
   1 -13  -5   -0.09    0.58
   0 -14  -3   12.22    3.25
  -2  -4   3   13.10    1.82
   1  -7  -6    1.25    0.81
  -1 -11  -2    2.28    1.27
   0  -2  -2    1.09    0.39
   2 -12  -6    5.95    2.14
   1 -11  -6   26.60    4.27
   0  -5  -4   64.44    4.80
  -2 -12   2   18.80    3.80
   0  -9  -5   99.40    7.97
   0 -10  -5   45.57    5.39
   0  -8  -5  233.14   13.06
  -1 -12  -2   17.03    3.55
  -1 -14  -1    3.26    1.78
  -1  -4  -1  286.06   12.67
   1 -12  -6    9.18    2.63
   1 -14  -5    0.37    0.70
   1  -4  -5  465.89   18.78
   0 -11  -5    8.06    2.34
  -2 -10   1   11.04    2.67
  -2  -9   1    2.09    1.15
   2  -9  -7   16.16    2.99
   0  -7  -5    1.00    0.67
  -2  -8   1    0.80    0.72
   2 -10  -7   -0.04    0.42
   2  -5  -6   13.47    1.96
   0 -14  -4    7.22    2.47
   0  -3  -3   25.72    2.25
  -2 -11   1   33.44    4.87
  -2  -5   2   50.67    4.22
   2  -8  -7   15.06    2.69
   0 -12  -5    1.86    1.27
  -1 -10  -3   25.19    3.97
  -1  -9  -3   32.27    4.27
   2 -11  -7   -0.05    0.49
  -1  -8  -3   26.22    3.62
  -2  -7   1   10.84    2.17
  -1 -11  -3   51.46    6.02
  -2 -12   1    3.88    1.73
   2 -12  -7    0.36    0.66
   1 -10  -7   36.71    4.76
   1  -9  -7   25.86    3.76
   2  -7  -7    2.00    0.98
  -1 -14  -2   31.12    5.23
  -1  -5  -2   18.17    2.38
   1 -11  -7   17.63    3.41
   1  -8  -7   20.47    3.15
  -1 -12  -3    1.30    1.05
   1 -14  -6    2.84    1.68
  -1  -7  -3   30.22    3.65
   1 -12  -7    1.29    1.27
   2  -2  -4   11.09    1.02
   0 -10  -6   52.56    5.77
   0  -9  -6  162.75   10.68
   1  -5  -6   27.27    2.90
   0  -4  -4   52.93    3.89
   0 -11  -6   52.24    6.01
   0 -14  -5    0.61    0.97
  -2 -10   0    3.26    1.48
  -2  -9   0   66.54    6.38
   1  -7  -7   14.17    2.42
   0  -8  -6   37.94    4.35
  -2 -11   0    8.50    2.42
   0 -12  -6   16.58    3.47
   2  -3  -5   10.61    1.27
   2 -10  -8    0.68    0.73
   2  -6  -7    2.39    0.94
  -1 -10  -4   78.48    7.27
  -1 -14  -3    4.39    1.97
  -2 -12   0    5.59    2.03
  -2  -8   0   20.37    3.20
   2 -11  -8   -0.03    0.42
   2  -9  -8    2.63    1.23
  -1 -11  -4    6.64    2.11
  -1  -9  -4    5.77    1.77
   1 -14  -7    5.01    2.16
   2 -12  -8    0.08    0.60
   0  -7  -6  141.51    8.88
   0  -5  -5  246.44   11.80
  -1 -12  -4   -0.04    0.66
  -2  -3   3   23.89    2.15
   1 -11  -8   15.08    3.11
   1 -10  -8   49.22    5.53
   2  -8  -8    1.97    0.99
  -1  -8  -4    0.13    0.43
  -2  -7   0  120.11    8.10
  -2  -4   2  180.11    8.84
   1  -9  -8    0.89    0.72
   0 -14  -6    5.41    2.15
   1 -12  -8    5.98    2.13
   2  -4  -6   79.04    4.78
  -1  -3  -1  157.72    7.45
   0 -11  -7   19.40    3.57
   0 -10  -7   56.07    5.93
  -2 -11  -1    2.80    1.37
  -2 -10  -1   31.65    4.43
   1  -8  -8    0.57    0.58
   0 -12  -7   13.64    3.09
  -1 -14  -4   74.03    8.06
  -1  -4  -2    8.54    1.42
  -2 -12  -1    0.31    0.83
  -2  -5   1    8.61    1.60
   0  -9  -7   24.41    3.63
  -1  -7  -4    1.53    0.84
  -2  -9  -1    6.54    1.92
  -1  -2   0   28.87    2.05
  -2  -2   4   10.36    1.10
   2  -7  -8    4.59    1.35
   1  -3  -5 1367.61   48.81
   1 -14  -8   -0.04    0.42
  -1 -11  -5    7.90    2.24
  -1 -10  -5   66.64    6.56
   1  -2  -4  129.46    5.67
   0  -8  -7   12.90    2.46
  -1 -12  -5    2.63    1.41
  -1  -5  -3  308.42   14.05
  -2  -8  -1   66.21    5.96
   2 -11  -9    0.90    0.85
   2 -10  -9    2.76    1.31
   0 -14  -7    1.14    1.21
   2  -5  -7    6.60    1.33
   1  -4  -6   73.13    4.65
  -1  -9  -5    4.07    1.49
   2 -12  -9    0.12    0.60
   1  -7  -8    2.74    1.05
   1 -11  -9    0.31    0.59
   2  -9  -9   12.32    2.55
   1 -12  -9    1.96    1.22
   1 -10  -9    1.98    1.11
  -1 -14  -5    2.68    1.56
  -1  -8  -5   68.77    6.03
  -2 -12  -2    1.40    1.04
  -2 -11  -2    1.05    0.97
  -2 -10  -2   13.43    2.88
   1  -9  -9    0.32    0.53
   0 -12  -8    9.55    2.57
   0 -11  -8    0.70    0.73
   0  -7  -7    4.14    1.31
   1  -5  -7    2.23    0.80
  -2  -7  -1   12.87    2.33
   0 -10  -8   16.30    3.09
   1 -14  -9   -0.01    0.51
   2  -8  -9   10.55    2.20
   2  -6  -8    9.25    1.74
  -2  -9  -2   18.28    3.13
   0  -9  -8   14.38    2.75
  -1 -12  -6    4.47    1.77
  -1 -11  -6    4.44    1.66
   0  -4  -5   65.91    4.42
   0  -3  -4    3.06    0.73
   0 -14  -8   -0.02    0.24
  -1 -10  -6  120.13    9.14
   1  -8  -9    1.23    0.83
   0  -5  -6   36.89    3.44
  -1  -7  -5    2.90    1.16
   2 -12 -10   -0.04    0.38
   2 -11 -10    0.47    0.66
  -2  -8  -2    1.93    1.02
  -1 -14  -6    1.85    1.29
  -1  -9  -6    5.11    1.63
   1 -12 -10    4.97    1.85
   1 -11 -10   14.12    2.97
   2 -10 -10    3.73    1.49
   0  -8  -8   54.92    5.28
  -2 -12  -3    2.91    1.47
  -2 -11  -3    1.24    1.00
  -2  -5   0    7.90    1.52
   2  -7  -9    1.60    0.85
  -2  -4   1   90.75    5.44
   1 -10 -10    7.18    2.03
   0 -12  -9    4.18    1.69
   0 -11  -9    2.32    1.22
  -2 -10  -3    5.03    1.75
   0  -2  -3  247.40    9.91
   1 -14 -10    4.18    1.84
   2  -9 -10   18.26    3.06
   0 -14  -9    2.15    1.37
   0 -10  -9   11.53    2.58
   1  -7  -9    9.54    1.93
  -1 -12  -7    0.07    0.46
  -1  -8  -6   73.27    6.24
   1  -9 -10    2.80    1.19
  -1 -11  -7   -0.05    0.40
  -1  -5  -4   29.05    3.03
  -2  -9  -3   12.49    2.57
  -1  -4  -3   44.55    3.51
  -1  -1   1  409.06   14.73
  -2  -7  -2   20.31    2.92
   0  -9  -9    0.69    0.84
   0  -7  -8  383.32   17.84
  -1 -14  -7   -0.06    0.58
  -1 -10  -7   21.68    3.55
  -2  -3   2   46.40    3.16
   1  -1  -3   71.34    2.98
   2 -12 -11    3.92    1.66
   2 -11 -11    4.12    1.64
   2  -8 -10   40.19    4.37
  -2 -13  -4   -0.05    0.53
  -2 -12  -4   11.29    2.83
  -2 -11  -4    5.55    1.94
  -1  -3  -2  126.98    6.33
   1 -12 -11    2.64    1.40
  -1  -9  -7   37.03    4.49
   2  -4  -7   19.30    2.02
   1 -11 -11    9.18    2.38
   1  -8 -10    3.36    1.25
   2  -5  -8   -0.02    0.22
  -2  -8  -3   45.31    4.79
   2 -10 -11    0.94    0.81
   0 -12 -10    2.48    1.37
  -1  -7  -6   20.86    2.96
  -2 -10  -4    7.86    2.12
   1 -10 -11    4.87    1.68
   0 -14 -10   12.92    3.13
   0 -11 -10    4.84    1.75
   0  -8  -9   46.33    4.78
   1  -5  -8  166.02    8.71
   1  -4  -7   62.98    4.22
  -1 -12  -8    0.76    0.84
   0 -10 -10   76.46    6.94
  -1 -14  -8    2.76    1.55
  -1 -11  -8    0.14    0.63
   2  -3  -6    3.14    0.66
   2  -9 -11   26.05    3.68
  -1  -8  -7    8.20    1.99
  -2  -9  -4   21.64    3.39
  -1 -10  -8   27.77    4.07
   0  -5  -7   16.66    2.22
  -2 -13  -5   19.79    3.82
  -2 -12  -5    2.85    1.49
  -2  -6  -2    2.07    0.91
   1  -9 -11   15.18    2.80
   2  -7 -10   25.62    3.19
   0  -4  -6    0.00    0.14
   1  -3  -6   36.49    2.67
  -2  -5  -1   -0.02    0.19
   2 -12 -12    4.15    1.69
   0  -9 -10   13.66    2.67
  -2 -11  -5    0.73    0.81
  -2  -7  -3    2.23    1.01
   1 -12 -12    6.06    2.01
   1  -7 -10   10.71    2.08
   2 -11 -12   -0.05    0.52
   0 -14 -11    7.78    2.47
   0 -12 -11    0.25    0.54
   1 -11 -12    0.15    0.57
  -1 -13  -9   -0.05    0.52
   0  -7  -9   99.86    7.05
  -1  -9  -8   66.66    6.16
  -2 -10  -5   11.50    2.56
  -2  -8  -4   -0.05    0.36
  -2  -4   0  329.92   14.08
   0 -11 -11   26.47    4.10
  -1 -14  -9    9.98    2.75
  -1 -12  -9    1.07    0.96
  -1  -6  -6   11.37    2.01
  -1  -5  -5  140.01    7.86
   2 -10 -12    0.14    0.41
   2  -8 -11   44.72    4.60
  -1 -11  -9   16.05    3.18
   0  -3  -5   45.38    3.14
  -1  -2  -1  512.27   19.02
  -2  -1   5   76.47    3.11
   1 -10 -12   -0.04    0.34
   1  -8 -11    0.61    0.63
  -1  -7  -7  135.21    8.57
  -2 -13  -6    2.69    1.52
   0 -10 -11    7.59    2.07
   0  -8 -10   26.35    3.51
  -2 -12  -6    1.13    0.93
  -2  -2   3   93.74    4.41
  -2  -9  -5   63.66    6.02
  -1  -4  -4   10.62    1.59
  -1 -10  -9   97.21    7.94
  -2 -11  -6    2.30    1.25
  -1  -8  -8   65.06    5.79
   1 -12 -13    1.26    0.95
   0 -14 -12    4.12    1.89
   0 -13 -12    0.21    0.64
   1  -9 -12   21.32    3.28
   2  -9 -12    0.88    0.76
   0 -12 -12    2.35    1.30
   0  -9 -11    5.50    1.65
  -1 -13 -10    0.69    1.03
   1 -11 -13   -0.05    0.48
   2 -11 -13    2.38    1.23
  -1 -12 -10    5.88    1.95
  -2 -10  -6    1.62    1.03
  -2  -7  -4   -0.03    0.22
  -2  -6  -3   -0.02    0.20
   0 -11 -12    6.92    2.04
  -1  -9  -9   -0.02    0.21
   1  -5  -9   40.53    3.54
   2  -5  -9   11.68    1.74
  -2 -13  -7   18.95    3.70
  -1 -11 -10    9.76    2.46
  -2  -8  -5   28.31    3.65
  -2  -3   1   25.71    2.19
   1  -7 -11    8.60    1.82
   2  -7 -11  106.21    7.13
   0  -6  -9   11.83    2.02
   0  -5  -8   29.23    2.99
   1  -2  -5  126.57    5.54
  -2  -5  -2   48.94    4.02
   1 -10 -13    0.07    0.45
   2 -10 -13    2.47    1.21
   0  -7 -10   37.25    3.96
  -1  -3  -3  211.57    9.33
   0 -10 -12    4.86    1.68
   1  -4  -8    0.52    0.39
  -2 -11  -7    9.33    2.38
  -2  -9  -6   53.80    5.43
   2  -2  -5  153.64    6.16
   1 -13 -14    1.35    1.03
   0 -13 -13    4.83    1.86
   1  -8 -12    1.69    0.90
   2  -8 -12  226.41   12.33
  -1 -10 -10   17.03    3.07
   2  -4  -8   11.63    1.52
  -1  -6  -7   14.60    2.26
  -1 -13 -11    2.40    1.34
   0  -8 -11    6.91    1.75
  -1  -7  -8   63.91    5.40
   1 -12 -14   10.41    2.62
   0 -12 -13    7.14    2.13
   0  -4  -7    5.93    1.17
  -1  -5  -6   89.81    5.83
  -1  -8  -9   35.59    4.09
  -2 -13  -8    1.94    1.28
  -2 -10  -7    5.29    1.79
   1  -9 -13    0.24    0.62
   0  -2  -4   13.76    1.32
  -2  -4  -1   48.60    3.63
   1 -11 -14    3.47    1.51
   0 -11 -13    7.44    2.08
   2  -9 -13   20.66    3.17
   0  -9 -12    1.53    0.94
  -1 -11 -11   -0.09    0.56
  -1  -9 -10   16.12    2.82
  -2  -7  -5    2.29    0.97
  -2 -11  -8   11.80    2.65
  -2  -8  -6    3.22    1.23
  -2  -6  -4    5.70    1.39
   1 -13 -15    1.50    1.08
   0 -13 -14   16.58    3.34
   1 -10 -14    1.83    1.07
   0 -10 -13   24.63    3.69
  -1  -4  -5   24.45    2.46
  -1 -13 -12    3.17    1.58
  -1 -10 -11    3.27    1.32
  -2  -9  -7   21.44    3.31
   1 -12 -15    0.17    0.59
   1  -7 -12   32.43    3.60
   1  -6 -11    3.20    1.04
  -2 -13  -9    1.81    1.23
   1  -3  -7  126.73    6.12
   0  -7 -11   56.14    4.94
   0  -6 -10  145.42    8.40
   1  -8 -13   16.56    2.67
   0  -8 -12   27.37    3.49
   2  -7 -12    1.80    0.87
  -2 -10  -8   30.62    4.13
   0  -3  -6   51.52    3.38
  -2  -5  -3   17.00    2.21
   2  -8 -13   11.10    2.18
  -1  -8 -10    4.33    1.46
   1  -5 -10    4.92    1.15
  -1  -7  -9  170.81    9.86
   1 -11 -15   12.10    2.62
   0 -11 -14    0.99    0.95
  -1 -11 -12    0.76    0.76
  -1  -6  -8   -0.03    0.29
   2  -3  -7    1.43    0.44
   1  -9 -14    2.21    1.08
   0  -9 -13    1.46    0.87
  -2 -11  -9   27.26    4.03
  -1  -9 -11    6.17    1.76
   2  -5 -10   26.82    2.66
   1 -13 -16    0.35    0.79
   0 -13 -15    4.84    1.76
  -1 -13 -13    0.46    0.81
   2  -9 -14    1.40    0.91
  -2  -8  -7    8.65    1.97
  -2  -7  -6   40.08    4.08
   1 -10 -15    1.40    0.87
   0 -10 -14    5.83    1.75
  -1 -10 -12   11.42    2.44
  -2  -9  -8   21.26    3.24
  -2  -3   0   54.81    3.44
  -1  -2  -2  795.71   28.66
  -2 -10  -9    0.61    0.80
  -2  -6  -5   13.17    2.10
   1  -4  -9  115.45    6.20
   0  -4  -8  756.31   28.72
  -1  -3  -4  183.15    8.30
  -3 -11  -5    4.17    1.56
  -2  -4  -2   76.44    4.77
   0 -11 -15    0.78    0.72
  -1 -11 -13   36.39    4.65
   1 -11 -16    6.95    1.96
   0  -8 -13    0.18    0.35
   1  -7 -13    8.32    1.79
   0  -7 -12   11.80    2.12
   0 -13 -16    1.22    1.00
  -1 -13 -14    0.69    0.77
  -2 -11 -10    3.07    1.39
   1  -8 -14  126.33    8.31
  -1  -8 -11   81.64    6.45
  -1  -7 -10   27.87    3.34
   2  -4  -9   19.81    1.99
  -2  -2   2   33.72    2.12
   0  -9 -14    0.50    0.54
  -1  -9 -12   16.91    2.86
   1  -6 -12   -0.03    0.26
   0  -6 -11   10.75    1.90
  -1  -4  -6   13.92    1.82
   1  -9 -15   45.73    4.79
   2  -8 -14   -0.04    0.27
   2  -7 -13  147.48    8.64
  -1  -6  -9   11.62    1.99
  -3 -10  -5   10.18    2.31
  -2  -8  -8    0.03    0.46
  -2 -12 -11    3.37    1.44
   0 -10 -15   -0.03    0.36
  -1 -10 -13    0.98    0.96
  -2  -9  -9   92.02    7.23
  -3 -11  -6    0.29    0.63
   1 -10 -16   15.27    2.81
  -2  -7  -7    2.50    0.98
  -2 -10 -10    3.97    1.50
   1  -5 -11    6.96    1.36
  -1 -11 -14    1.51    0.98
  -1 -13 -15   11.09    2.66
   0 -11 -16   -0.11    0.75
  -2 -11 -11    0.23    0.63
  -1  -1   0  341.76   12.41
   0 -13 -17    1.31    0.96
   1 -11 -17   -0.08    0.44
  -2  -6  -6    6.69    1.50
  -1 -12 -15    1.04    0.90
  -1  -9 -13    6.37    1.80
  -3  -9  -5    5.47    1.66
   0  -8 -14   29.72    3.64
  -1  -8 -12    3.57    1.25
   0  -7 -13    1.87    0.90
   2  -5 -11    4.70    1.06
   0  -3  -7   59.19    3.70
  -2 -12 -12    0.46    0.62
  -3 -10  -6    0.74    0.76
   0  -9 -15   27.21    3.66
   1  -8 -15   44.43    4.49
  -1  -7 -11    1.99    0.91
   1  -3  -8  265.03   10.98
   1  -2  -6    7.05    0.85
   0  -2  -5    0.26    0.21
  -3 -11  -7    2.18    1.19
  -1 -10 -14    3.76    1.44
   1  -9 -16    6.27    1.71
   1  -7 -14   40.73    4.04
   0 -10 -16    6.65    1.87
  -2  -9 -10   13.78    2.61
  -2  -8  -9    1.72    0.91
   0  -6 -12    0.17    0.39
  -2  -4  -3    4.50    1.02
  -2 -10 -11    1.49    0.98
   0  -4  -9   12.17    1.68
  -1 -13 -16    0.22    0.52
  -1 -11 -15    0.93    0.75
   1 -10 -17   20.20    3.24
  -2  -7  -8   53.78    4.81
   1  -6 -13    0.82    0.56
  -1  -6 -10   11.04    1.98
   0 -11 -17   -0.02    0.24
  -2 -11 -12    8.46    2.22
   2  -7 -14   41.78    4.00
   1  -4 -10    0.20    0.29
  -2  -3  -1   27.79    2.28
  -1  -3  -5  289.40   12.06
   1 -11 -18    7.65    2.05
  -1  -4  -7    7.75    1.35
  -1 -12 -16   10.34    2.51
  -2 -12 -13    0.79    0.77
  -3 -10  -7   10.58    2.35
  -3  -9  -6   28.56    3.78
   0 -12 -18    1.03    0.81
  -3 -11  -8    0.93    0.83
  -1  -9 -14    8.93    2.08
  -2  -6  -7    1.15    0.65
   0  -9 -16    1.14    0.78
   0  -8 -15   37.06    4.09
  -1  -8 -13   10.53    2.17
   2  -3  -8    0.31    0.22
   1 -12 -19   18.67    3.35
  -1 -10 -15    1.06    0.87
  -2  -9 -11    7.39    1.89
   0 -10 -17    0.27    0.63
  -2 -10 -12    2.93    1.30
   1  -9 -17   14.43    2.61
   1  -8 -16   69.54    5.79
  -2  -8 -10   72.56    6.02
   0  -7 -14    2.13    0.94
  -1  -7 -12   68.08    5.54
   2  -4 -10   82.77    4.73
  -1  -2  -3  296.92   11.66
   1 -10 -18   26.71    3.73
   1  -7 -15  886.43   35.02
  -2  -7  -9   40.51    4.11
  -1 -12 -17    6.34    1.95
  -2 -12 -14    0.01    0.31
   1 -11 -19    0.19    0.68
   0  -6 -13    0.60    0.49
  -1  -6 -11  100.94    6.68
  -3 -10  -8    0.09    0.56
  -3  -9  -7    0.52    0.67
   0 -12 -19   -0.08    0.55
   2  -5 -12    5.81    1.21
  -2  -4  -4   88.37    5.30
   0  -1  -3  141.28    5.60
  -1  -9 -15   31.27    3.96
   1  -6 -14   13.50    2.11
  -2  -2   1    0.15    0.16
   1 -12 -20    0.46    0.68
  -1 -10 -16   37.46    4.55
  -2 -10 -13    2.11    1.20
   0  -9 -17   22.31    3.32
  -2  -9 -12   17.01    2.91
  -1  -8 -14   17.59    2.79
  -3  -8  -6    1.84    0.92
   0  -4 -10  304.63   13.24
   2  -2  -6    0.40    0.17
   0 -10 -18    2.75    1.21
   0  -8 -16    2.40    1.05
  -2  -6  -8    4.49    1.23
   0  -3  -8 1342.56   48.17
   1  -1  -4   10.15    0.74
  -2  -8 -11   19.63    2.95
   1  -9 -18   12.47    2.41
   0  -7 -15   15.27    2.46
  -1  -7 -13   84.59    6.34
   0  -5 -12   58.37    4.48
  -1  -4  -8   59.88    4.22
  -1 -12 -18    0.66    0.78
  -2 -12 -15   -0.04    0.35
   1 -10 -19   13.35    2.61
   1  -8 -17   34.73    3.96
  -1  -5 -10   18.21    2.36
   1  -4 -11    6.26    1.18
   1  -3  -9  161.70    7.43
  -3 -10  -9    1.23    0.85
   2  -6 -14  143.95    8.07
  -2  -3  -2   24.23    2.14
   0 -12 -20    2.98    1.38
  -3  -9  -8    3.10    1.22
  -2  -7 -10    1.55    0.88
  -1  -3  -6   12.24    1.54
   1  -7 -16    0.45    0.65
   0  -6 -14    1.58    0.81
  -1  -6 -12   82.92    5.95
  -1 -10 -17    0.07    0.44
  -2 -10 -14    2.24    1.13
  -1  -9 -16    0.99    0.87
  -2  -9 -13    8.34    2.04
  -3  -8  -7    0.28    0.54
   0  -2  -6  220.51    9.08
   0  -9 -18   12.64    2.47
  -1  -8 -15    7.20    1.81
   0 -10 -19   26.02    3.75
   0  -8 -17    6.48    1.74
  -2  -5  -7    1.89    0.77
  -1 -12 -19    0.16    0.39
  -2  -8 -12    7.58    1.87
   1  -6 -15   89.89    6.13
  -2  -6  -9    1.07    0.70
  -3 -10 -10    8.73    2.13
   1  -9 -19    2.13    1.07
  -1  -7 -14    0.08    0.48
  -2  -4  -5   95.15    5.64
   0 -12 -21    3.99    1.60
   1 -10 -20    1.61    1.01
   2  -4 -11   25.09    2.29
   1  -2  -7    0.21    0.16
  -3  -9  -9    7.24    1.93
   1  -8 -18    9.31    2.00
   0  -7 -16    0.25    0.61
  -3  -7  -6   12.08    2.17
   2  -5 -13  572.23   22.69
  -2  -7 -11   22.30    3.02
   0  -4 -11  254.99   11.59
  -1 -10 -18    7.48    2.01
  -2 -10 -15    2.95    1.30
   0  -5 -13    2.30    0.83
  -1  -5 -11   39.18    3.62
  -1 -11 -19    9.21    2.29
  -2 -11 -16    0.44    0.75
  -1  -9 -17   14.29    2.65
  -2  -9 -14   30.65    3.95
  -3  -8  -8    3.57    1.29
  -1  -4  -9   30.38    2.88
  -1  -2  -4  136.68    6.20
   1  -7 -17    0.05    0.45
  -1 -12 -20    1.49    0.98
   0 -10 -20    0.51    0.58
   0  -9 -19    2.68    1.18
  -1  -8 -16    0.42    0.50
  -1  -6 -13    0.07    0.46
   0  -3  -9   96.33    5.30
   2  -3  -9    0.79    0.34
   0 -11 -21   10.81    2.50
  -3 -10 -11    2.44    1.19
  -2  -8 -13    0.31    0.53
   0  -6 -15    1.49    0.79
   1  -4 -12    0.13    0.25
   0  -8 -18  256.92   13.65
   1  -5 -14   10.19    1.71
  -2  -3  -3    1.93    0.62
   1 -10 -21    0.71    0.78
  -3  -9 -10    1.99    1.05
  -2  -6 -10   57.50    4.82
  -2  -5  -8    5.67    1.31
  -1  -3  -7   48.13    3.41
  -1  -1  -1  257.31    9.64
   1  -9 -20    3.50    1.35
  -1  -7 -15    0.00    0.21
  -2 -11 -17    0.27    0.70
  -3  -7  -7    0.23    0.42
   1  -6 -16  521.63   21.99
  -2  -2   0  132.98    5.87
  -1 -11 -20    0.14    0.55
   1  -8 -19    0.10    0.46
   0  -7 -17   55.86    5.03
  -2  -7 -12    0.00    0.29
   1  -3 -10    8.26    1.21
  -1  -9 -18    1.09    0.93
  -2  -9 -15   23.57    3.47
  -3  -8  -9   27.15    3.53
  -2  -4  -6   62.37    4.36
   0 -11 -22    2.79    1.30
   0 -10 -21    0.86    0.78
  -3 -10 -12   18.93    3.20
   0  -9 -20    1.25    0.80
  -1  -8 -17   -0.02    0.32
  -1  -5 -12    1.55    0.80
  -2  -8 -14   -0.03    0.24
   1  -7 -18   29.83    3.49
   0  -5 -14    0.08    0.29
  -3  -9 -11    7.51    1.95
  -1  -6 -14    6.20    1.54
   0  -8 -19   46.49    4.78
   0  -6 -16    5.05    1.35
   1 -11 -23   10.35    2.39
  -2 -11 -18   -0.07    0.45
   1 -10 -22    7.68    2.04
   1  -9 -21    1.16    0.89
   0  -2  -7    5.79    0.91
  -1 -11 -21    1.84    1.17
  -1  -7 -16   -0.10    0.45
  -3  -7  -8    9.75    1.97
  -2  -6 -11    6.14    1.52
   2  -4 -12   33.65    2.77
  -1  -9 -19    0.64    0.78
  -2  -9 -16    2.12    1.05
  -2  -7 -13   -0.07    0.36
   1  -5 -15   52.64    4.24
  -2  -5  -9   19.32    2.50
   1  -8 -20    3.90    1.31
  -3  -8 -10    4.60    1.49
   0  -7 -18  286.66   14.42
   0 -11 -23    7.74    2.14
   1  -6 -17   60.55    4.94
   1  -4 -13  189.99    9.21
   0  -3 -10   14.67    1.75
   0  -9 -21    4.58    1.57
  -1  -8 -18   36.33    4.21
  -2  -3  -4  148.29    7.22
  -3  -9 -12    0.45    0.60
  -2  -8 -15    9.36    2.10
  -1  -3  -8    6.85    1.19
  -1  -2  -5   29.44    2.23
   0  -1  -4   34.51    1.95
  -2 -11 -19   19.27    3.34
   0  -8 -20   32.60    3.94
   1  -7 -19   53.25    4.85
  -1  -6 -15    2.22    0.93
  -1  -5 -13   11.68    1.96
  -1 -11 -22    1.99    1.06
   1 -10 -23   38.88    4.66
   0  -5 -15   -0.04    0.25
   1  -2  -8  192.43    8.04
   1  -9 -22    0.26    0.43
  -2  -9 -17    0.76    0.79
  -1  -7 -17    1.20    0.80
  -3  -7  -9    1.54    0.81
   0  -6 -17   18.99    2.69
  -2  -6 -12   71.16    5.59
  -1  -9 -20    5.65    1.72
  -3  -8 -11    7.01    1.78
  -2  -7 -14   36.85    4.09
  -3  -6  -7    6.16    1.49
  -2  -5 -10    2.19    0.92
   1  -3 -11    6.28    1.08
   2  -3 -10  118.13    5.64
   2  -2  -7    1.78    0.36
   0 -11 -24    7.39    2.09
   1  -8 -21   28.27    3.62
   0  -7 -19  233.76   12.53
  -2  -2  -1  139.80    6.23
   0  -9 -22    0.08    0.53
  -3  -9 -13    8.91    2.13
  -1  -8 -19   18.75    2.98
  -2  -8 -16    2.14    1.05
   1  -5 -16    2.04    0.85
  -2 -10 -19   -0.08    0.46
   1  -6 -18    1.25    0.67
  -1 -11 -23    0.32    0.57
  -1 -10 -22    4.37    1.63
   0  -8 -21   42.19    4.60
  -2  -9 -18    1.67    1.01
  -3  -7 -10    2.75    1.13
  -1  -6 -16    6.44    1.58
   1  -9 -23    0.10    0.48
  -1  -9 -21    9.55    2.25
  -3  -8 -12   24.85    3.42
   1  -7 -20    0.24    0.51
  -1  -5 -14   11.92    2.01
   2  -4 -13    0.89    0.46
  -2  -3  -5  105.23    5.74
  -1  -7 -18    3.20    1.22
  -2  -7 -15    0.12    0.47
  -2  -6 -13   10.70    2.03
   0  -3 -11   57.87    3.97
  -1  -3  -9   57.57    3.99
   0  -2  -8  378.35   14.84
   0 -10 -24    2.29    1.15
  -3  -9 -14    1.89    1.10
   0  -6 -18  383.68   17.61
  -3  -6  -8   25.66    3.11
   0  -5 -16   21.58    2.73
  -2  -8 -17   11.85    2.40
  -2 -10 -20    1.55    1.13
   0  -9 -23    3.65    1.38
   1  -8 -22   23.88    3.32
  -1  -8 -20    8.88    2.07
   0  -7 -20   17.21    2.75
  -2  -5 -11    0.35    0.47
  -1  -4 -12  170.32    8.94
  -1  -1  -2   56.50    2.82
   0  -4 -14   19.56    2.40
  -1  -2  -6   23.44    2.03
  -1 -10 -23    4.11    1.59
   1  -1  -5  147.33    5.73
   0  -8 -22    2.18    1.33
  -3  -8 -13    1.81    1.21
  -3  -7 -11   -0.05    0.67
   1  -6 -19    1.95    0.97
   1  -9 -24    5.56    1.93
  -1  -7 -19   19.34    3.05
  -1  -6 -17    7.42    1.84
   1  -5 -17   62.75    4.89
   0 -10 -25    3.20    1.47
  -3  -9 -15    2.87    1.49
   1  -7 -21   48.25    4.71
  -2  -7 -16   12.11    2.48
  -2  -6 -14    5.32    1.51
  -3  -6  -9   22.75    3.03
  -1  -5 -15    9.21    1.85
   1  -3 -12   25.70    2.39
  -2  -8 -18    0.00    1.11
  -2  -4  -9    2.50    1.10
  -2 -10 -21    0.35    1.37
  -1  -8 -21   77.99    6.63
   0  -6 -19    0.80    1.12
  -2  -2  -2  180.59    7.81
   1  -8 -23    1.18    1.27
   0  -7 -21   29.43    3.71
   0  -5 -17    2.35    1.24
  -2  -5 -12   -0.04    0.93
  -2  -3  -6   10.49    1.61
   1  -2  -9  105.96    5.15
  -1 -10 -24    4.15    1.79
  -1  -3 -10   51.00    3.82
  -3  -8 -14   -0.02    1.24
  -1  -4 -13   59.99    4.64
   0  -3 -12   51.45    3.84
   2  -3 -11   55.79    3.42
   1 -10 -26    8.19    2.47
   0  -8 -23   -0.05    1.06
  -3  -7 -12    0.25    1.15
   2  -4 -14   50.72    3.73
  -3  -5  -7    2.79    1.19
   0  -4 -15  105.72    6.55
   0 -10 -26    1.44    1.26
   1  -9 -25    6.75    1.99
  -1  -7 -20    1.24    1.09
  -2  -7 -17    2.85    1.41
  -1  -6 -18    9.36    2.30
   0  -1  -5   30.96    2.01
  -2 -10 -22    0.96    1.24
  -2  -8 -19   -0.07    0.99
   1  -6 -20    0.35    1.08
  -2  -6 -15   19.76    3.03
  -3  -6 -10    1.17    1.00
   0  -2  -9    7.07    1.26
  -1  -8 -22   22.14    3.71
   1  -7 -22    7.18    2.07
   1  -5 -18    5.09    1.67
  -1  -5 -16    2.29    1.22
  -1 -10 -25    0.25    1.68
   0  -6 -20   15.93    2.69
  -2  -4 -10    1.73    1.01
  -1  -2  -7   10.17    1.51
   1  -8 -24    3.38    1.89
   0  -7 -22   28.97    3.78
  -3  -8 -15   -0.06    1.40
  -3  -7 -13   29.47    3.81
   0  -5 -18   36.23    3.82
  -2  -5 -13    2.17    1.40
   0  -8 -24   30.48    4.11
   1  -3 -13   16.17    2.00
  -2  -3  -7    3.75    1.05
   0 -10 -27    6.08    2.12
  -1  -7 -21  105.63    7.81
  -2  -7 -18    0.14    1.04
  -1  -6 -19    9.04    2.33
  -3  -5  -8   27.36    3.12
  -1  -4 -14   46.62    4.21
  -2  -8 -20   -0.22    1.56
  -2  -6 -16    0.55    1.00
  -3  -6 -11    8.92    1.99
   0  -3 -13   24.10    2.64
  -1  -8 -23    0.23    1.48
   0  -4 -16   43.33    3.92
   2  -2  -8   55.39    2.82
  -2  -2  -3   75.61    4.18
  -2  -9 -22    1.54    1.39
   1  -7 -23    3.45    1.49
   1  -6 -21    4.65    1.75
  -1  -5 -17    7.24    1.82
  -3  -8 -16    0.73    1.44
   0  -6 -21    4.46    1.88
   1  -8 -25    1.13    1.51
   0  -7 -23    1.67    1.69
  -3  -7 -14    0.24    0.93
   1  -5 -19  105.60    6.90
  -2  -5 -14    0.26    1.23
  -2  -4 -11    7.30    1.78
  -1  -9 -25    0.07    1.53
   1  -2 -10   89.79    4.70
   0  -8 -25   -0.19    1.13
   0  -5 -19  101.49    7.00
   2  -3 -12   69.24    4.06
  -2  -8 -21   -0.21    1.12
  -2  -7 -19    4.11    1.86
  -3  -5  -9    0.96    1.08
   0  -2 -10   22.56    2.19
  -1  -7 -22    6.73    2.27
  -1  -6 -20   24.68    3.40
  -2  -6 -17    0.12    1.01
  -3  -6 -12   10.45    2.33
  -1  -4 -15   17.14    2.64
  -1  -2  -8    0.17    0.82
   0  -9 -27    0.16    1.63
  -2  -9 -23   -0.29    1.22
  -2  -3  -8   27.87    2.83
  -3  -8 -17   18.29    3.23
   1  -7 -24    1.32    1.15
  -3  -7 -15    1.32    1.15
   1  -6 -22    8.77    2.16
  -1  -5 -18   36.95    4.01
   1  -4 -17  216.95   10.76
   1  -3 -14    6.85    1.42
  -1  -9 -26   11.92    2.73
   0  -7 -24   21.70    3.36
   0  -6 -22   45.06    4.70
   0  -4 -17   19.44    2.72
   1  -8 -26    3.32    1.55
  -2  -5 -15   99.63    6.97
  -2  -4 -12   18.71    2.67
   0  -1  -6  595.34   21.71
   0  -8 -26    1.37    1.51
  -2  -7 -20    2.44    1.42
   1  -5 -20   11.54    2.23
  -2  -2  -4    5.34    0.99
  -1  -7 -23   56.02    5.60
  -3  -6 -13    3.76    1.44
   0  -5 -20   15.29    2.53
  -3  -5 -10   13.91    2.36
  -2  -9 -24    4.48    1.78
  -1  -6 -21  117.03    8.09
  -2  -6 -18   10.34    2.22
   0  -9 -28    0.52    0.93
  -3  -7 -16    0.17    0.80
  -1  -4 -16    0.31    1.05
  -1  -9 -27    6.01    2.03
   0  -7 -25   18.16    3.03
   1  -7 -25   18.56    3.02
  -1  -5 -19    1.24    1.24
   0  -2 -11  182.74    8.58
  -1  -2  -9    1.15    0.87
  -1  -1  -4  305.10   11.85
  -2  -1   2    8.76    0.75
   1  -8 -27    5.07    1.76
  -2  -7 -21    8.27    2.13
   0  -6 -23    0.69    0.97
   1  -6 -23    0.29    1.13
  -2  -5 -16    3.61    1.50
   0  -4 -18  156.77    8.95
  -2  -4 -13   -0.18    1.01
   1  -2 -11    3.15    0.87
  -3  -6 -14    1.12    1.18
   1  -4 -18    0.91    0.95
  -1  -7 -24    1.39    1.31
  -2  -6 -19    0.16    1.02
  -3  -5 -11   24.09    3.05
   2  -3 -13    2.38    0.78
   0  -9 -29   19.10    3.42
  -1  -6 -22   66.81    5.85
   0  -5 -21   10.51    2.18
   1  -5 -21    5.87    1.59
   1  -3 -15  735.94   28.28
  -3  -7 -17    1.58    1.07
  -2  -2  -5  127.96    6.42
  -1  -4 -17   14.25    2.47
   2  -2  -9    3.02    0.59
  -2  -8 -24    4.96    1.80
   0  -7 -26    0.51    0.98
   1  -7 -26   -0.18    1.01
  -2  -7 -22   13.13    2.80
  -1  -5 -20    0.03    1.00
  -2  -5 -17   -0.15    0.99
   0  -6 -24   34.74    4.10
   1  -6 -24    0.10    1.03
  -3  -6 -15    1.40    1.01
  -3  -4  -8   12.10    1.95
  -1  -7 -25    0.11    0.98
  -3  -5 -12    4.70    1.57
  -2  -4 -14    2.86    1.34
  -1  -3 -14  162.30    8.80
  -1  -8 -27   -0.05    0.89
  -3  -7 -18    3.63    1.67
  -2  -6 -20   -0.14    1.19
   0  -4 -19    3.30    1.41
  -1  -2 -10   37.51    3.19
   0  -1  -7    1.12    0.51
  -1  -6 -23   23.81    3.57
   0  -5 -22    4.28    1.66
   1  -4 -19   -0.02    0.86
   0  -2 -12    9.61    1.55
   1  -5 -22   98.90    6.91
   0  -3 -16   88.26    5.83
  -2  -8 -25    5.02    2.07
  -1  -5 -21   10.15    2.32
  -1  -4 -18    0.11    0.77
  -1  -1  -5 1163.30   41.40
   0  -8 -29    0.96    1.36
  -3  -8 -21   -0.26    0.95
   0  -7 -27    0.09    1.26
   1  -7 -27    7.06    2.03
  -3  -6 -16   -0.12    0.81
  -2  -5 -18    0.26    1.01
  -2  -3 -11    1.09    0.97
   1  -2 -12    6.94    1.24
  -2  -2  -6  282.64   12.07
   0  -6 -25    1.36    1.20
  -3  -5 -13   14.93    2.46
  -2  -4 -15    0.04    1.06
  -3  -4  -9    0.41    0.79
  -1  -8 -28    1.80    1.34
  -3  -7 -19   -0.09    0.84
   1  -6 -25    0.54    0.95
  -2  -6 -21   15.94    2.98
  -1  -3 -15   16.71    2.46
  -1  -6 -24   62.71    5.73
   0  -4 -20  104.10    7.07
  -2  -1   1   73.91    3.34
  -2  -8 -26   17.05    3.06
   0  -5 -23    2.62    1.46
   1  -4 -20  127.88    7.77
  -1  -2 -11  420.17   17.35
  -3  -6 -17    2.68    1.70
   1  -5 -23   25.27    3.23
   0  -3 -17    7.64    1.93
  -1  -5 -22   23.80    3.41
  -2  -5 -19    2.86    1.46
  -1  -4 -19    1.15    1.50
   0  -2 -13   79.44    5.04
   0  -8 -30    6.10    2.48
   1  -7 -28   19.52    3.67
   0  -6 -26    0.92    2.36
  -2  -6 -22    1.37    2.39
  -3  -5 -14   10.81    2.33
  -3  -4 -10    2.30    1.50
  -2  -3 -12   18.47    2.77
  -1  -8 -29    4.29    2.64
  -2  -4 -16   35.26    4.09
  -2  -2  -7  208.00    9.62
   1  -6 -26    0.47    1.56
  -1  -6 -25   17.31    3.36
   0  -1  -8   27.37    2.26
  -1  -3 -16   10.47    2.19
   0  -5 -24   31.66    4.18
   0  -4 -21    3.02    2.22
   1  -2 -13  189.50    8.81
   2  -2 -10   88.68    4.31
  -1  -1  -6   16.23    1.77
  -3  -6 -18    7.40    2.57
  -1  -5 -23    0.54    1.42
  -2  -5 -20   11.61    2.78
  -3  -5 -15   15.90    2.89
   1  -4 -21  112.24    7.28
  -1  -4 -20    5.32    1.75
  -3  -4 -11    0.36    1.15
  -1  -2 -12    3.82    1.53
  -1  -7 -28   -0.30    1.23
  -2  -6 -23    1.48    1.40
   1  -5 -24   -0.33    1.56
   0  -3 -18  134.46    7.94
   1  -7 -29    5.04    1.85
   0  -6 -27   14.85    2.80
  -2  -4 -17    9.09    2.28
  -2  -3 -13    1.16    1.37
  -1  -6 -26    3.25    1.57
   0  -2 -14  136.22    7.39
  -2  -2  -8  106.23    6.03
   1  -6 -27    8.04    2.10
  -2  -1   0   49.16    2.58
  -2  -7 -26   17.81    3.36
  -3  -6 -19   -0.09    1.34
   0  -4 -22   70.36    5.72
   1  -3 -18   12.86    2.05
  -1  -3 -17   51.92    4.58
   0  -5 -25    0.04    0.99
  -2  -5 -21    2.75    1.44
  -3  -5 -16   -0.04    1.14
   0  -7 -30    1.95    1.76
  -2  -6 -24    8.51    2.39
  -1  -5 -24    6.33    1.88
  -1  -4 -21    5.30    1.82
  -3  -4 -12    1.22    1.11
  -1  -7 -29    2.24    1.87
  -2  -4 -18    2.89    1.51
   0  -1  -9    7.65    1.23
   1  -1  -8   27.36    1.90
  -1  -1  -7   15.42    1.66
   0  -6 -28    0.64    1.11
   1  -5 -25    5.25    1.80
   1  -4 -22    7.28    1.74
   0  -3 -19   23.14    3.08
  -2  -3 -14   97.01    6.45
   1  -2 -14    1.00    0.60
  -1  -6 -27    0.97    1.49
  -2  -7 -27   12.94    2.69
  -3  -6 -20    0.00    1.40
  -2  -2  -9   21.32    2.39
   1  -6 -28    6.20    2.14
  -3  -5 -17    1.73    1.62
  -1  -3 -18   12.11    2.26
   0  -5 -26   14.51    2.70
  -2  -5 -22    5.76    2.19
   0  -4 -23    0.60    1.02
  -3  -4 -13    8.74    1.94
   0  -7 -31    4.31    1.72
  -1  -5 -25   18.57    3.11
  -1  -4 -22    0.75    1.54
   1  -3 -19   16.57    2.38
   2  -2 -11    1.60    0.58
  -2  -1  -1    0.10    0.36
  -2  -4 -19    0.46    1.05
   0  -6 -29    0.29    1.03
  -3  -6 -21    0.52    1.33
   1  -5 -26   -0.16    1.37
  -2  -3 -15   20.51    2.95
  -2  -7 -28    0.41    1.09
   1  -4 -23  133.22    8.15
   0  -3 -20  192.96   10.33
  -1  -1  -8   92.72    5.09
  -3  -5 -18    5.09    1.75
   0  -1 -10   88.70    4.89
   1  -6 -29   11.51    2.34
  -2  -5 -23    5.24    1.73
  -3  -4 -14    0.03    0.80
  -1  -3 -19   57.54    4.89
   1  -2 -15    1.32    0.63
  -1  -7 -31   -0.20    1.27
   0  -5 -27    0.07    0.87
   0  -4 -24    5.21    1.58
   0  -7 -32    2.44    1.30
  -1  -4 -23   19.90    2.95
  -2  -4 -20    8.20    1.94
  -3  -3  -9    9.12    1.61
   1  -3 -20   13.96    2.22
  -2  -3 -16   33.25    3.55
   1  -1  -9  248.17    9.97
  -1  -2 -15   95.86    6.14
   1  -5 -27    0.59    0.99
  -3  -5 -19    4.78    1.51
  -3  -4 -15    0.12    0.75
   0  -3 -21   36.98    3.84
  -2  -5 -24    9.78    2.11
   1  -4 -24   26.42    3.25
  -1  -1  -9  198.10    9.07
   1  -6 -30    9.21    2.01
  -2  -6 -27    0.04    0.88
  -1  -3 -20    7.23    1.68
   0  -5 -28    0.43    0.64
  -1  -5 -27    5.69    1.59
   0  -4 -25   18.16    2.74
  -2  -4 -21   12.92    2.31
  -3  -3 -10   17.97    2.34
   0  -1 -11    4.12    0.92
  -1  -4 -24    0.51    0.73
  -2  -3 -17   13.00    2.18
   0  -2 -17   15.37    2.16
   1  -2 -16   92.35    5.56
   2  -2 -12   75.19    4.02
  -1  -6 -30    2.92    1.19
  -3  -5 -20    0.54    0.72
  -3  -4 -16   -0.09    0.46
   1  -3 -21   67.01    5.07
  -1  -2 -16    3.38    1.06
  -2  -6 -28    0.60    0.78
   1  -5 -28    5.14    1.44
  -2  -5 -25   11.11    2.25
   0  -3 -22   25.65    3.14
  -2  -2 -12   22.83    2.60
   1  -4 -25   18.51    2.65
  -3  -3 -11    1.29    0.65
   1  -6 -31    0.20    0.51
  -3  -6 -24    2.35    1.07
   0  -5 -29    2.35    1.12
  -1  -5 -28    0.32    0.56
  -2  -4 -22    5.58    1.54
  -1  -1 -10   22.30    2.26
   1  -1 -10   25.53    2.00
   0  -4 -26    8.06    1.82
  -1  -4 -25    3.13    1.22
  -2  -3 -18    8.29    1.74
  -1  -6 -31   -0.12    0.63
  -3  -5 -21    0.58    0.77
  -3  -4 -17    1.86    0.90
   0  -2 -18  267.92   12.67
   0  -1 -12 1133.44   41.39
   0  -6 -32    7.89    1.96
  -1  -2 -17    5.46    1.40
  -2  -6 -29   -0.11    0.50
  -3  -3 -12    8.46    1.62
  -2  -2 -13   22.99    2.68
   1  -5 -29    1.20    0.73
   0  -3 -23  145.78    8.72
  -1  -3 -22   -0.07    0.56
   1  -3 -22   50.85    4.34
   1  -4 -26    2.07    0.90
  -2  -4 -23    1.28    0.93
   2  -2 -13   40.56    2.76
  -1  -1 -11   11.19    1.64
   0  -5 -30    0.92    0.73
  -3  -5 -22    0.75    0.67
   0  -4 -27   40.70    4.25
  -1  -4 -26    3.24    1.22
  -3  -4 -18   18.63    2.73
  -2  -3 -19    0.16    0.60
  -1  -6 -32    0.30    0.62
   0  -6 -33    8.34    1.95
  -3  -3 -13    0.56    0.50
   0  -2 -19   19.91    2.57
  -2  -2 -14    0.54    0.48
  -1  -2 -18    3.94    1.21
   0  -1 -13   82.73    5.04
   1  -1 -11  353.22   13.96
  -2  -4 -24    0.88    0.84
  -1  -3 -23  111.23    7.48
   1  -5 -30    3.64    1.34
  -3  -4 -19    4.38    1.37
   0  -3 -24  138.98    8.50
   1  -3 -23   37.84    3.72
  -2  -3 -20   -0.04    0.35
  -1  -1 -12   11.04    1.65
   1  -4 -27    8.30    1.79
  -2  -5 -28   -0.01    0.43
   0  -4 -28   38.11    4.16
  -3  -3 -14    0.10    0.34
  -2  -2 -15   -0.17    0.53
   0  -2 -20   46.57    4.12
  -1  -2 -19    2.22    0.94
   0  -1 -14   15.15    1.93
  -2  -4 -25    5.83    1.68
  -3  -4 -20   -0.02    0.45
  -1  -3 -24   26.16    3.29
  -2  -3 -21    0.92    0.77
  -1  -5 -31    1.48    1.06
   1  -5 -31    1.94    0.94
  -1  -4 -28   10.55    2.19
   0  -3 -25    5.05    1.42
   1  -2 -19    1.86    0.75
   1  -1 -12   12.86    1.50
  -2  -1  -7   -0.01    0.11
   1  -3 -24   26.18    3.09
  -3  -3 -15    0.75    0.67
  -2  -5 -29    0.56    0.61
   0  -4 -29    3.86    1.37
   1  -4 -28    0.01    0.45
  -2  -2 -16    2.24    1.00
   0  -2 -21   92.89    6.31
  -1  -2 -20   11.89    2.07
  -3  -5 -25    0.58    0.58
  -2  -4 -26   21.79    3.10
  -3  -4 -21    1.41    0.83
  -1  -5 -32   -0.07    0.37
  -1  -3 -25   58.93    5.22
  -2  -3 -22    0.92    0.74
  -3  -3 -16   -0.06    0.38
   0  -1 -15    9.79    1.58
   1  -5 -32    0.55    0.67
  -1  -4 -29    0.13    0.43
   0  -3 -26   31.87    3.63
  -2  -2 -17   32.94    3.48
   0  -5 -33    4.64    1.45
  -2  -5 -30    8.35    1.94
   1  -3 -25   47.11    4.30
   1  -2 -20  185.17    9.52
   1  -1 -13    0.89    0.45
   0  -4 -30    4.27    1.46
   1  -4 -29    2.57    1.04
  -1  -2 -21  118.87    7.60
  -3  -4 -22    0.30    0.62
  -3  -3 -17   -0.11    0.55
   0  -2 -22   38.11    3.78
  -2  -1  -9   -0.02    0.23
  -1  -3 -26    0.81    0.64
  -2  -3 -23    0.99    0.82
  -1  -5 -33    0.84    0.73
  -2  -2 -18    0.22    0.43
  -1  -1 -15   16.40    2.17
   0  -3 -27   59.79    5.22
   0  -5 -34    0.08    0.57
   0  -4 -31    0.83    0.78
  -3  -4 -23   -0.07    0.56
   1  -3 -26   45.04    4.26
   1  -2 -21  143.32    8.05
  -3  -2 -10   23.69    2.62
  -2  -1 -10    0.05    0.22
   1  -4 -30   10.57    2.06
  -2  -3 -24    1.40    0.97
  -3  -3 -18    0.36    0.62
  -1  -2 -22   20.94    2.87
   1  -1 -14    6.27    1.12
   0   0  -2   44.85    1.92
  -1  -3 -27   14.72    2.55
   0  -2 -23    1.77    0.92
  -2  -2 -19    0.36    0.51
   0  -1 -17    0.68    0.46
  -1  -1 -16   11.71    1.86
   0  -3 -28    0.65    0.68
  -3  -2 -11    8.24    1.53
  -3  -3 -19    1.77    0.90
  -2  -4 -29    0.04    0.49
   1  -3 -27    2.79    1.14
  -2  -3 -25   -0.10    0.48
  -1  -2 -23   32.19    3.63
   1  -2 -22    2.12    0.84
   1  -4 -31    3.05    1.15
   0  -2 -24  130.83    8.11
  -2  -2 -20    7.43    1.69
  -3  -2 -12   -0.02    0.33
  -1  -1 -17   11.54    1.91
   1  -1 -15   10.20    1.47
   0   0  -4  402.03   14.58
  -1  -3 -28    2.58    1.16
   0  -1 -18   50.79    4.12
  -1  -4 -32    0.80    0.65
  -3  -3 -20    2.33    1.00
   0  -3 -29    1.82    1.08
   0   0  -5    0.03    0.12
  -2  -4 -30    1.65    0.94
  -2  -3 -26    0.21    0.42
  -1  -2 -24   33.19    3.74
  -3  -2 -13    0.09    0.40
  -2  -1 -13    1.33    0.64
   1  -3 -28    4.00    1.28
   1  -2 -23    0.60    0.58
  -2  -2 -21    8.54    1.84
  -1  -1 -18    9.96    1.78
   1  -1 -16    3.22    0.87
   1  -4 -32    0.69    0.73
  -1  -3 -29    5.17    1.56
  -3  -3 -21    1.70    0.89
   0  -2 -25    3.04    1.17
   0  -1 -19   21.73    2.62
   0   0  -6  435.80   16.14
  -1  -4 -33    0.47    0.66
  -3  -4 -26   -0.17    0.66
  -3  -2 -14    0.50    0.45
   0  -3 -30   10.45    2.12
  -2  -3 -27    4.32    1.46
  -1  -2 -25    0.07    0.67
  -2  -1 -14   47.30    3.97
  -2  -4 -31    0.30    0.67
  -2  -2 -22    0.99    0.67
  -1  -1 -19   23.97    2.89
   0   0  -7   -0.01    0.23
  -1   0  -4   -0.04    0.26
  -1   0  -3 1583.38   55.14
   0  -4 -34    0.36    0.72
  -3  -3 -22    2.19    0.99
   1  -2 -24   42.19    3.96
  -3  -2 -15    8.63    1.72
  -1   0  -5   24.09    1.82
  -1   0  -2   -0.05    0.21
   1  -4 -33   23.38    3.24
   1  -3 -29   10.83    2.11
   0  -2 -26    0.09    0.52
   0  -1 -20   21.35    2.63
   1  -1 -17    0.85    0.52
  -2  -1 -15    2.64    0.99
  -1   0  -6   -0.03    0.24
  -1  -4 -34    3.03    1.23
   0   0  -8  245.54    9.98
   0  -3 -31    0.08    0.42
  -1  -2 -26   53.46    4.94
  -2  -2 -23    3.58    1.22
  -1   0  -7   48.81    3.09
  -1   0  -1  108.32    4.33
  -3  -3 -23    5.11    1.51
  -3  -2 -16    0.25    0.46
  -1  -1 -20    7.00    1.60
   0   0  -9    0.01    0.21
   0  -4 -35    1.46    0.90
  -2  -1 -16    2.85    1.03
  -1   0  -8   -0.04    0.18
   1  -3 -30    0.98    0.71
   0  -2 -27   16.11    2.56
   1  -2 -25    3.35    1.13
   0  -1 -21   23.84    2.84
  -2  -2 -24    9.10    1.99
  -3  -2 -17    9.46    1.84
   0   0 -10 1433.82   51.03
  -1   0  -9   71.26    4.23
  -3  -3 -24   -0.09    0.45
  -1  -2 -27    1.05    0.81
  -1  -1 -21    4.41    1.30
  -2  -1 -17    3.65    1.11
  -1  -3 -32    0.98    0.83
   0  -2 -28    0.53    0.64
  -3  -2 -18    0.46    0.49
   0  -1 -22    9.05    1.76
   0   0 -11   -0.05    0.33
  -1   0 -10   -0.08    0.32
   1  -3 -31   -0.06    0.47
   1  -2 -26    1.09    0.78
  -2  -2 -25   -0.06    0.63
  -2  -3 -30    2.02    1.08
  -1  -2 -28    8.79    1.97
  -1  -1 -22    8.68    1.83
  -2  -1 -18   52.66    4.52
  -1   0 -11   16.88    1.91
  -1   0   0    0.02    0.08
  -3  -2 -19    2.08    0.99
   0   0 -12   62.53    3.95
   0  -1 -23   48.56    4.35
  -1   0 -12    0.55    0.42
  -1  -3 -33    1.84    1.12
   0  -2 -29   21.44    3.02
  -2  -2 -26   48.25    4.80
   1  -1 -20    2.71    0.86
  -2  -1 -19    1.37    0.75
  -2  -3 -31    8.00    1.97
  -1  -2 -29    5.62    1.66
   1  -2 -27    2.28    0.99
  -1  -1 -23    9.50    1.88
   0   0 -13   -0.07    0.25
   1  -3 -32    4.17    1.40
  -3  -2 -20    3.38    1.23
  -1   0 -13    8.16    1.40
   0  -3 -34    1.36    0.89
  -2  -1 -20   36.81    3.80
  -1  -3 -34    3.09    1.37
  -3  -3 -27    3.93    1.48
  -2  -2 -27    1.21    0.96
   0  -1 -24    3.32    1.16
   1  -1 -21  109.41    6.60
   0   0 -14  142.28    7.22
  -2  -3 -32    1.59    1.05
   0  -2 -30    0.00    0.51
  -3  -2 -21    3.79    1.24
  -1  -1 -24   10.89    2.09
  -1  -2 -30   35.20    4.08
   1  -2 -28    0.51    0.62
   1  -3 -33    0.10    0.62
  -2  -1 -21    1.83    0.91
   0   0 -15   -0.03    0.20
   0  -3 -35    1.19    0.82
  -3  -2 -22    0.96    0.71
   0  -1 -25    0.75    0.59
   0  -2 -31    0.09    0.52
  -1  -1 -25   20.33    2.89
   1  -1 -22    0.03    0.38
   1  -2 -29    0.13    0.51
  -2  -1 -22    0.03    0.35
  -3  -1 -10    3.56    0.98
  -1   0 -16   -0.04    0.21
  -3  -2 -23    7.96    1.88
  -3  -1 -11  214.54   10.36
  -1  -1 -26    5.33    1.54
  -3  -1 -12   12.16    1.90
  -2  -1 -23    4.12    1.30
   1  -1 -23   20.63    2.58
   0  -2 -32    1.47    1.01
  -3  -2 -24    1.35    0.89
  -3  -1 -13    2.55    0.89
   1  -2 -30    7.61    1.75
  -1   0 -18   -0.01    0.10
  -2  -2 -30    3.17    1.25
  -1  -1 -27   75.44    6.02
  -2  -1 -24   37.42    4.04
  -3  -1 -14    2.70    0.93
   1  -1 -24   22.40    2.72
  -3  -1 -15    0.51    0.44
  -2   0 -10   -0.01    0.35
  -2   0  -9   -0.09    0.42
  -2   0  -8 1724.05   61.17
  -1  -2 -33    0.25    0.62
  -3  -2 -25    0.72    0.78
  -1   0 -19   -0.01    0.10
  -2   0  -7   -0.19    0.63
   1  -2 -31    0.68    0.75
  -3  -1 -16   -0.02    0.21
   0   0 -19    0.00    0.15
  -2   0  -6 1637.33   57.80
  -2  -2 -31    2.16    1.16
  -1  -1 -28    1.75    0.93
   0  -1 -28    7.53    1.73
  -2  -1 -25    0.30    0.47
  -2   0 -13   -0.01    0.32
   1  -1 -25  115.74    7.20
  -3  -1 -17   -0.01    0.16
   2  -1 -11    2.09    0.44
   2  -1 -10  236.36    9.00
  -1   0 -20   -0.03    0.26
  -2   0  -5   -0.06    0.33
  -1  -2 -34   -0.23    0.75
   2  -1 -12   14.99    1.32
   2  -1  -9    6.15    0.62
  -2   0 -14    0.20    0.35
  -2  -2 -32   10.03    2.26
  -2  -1 -26   12.44    2.32
  -3  -1 -18    0.00    0.17
   2  -1 -13  165.13    7.07
  -2   0 -15   -0.05    0.25
   1  -2 -32   10.29    2.09
  -3  -2 -27    0.24    0.52
  -1  -1 -29    0.96    0.82
   0  -1 -29    0.95    0.68
   1  -1 -26   23.95    2.92
  -3  -1 -19    0.13    0.39
   0   0 -21    0.04    0.21
  -2   0 -16   14.44    2.06
  -2   0  -4  178.81    7.52
  -1  -2 -35    0.05    0.54
  -2  -1 -27    8.19    1.89
   2  -1  -8    3.47    0.39
  -1   0 -22    0.11    0.38
   0  -2 -35    0.79    0.79
  -3  -2 -28    0.67    0.69
  -1  -1 -30    1.75    0.92
  -2   0 -17   -0.06    0.34
   1   0 -11   19.68    1.65
   1  -2 -33    3.24    1.24
   0  -1 -30    4.02    1.33
  -3  -1 -20    0.42    0.54
   0   0 -22    2.64    0.92
   1   0 -13  175.41    7.77
   1   0 -12   -0.01    0.24
   1   0 -10   -0.02    0.13
  -2  -1 -28    9.66    2.13
   1  -1 -27    0.02    0.40
  -1   0 -23   69.50    5.36
   1   0 -14   -0.03    0.21
  -3  -1 -21    1.06    0.69
   0   0 -23   -0.05    0.30
   1   0  -9  993.79   35.09
  -2   0  -3   -0.02    0.17
   0  -2 -36    9.42    2.15
   0  -1 -31    0.08    0.53
  -2   0 -19    0.00    0.20
   1   0 -15    1.40    0.53
   1  -2 -34   21.11    3.15
   1  -1 -28    1.75    0.86
  -3  -1 -22    2.52    1.11
  -1   0 -24   -0.01    0.35
   1   0 -16   -0.03    0.23
   0   0 -24  157.02    8.84
  -2   0 -20   -0.01    0.20
   1   0  -8    0.04    0.12
   1   0 -17   88.01    5.09
   0  -1 -32    0.39    0.57
  -3  -1 -23    2.94    1.18
  -1   0 -25   51.49    4.62
  -2   0 -21   -0.01    0.18
   1  -1 -29    0.50    0.54
   0   0 -25    0.00    0.47
  -3  -1 -24    1.62    0.88
  -1  -1 -33    5.83    1.68
  -1   0 -26    0.08    0.54
   1   0  -7 1121.55   39.06
  -2   0  -2  173.96    6.97
  -2  -1 -31    1.32    0.88
   0   0 -26    7.01    1.60
  -2   0 -23   -0.04    0.40
   1  -1 -30    0.47    0.63
  -3  -1 -25    5.67    1.62
   1   0 -20    0.07    0.25
  -1   0 -27   32.73    3.74
  -1  -1 -34    0.11    0.52
  -2  -1 -32    3.40    1.39
   0   0 -27   -0.07    0.51
  -2   0 -24   30.70    3.57
   1   0 -21   93.69    5.77
   1  -1 -31    0.52    0.62
  -1   0 -28   -0.18    0.67
  -2   0 -25   -0.06    0.35
  -1  -1 -35    0.43    0.59
   0   0 -28   94.52    6.70
   1   0 -22   -0.04    0.34
   0  -1 -35    1.19    0.93
  -1   0 -29   37.24    4.11
   1  -1 -32    1.08    0.77
  -3  -1 -28    0.16    0.58
  -2   0 -26   11.28    2.18
   0   0 -29    0.07    0.44
  -1   0 -30   -0.08    0.55
  -2   0 -27    0.04    0.35
   1   0  -6    0.00    0.07
   0  -1 -36   42.44    4.68
   1   0 -24   -0.04    0.26
  -2   0  -1    0.00    0.12
  -1   1 -16   13.63    1.84
  -1   1 -15   14.76    1.90
   1  -1 -33   78.89    6.30
   0   0 -30   17.34    2.70
  -3   0 -16   -0.07    0.31
  -3   0 -15   21.32    2.60
  -3   0 -14   -0.06    0.41
  -3   0 -13    8.18    1.51
  -3   0 -12    0.07    0.41
  -1   1 -18   12.28    1.88
  -1   1 -17   15.98    2.09
  -1   1 -12   13.12    1.62
  -2   0 -28    8.16    1.96
  -3   0 -17   12.02    2.00
  -3   0 -11   89.17    5.47
  -1   1 -19   22.15    2.58
  -1   1 -11   11.31    1.44
  -3   0 -18    0.06    0.38
   1  -1 -34   -0.10    0.65
  -3   0 -19   -0.04    0.35
  -1   1 -20    7.39    1.53
  -1   1 -10   25.72    2.18
   0   0 -31   -0.14    0.58
   1   0 -26   -0.02    0.25
  -3   0 -20    0.01    0.43
  -1   1 -21    4.45    1.20
   0   1 -15   11.52    1.57
  -3   0 -21    3.54    1.17
   0   1 -18   63.31    4.38
   0   1 -17    0.80    0.56
   0   1 -14   18.66    1.95
  -3   0 -22   -0.01    0.25
  -1   1 -22    9.57    1.80
   0   1 -19   22.16    2.45
   0   1 -13   83.61    4.68
  -1   1  -9  225.35    9.53
  -1   0 -33    0.00    0.42
   0   0 -32    0.64    0.71
  -1   1 -23    5.88    1.41
   0   1 -20   23.41    2.58
   0   1 -12  984.74   35.72
  -2   0 -31   -0.05    0.45
  -3   0 -23    0.25    0.35
   0   1 -21   21.76    2.54
   1   0 -28    0.06    0.21
  -1   0 -34   -0.05    0.37
  -3   0 -24    0.00    0.27
   0   1 -22    9.76    1.73
  -2   1 -18   58.06    4.58
  -2   1 -17    4.11    1.14
  -2   1 -16    4.45    1.16
  -2   1 -15    3.34    0.96
  -2   1 -14   47.90    3.76
   0   1 -11    2.89    0.69
  -1   1  -8  100.12    4.95
  -2   0 -32    3.93    1.40
  -3   0 -25    0.23    0.43
   0   1 -23   71.22    5.21
  -2   1 -19    1.37    0.72
  -2   1 -13    1.88    0.67
   1   0 -29    0.15    0.42
  -2   1 -20   33.16    3.46
  -1   0 -35    2.09    1.04
   0   1 -24    3.31    1.05
  -2   1 -21    2.07    0.94
   0   1 -10   99.03    4.89
   1   0 -30   -0.02    0.32
  -2   1 -22   -0.09    0.39
   0   1 -25   -0.05    0.43
  -2   1 -23    3.90    1.24
  -1   1  -7   17.33    1.54
   0   0 -35   -0.02    0.42
   1   0 -31    0.04    0.30
  -3   0 -28   -0.01    0.43
  -1   1 -28    0.68    0.58
  -2   1 -10    0.15    0.25
   1   0  -5  150.47    5.58
   0   1 -27    0.18    0.41
  -2   1 -25   -0.04    0.27
   0   1  -9    8.54    1.04
   0   0 -36   24.30    3.50
  -2   0   0  103.98    4.21
  -1   1 -29    0.08    0.39
   1   0 -32   -0.03    0.33
  -2   1  -9    0.56    0.44
  -1   1 -30    2.58    1.07
   0   1 -28   -0.02    0.20
  -1   1  -6   17.88    1.52
   1   0 -33   62.76    5.56
   0   1 -29   -0.02    0.23
  -2   1 -28    3.37    1.23
   0   1  -8   31.82    2.12
   0   1 -30    0.96    0.63
  -2   1  -8   29.07    2.41
   1   0 -34    0.09    0.53
   0   1 -31    0.08    0.33
  -1   1 -33    6.19    1.75
   0   1 -32    0.51    0.64
  -2   1 -31    1.55    0.93
  -1   1 -34    0.09    0.50
   1   1 -22   -0.03    0.22
   1   1 -21  104.84    6.30
   1   1 -20    1.90    0.74
   1   1 -19    2.80    0.84
  -2   1  -7    0.86    0.41
  -2   1 -32    2.34    1.11
   1   1 -23   21.84    2.62
  -3   1 -20    1.24    0.77
  -3   1 -19    0.08    0.39
  -3   1 -18    0.55    0.60
   1   1 -17    0.69    0.44
   1   1 -24   26.31    2.98
  -3   1 -22    3.30    1.20
  -3   1 -21    1.52    0.90
  -3   1 -17    4.74    1.29
  -1   1  -5 1270.44   44.70
  -1   1 -35    0.14    0.48
   1   1 -25  144.49    8.36
  -3   1 -23    2.19    0.99
  -3   1 -16    0.33    0.44
   1   1 -16    3.56    0.84
   0   1  -7    1.29    0.38
   1   1 -26   31.83    3.43
  -3   1 -24    2.12    1.04
  -3   1 -15    1.53    0.77
   1   1 -27   -0.05    0.37
  -3   1 -25    3.73    1.39
   1   1 -15   10.95    1.44
  -3   1 -14    5.60    1.32
  -1   2 -23   35.51    3.74
  -1   2 -22   17.16    2.49
  -1   2 -21  139.30    8.23
  -1   2 -20    9.81    1.84
  -1   2 -19    2.38    0.89
  -1   2 -18    0.34    0.47
   0   1 -35    1.33    1.00
   1   1 -28    2.45    0.98
  -3   1 -13    2.66    0.89
  -2   1  -6  372.40   14.63
  -1   2 -24   27.59    3.31
  -1   2 -17    6.62    1.42
  -3   1 -28   -0.01    0.22
   1   1 -14    6.99    1.11
  -1   2 -25    0.14    0.41
   0   1 -36   38.08    4.50
   1   1 -29    0.42    0.59
  -1   2 -26   51.95    4.88
  -1   2 -16    2.58    0.89
   1   1 -30    1.03    0.73
  -3   1 -12   18.59    2.34
  -1   2 -27    0.46    0.52
  -1   2 -15   96.39    5.89
   1   1 -31    0.10    0.39
   1   1 -13    1.11    0.45
  -2   2 -23    2.61    1.04
  -2   2 -22    0.51    0.53
  -2   2 -21    9.06    1.88
  -2   2 -20    6.47    1.55
  -2   2 -19    0.70    0.66
  -3   1 -11  271.34   12.43
  -1   2 -29    1.89    1.03
  -2   2 -25    0.13    0.53
  -2   2 -24    8.85    1.99
   0   2 -24  132.58    8.14
   0   2 -23    2.62    1.01
   0   2 -22   43.40    4.03
   0   2 -21  108.56    6.85
   0   2 -20   44.75    3.92
  -2   2 -18    1.04    0.63
   1   1 -32   -0.02    0.28
  -2   2 -26   33.48    3.96
   0   2 -25    4.51    1.30
   0   2 -19   20.47    2.52
  -2   2 -17   44.62    4.04
   0   1  -6  549.94   20.00
  -2   2 -27    0.84    0.68
   0   2 -26    0.07    0.46
   0   2 -18  256.87   12.03
  -2   2 -16    2.93    1.04
  -2   1  -5  236.04    9.82
  -1   1  -4  327.77   12.43
  -2   2 -28   12.15    2.39
   0   2 -27   14.27    2.44
   0   2 -17   13.84    1.95
   0   2 -28    0.22    0.56
  -2   2 -15   -0.08    0.33
   1   1 -34   -0.02    0.26
   1   1 -12   13.75    1.50
   0   2 -29   20.91    3.04
  -1   2 -33    0.22    0.38
  -2   2 -30    0.40    0.49
   0   2 -30    0.18    0.51
  -1   2 -12    3.79    0.95
  -2   2 -31    0.10    0.22
  -2   2 -14    1.05    0.66
  -1   2 -34   -0.05    0.35
   0   2 -31   -0.01    0.23
   0   2 -32    0.27    0.41
  -2   2 -13   22.74    2.60
  -1   2 -35    0.10    0.51
   0   2 -14  119.54    6.56
  -1   2 -11  391.51   16.10
  -2   0   1   -0.01    0.07
   1   1 -11  444.26   17.01
  -2   2 -12   23.55    2.59
   2   0 -13    0.02    0.15
  -2   1  -4  198.74    8.44
   0   2 -35    0.19    0.46
  -3   2 -25    1.64    0.95
  -3   2 -24    1.73    0.96
  -3   2 -23    9.27    2.08
  -3   2 -22    0.70    0.64
  -3   2 -21    7.39    1.86
  -3   2 -20    6.24    1.65
   0   2 -13   61.40    4.17
  -1   2 -10   38.91    3.10
   0   2 -36    3.38    1.41
  -3   2 -28    0.81    0.69
  -3   2 -19    1.69    0.87
  -3   2 -18    0.65    0.63
   0   1  -5   32.82    2.00
   1   0  -4   -0.01    0.05
  -3   2 -17    9.50    1.92
   1   2 -27    1.98    0.97
   1   2 -26    0.44    0.53
   1   2 -25    3.62    1.18
   1   2 -24   59.06    4.97
   0   2 -12    8.40    1.37
   1   1 -10   36.02    2.47
   1   2 -28    0.32    0.50
   1   2 -23    0.54    0.50
  -3   2 -16    0.28    0.44
  -1   3 -27   13.35    2.53
  -1   3 -26    0.63    0.86
  -1   3 -25   62.98    5.62
  -1   3 -24   32.46    3.84
  -1   3 -23  116.93    7.92
   1   2 -30   10.54    2.19
   1   2 -29   -0.05    0.44
   1   2 -22    2.66    1.02
  -1   2  -9    1.97    0.65
  -1   3 -29    5.64    1.69
  -1   3 -28    3.16    1.32
  -1   3 -22    0.07    0.58
   2   0 -12    3.96    0.68
   1   2 -31    0.94    0.78
   1   2 -21  175.22    9.47
  -3   2 -15   11.77    2.09
  -2   3 -26    0.34    0.67
  -2   3 -25    0.05    0.60
  -1   3 -20    7.75    1.73
   1   2 -32   12.51    2.51
   1   2 -20  216.27   10.87
  -1   3 -32    0.42    0.60
  -2   3 -27    3.90    1.46
  -2   3 -24    1.60    1.09
  -2   3 -23    0.14    0.45
  -2   3 -22    0.84    0.77
  -1   3 -19   51.07    4.64
   1   2 -33    3.01    1.24
  -3   2 -14    0.78    0.63
   0   2 -11  202.37    9.31
  -1   3 -33    1.55    0.95
  -2   3 -30    2.14    1.17
  -2   3 -21    1.34    0.90
   1   2 -34   20.73    3.28
   1   2 -19    2.09    0.81
  -2   3 -31    5.49    1.85
  -2   3 -20    0.16    0.47
  -1   3 -18   11.89    2.06
  -2   2  -9   27.49    2.68
  -1   3 -34    0.31    0.43
  -2   3 -32    2.16    1.16
   0   3 -27   62.94    5.68
   0   3 -26   30.41    3.77
   0   3 -25    4.48    1.45
   0   3 -29    2.35    1.12
   0   3 -28    0.91    0.87
   0   3 -24  126.32    8.29
  -2   3 -19    0.42    0.48
  -2   1  -3    4.85    0.80
  -3   2 -13   -0.03    0.30
   0   3 -31    0.31    0.71
   0   3 -30    9.81    2.24
   0   3 -23  146.82    9.03
  -1   3 -17   49.61    4.40
  -1   2  -8    0.13    0.30
   0   3 -22   25.84    3.25
  -2   3 -18    9.58    1.94
   0   3 -21   37.00    3.88
  -1   3 -16   11.76    2.03
   1   1  -9  303.71   11.95
  -2   3 -17   13.34    2.27
  -3   2 -12   -0.03    0.25
   0   2 -10   25.77    2.35
   0   3 -34    0.72    0.72
   0   3 -20  201.22   10.81
  -2   2  -8   86.37    5.24
   0   3 -35    0.13    0.40
   0   3 -19   20.64    2.73
  -2   3 -16   34.24    3.67
  -1   3 -15   27.54    3.07
   2   0 -11    0.10    0.15
   1   2 -16  109.54    6.38
  -3   3 -27    4.07    1.58
  -3   3 -24    0.27    0.46
  -3   2 -11    8.53    1.64
  -3   3 -23    4.85    1.62
   0   3 -18  114.45    7.23
  -2   3 -15   21.45    2.80
  -3   3 -22    2.42    1.17
  -1   3 -14  180.24    9.54
  -1   2  -7    9.74    1.37
  -3   3 -21    1.99    1.02
  -3   3 -20    0.71    0.76
   0   3 -17    9.08    1.74
   0   1  -4   50.78    2.63
   1   2 -15    1.25    0.59
  -2   3 -14   97.68    6.57
   0   2  -9    8.53    1.26
  -3   3 -19    2.02    0.98
  -3   2 -10   32.95    3.29
  -2   2  -7  218.00   10.01
  -3   3 -18   -0.02    0.47
   0   3 -16   92.43    6.12
  -1   4 -31   10.27    2.41
  -1   4 -29    0.14    0.53
  -1   4 -28   11.46    2.43
  -1   4 -27   39.24    4.55
  -1   4 -26    2.33    1.19
  -1   1  -2   57.34    2.89
  -2   3 -13    1.91    0.86
  -1   4 -33    1.12    1.01
  -1   4 -32    0.66    0.78
  -1   4 -25    6.23    1.74
   1   3 -31    0.42    0.68
   1   3 -30    0.19    0.47
   1   3 -29    8.90    2.08
   1   3 -28    4.26    1.41
  -1   4 -34    2.26    1.25
  -2   4 -31    0.65    0.80
  -2   4 -30    0.59    0.76
  -2   4 -29   -0.04    0.33
  -2   4 -26   19.64    3.28
  -1   4 -24   -0.04    0.31
   1   2 -14    1.13    0.53
   1   3 -33    0.01    0.53
   1   3 -32    2.32    1.18
   1   3 -27    3.19    1.26
   1   3 -26   41.30    4.38
  -3   3 -17    0.24    0.44
  -2   4 -25    5.90    1.73
  -1   4 -23   17.63    2.88
   1   1  -8   41.07    2.52
   1   3 -25   43.15    4.42
  -2   4 -24    0.42    0.57
  -2   1  -2  133.84    5.95
  -2   4 -23    1.52    0.95
  -1   4 -22    0.23    0.55
   1   3 -24   26.55    3.35
  -3   3 -16    0.05    0.28
  -2   4 -22    7.03    1.86
  -1   4 -21    6.87    1.79
   1   3 -23   39.07    4.08
  -2   3 -12   24.01    2.84
  -1   2  -6   25.12    2.20
   0   4 -33    0.05    0.68
   0   4 -31    0.73    0.77
   0   4 -30    4.17    1.52
   0   4 -29    2.84    1.24
   0   4 -28   34.26    4.24
   0   4 -27   38.66    4.47
  -2   4 -21   14.65    2.62
   0   4 -34    0.24    0.51
   0   4 -26    8.95    2.07
  -1   4 -20    6.27    1.64
   0   2  -8  367.53   14.71
  -2   2  -6  279.12   12.02
   1   3 -22   47.92    4.49
  -3   3 -15    0.82    0.73
   0   4 -35    1.19    0.83
   0   4 -25   13.91    2.55
  -2   4 -20    5.73    1.63
   1   2 -13  218.83   10.04
  -1   4 -19    0.90    0.69
   2   0 -10    7.70    0.84
   1   3 -21   55.57    4.80
  -1   3 -11   74.74    5.10
   0   4 -24    3.47    1.33
  -2   3 -11    0.99    0.64
   0   4 -23    1.08    0.76
  -2   4 -19    0.30    0.66
  -3   3 -14   -0.07    0.36
  -3   4 -26   -0.06    0.43
  -1   4 -18    0.12    0.47
   1   3 -20   15.66    2.40
   0   4 -22   66.68    5.70
  -2   4 -18    1.81    0.97
   0   3 -13   23.51    2.62
  -3   4 -24   -0.01    0.47
  -3   4 -23   -0.05    0.38
   0   4 -21    2.29    1.07
  -1   4 -17   16.93    2.60
   1   3 -19   15.16    2.28
  -3   3 -13    0.41    0.53
  -1   3 -10   40.87    3.49
  -3   4 -22    0.28    0.62
  -2   4 -17    7.11    1.78
   1   2 -12    7.36    1.24
   0   4 -20   97.15    6.96
  -3   4 -21    1.45    0.97
  -2   4 -16   35.18    3.91
  -1   4 -16   -0.01    0.26
  -1   5 -33    0.24    0.64
  -1   5 -32   -0.02    0.39
  -1   5 -31    3.19    1.39
  -2   2  -5  116.43    6.07
  -3   4 -20    0.02    0.35
  -2   5 -30    7.14    2.16
  -1   5 -28    0.45    0.65
  -1   2  -5   30.34    2.38
   1   3 -18    9.54    1.78
  -3   3 -12    6.93    1.59
   0   3 -12   52.45    4.04
   0   4 -19    4.35    1.35
  -2   5 -29    1.00    0.97
  -2   5 -28    0.28    0.71
  -1   5 -27    4.41    1.57
   0   2  -7    5.91    0.98
  -3   4 -19    3.01    1.26
  -1   5 -26    7.03    1.95
   1   4 -32    0.94    0.73
   1   4 -31    2.28    1.18
  -1   4 -15   16.19    2.46
  -1   5 -25   19.60    3.23
   2   1 -14    6.53    1.09
   1   1  -7  344.81   13.07
   1   4 -30    9.43    2.21
  -2   4 -15    1.00    0.78
  -2   5 -25   12.36    2.61
   1   4 -29    2.83    1.30
  -3   4 -18   11.20    2.35
   0   4 -18  107.74    7.27
  -1   5 -24    5.86    1.73
  -1   3  -9   56.99    4.17
   1   4 -28    0.23    0.60
  -2   5 -24   13.03    2.71
   1   4 -27    7.92    1.97
   0   5 -34    0.10    0.78
   0   5 -33    4.70    1.68
  -2   5 -23    6.88    1.95
  -1   5 -23    1.27    0.83
  -3   3 -11    1.20    0.73
   1   4 -26    2.42    1.16
   0   5 -30    0.62    0.60
   1   2 -11    2.38    0.70
   0   3 -11   62.73    4.43
  -3   4 -17    2.74    1.16
   0   4 -17   18.16    2.61
  -2   4 -14    4.21    1.34
  -1   4 -14   46.54    4.27
   0   5 -29    1.78    1.06
  -2   5 -22    5.56    1.78
  -1   5 -22   23.43    3.41
   0   1  -3  135.06    5.50
   1   4 -25   15.57    2.71
   0   5 -28    0.52    0.82
  -2   1  -1    1.29    0.38
   0   5 -27    0.38    0.76
   1   4 -24   26.77    3.54
   0   5 -26   16.56    2.96
  -2   5 -21    3.07    1.27
  -1   5 -21    9.68    2.17
  -3   4 -16    0.08    0.38
   0   4 -16   54.22    4.68
  -2   4 -13    0.07    0.49
   0   5 -25    0.10    0.44
  -2   5 -20   10.28    2.30
  -3   3 -10   17.82    2.50
  -2   3  -8   28.64    2.89
   1   4 -23  124.97    8.38
  -1   4 -13   51.80    4.48
  -1   5 -20   -0.04    0.52
   0   5 -24   29.14    3.87
  -2   2  -4    4.79    0.95
  -1   3  -8    5.34    1.14
  -3   4 -15   -0.03    0.40
   2   1 -13  151.13    7.07
  -1   1  -1  258.12    9.74
   1   4 -22    6.67    1.69
  -3   5 -23    0.90    0.88
   0   5 -23    2.57    1.14
  -2   5 -19    1.76    1.02
  -1   5 -19    3.26    1.26
   1   3 -15  727.48   28.51
   0   3 -10   15.06    1.93
   0   4 -15  109.33    7.06
  -3   5 -22    0.87    0.77
  -1   6 -32    0.40    0.61
   2   0  -9    0.01    0.08
   0   2  -6  197.81    8.55
  -1   2  -4  123.10    5.90
  -2   4 -12   22.06    2.89
   0   5 -22    3.49    1.31
  -2   5 -18    0.64    0.67
  -1   6 -31   -0.02    0.56
  -1   6 -30    2.45    1.31
   1   4 -21  122.17    8.09
  -3   4 -14   -0.05    0.47
  -1   4 -12  160.30    8.97
  -3   5 -21    0.06    0.59
  -1   5 -18   37.35    4.20
  -2   6 -29   -0.09    0.63
  -1   6 -29    0.26    0.57
   1   2 -10   86.85    4.85
  -2   6 -28    0.31    0.72
   0   5 -21   11.99    2.38
  -2   6 -27   -0.03    0.44
  -1   6 -27    1.14    0.93
  -3   5 -20    0.40    0.74
  -2   5 -17    0.08    0.46
  -2   3  -7    3.38    0.98
   1   4 -20  128.60    8.26
  -1   5 -17    4.79    1.48
  -1   6 -26    3.48    1.53
   1   3 -14    6.47    1.35
   0   4 -14   19.13    2.56
   1   5 -31    0.99    0.83
  -3   4 -13    9.95    2.07
  -2   4 -11    7.48    1.63
   1   5 -30    3.11    1.39
   0   5 -20   17.44    2.87
   0   6 -33    8.20    2.43
  -1   6 -25   16.72    3.12
   0   6 -32    7.81    2.25
   1   5 -29    0.69    0.69
  -2   6 -24    7.46    2.20
  -3   5 -19    4.52    1.64
   0   6 -31    3.94    1.64
  -1   6 -24   58.52    5.99
  -2   5 -16    3.94    1.41
  -1   3  -7   42.01    3.33
   1   5 -28    4.03    1.54
   1   4 -19   -0.01    0.34
  -1   5 -16    1.74    0.92
   0   6 -29    2.64    1.36
  -2   6 -23    2.25    1.27
  -1   6 -23   28.02    4.04
   0   5 -19   89.72    6.90
  -3   5 -18    5.89    1.77
   0   3  -9   81.26    5.02
   0   6 -28    0.83    0.75
   1   5 -27    0.62    0.76
  -2   6 -22    1.56    1.00
   0   6 -27   14.09    2.93
   1   5 -26   -0.02    0.26
  -1   6 -22   63.72    6.19
  -2   5 -15   89.28    6.91
   2   1 -12   12.05    1.38
  -3   4 -12    1.13    0.79
   1   4 -18    2.49    1.02
  -3   5 -17    1.83    1.04
  -2   4 -10    2.36    0.97
   0   6 -26   -0.07    0.60
   1   5 -25    4.13    1.51
  -2   6 -21   16.02    3.04
   0   5 -18   29.08    3.64
  -1   5 -15    7.33    1.78
   1   3 -13   15.18    2.02
   1   1  -6  126.72    5.40
  -3   6 -24    1.78    1.24
  -1   6 -21  123.66    9.05
  -2   2  -3   71.27    4.15
   0   6 -25    1.19    0.93
   1   5 -24   -0.06    0.52
  -2   6 -20   -0.08    0.57
   1   2  -9  109.33    5.58
  -2   3  -6    9.28    1.54
  -1   7 -31    0.30    0.62
  -3   5 -16    0.21    0.46
  -2   5 -14    0.53    0.64
  -1   7 -30    1.34    1.15
   0   6 -24   28.82    4.11
  -1   6 -20   23.75    3.59
   0   5 -17    2.57    1.03
  -3   4 -11    0.55    0.56
  -3   6 -22    1.38    1.08
   1   4 -17  245.23   12.44
  -1   5 -14   12.05    2.21
  -1   7 -29    3.58    1.72
  -2   7 -28    0.23    0.70
   1   5 -23   20.36    3.23
  -2   6 -19    0.49    0.66
  -1   7 -28    0.96    0.94
   0   6 -23    0.09    0.51
  -1   3  -6   11.35    1.58
   0   2  -5    0.23    0.29
  -2   7 -27   16.76    3.52
  -3   6 -21   -0.06    0.61
  -1   6 -19   10.77    2.37
  -3   5 -15   15.49    2.82
   2   2 -15    2.61    0.79
  -2   5 -13    2.43    1.04
   0   3  -8 1353.13   49.02
  -1   2  -3  316.63   12.54
  -2   7 -26   21.84    3.99
   1   5 -22   92.95    7.30
   0   6 -22   43.42    4.97
  -2   6 -18   12.50    2.61
   0   5 -16   16.84    2.66
   1   3 -12   30.24    2.88
   0   7 -32    4.14    1.76
  -3   6 -20   -0.06    0.50
  -1   6 -18    8.54    2.10
   1   4 -16   71.46    5.47
  -1   5 -13   10.40    2.03
  -3   4 -10    3.27    1.17
  -1   4  -9   31.96    3.21
   0   7 -31    6.86    2.23
   1   6 -30    8.48    2.39
  -1   7 -25    0.10    0.58
   0   7 -30    3.59    1.67
   1   5 -21    6.55    1.77
   0   6 -21    3.85    1.49
  -3   5 -14   10.37    2.32
  -2   1   0   59.10    2.99
   1   6 -29   14.13    3.04
  -3   6 -19   -0.01    0.33
  -2   6 -17    0.02    0.61
   0   4 -11  261.81   12.41
  -1   7 -24    1.41    1.27
   0   5 -15    0.07    0.44
  -2   5 -12   -0.05    0.36
   1   6 -28    9.42    2.47
  -2   7 -23    0.94    0.92
  -1   6 -17    8.37    2.05
  -2   3  -5   97.32    5.74
  -1   7 -23   57.04    6.24
   0   6 -20   16.89    2.97
   1   6 -27    9.10    2.38
   1   5 -20   15.45    2.71
  -3   6 -18    7.51    2.21
   2   1 -11    2.16    0.56
   0   7 -27    0.35    0.84
  -2   7 -22   19.47    3.61
  -2   6 -16    0.12    0.52
  -3   5 -13   15.76    2.80
  -1   5 -12    1.32    0.79
   1   6 -26    1.53    1.16
   0   7 -26    2.04    1.19
  -1   7 -22   10.43    2.65
   0   6 -19    0.34    0.71
   2   2 -14    0.05    0.23
  -2   7 -21    9.98    2.58
  -1   6 -16    8.45    2.08
   1   2  -8  193.34    8.48
   1   5 -19  102.77    7.51
  -3   6 -17    2.79    1.32
   0   5 -14    0.32    0.42
   1   3 -11    6.47    1.25
  -2   5 -11    0.55    0.58
  -1   4  -8   57.90    4.45
   1   6 -25   -0.06    0.64
   0   7 -25   28.22    4.33
  -1   7 -21  107.83    8.75
  -2   6 -15   21.96    3.42
   0   3  -7   55.17    3.79
  -1   3  -5  294.53   12.57
  -2   2  -2  185.47    8.20
  -1   8 -29    6.15    2.32
  -2   7 -20    0.66    0.91
  -3   5 -12    3.88    1.42
   0   4 -10  291.97   13.39
   0   1  -2    4.26    0.52
  -1   8 -28    3.74    1.77
   1   6 -24    0.48    0.61
   0   7 -24   27.94    4.29
   0   6 -18  373.76   18.43
  -1   5 -11   28.32    3.35
  -1   7 -20    1.91    1.12
  -3   6 -16   -0.03    0.40
  -1   6 -15    2.70    1.26
  -1   8 -27   -0.11    0.63
   1   5 -18    6.23    1.69
  -2   8 -26   23.44    4.41
   0   7 -23    2.16    1.22
  -2   7 -19    4.57    1.72
  -2   4  -7   17.53    2.39
  -1   8 -26    0.16    0.70
   1   6 -23   -0.04    0.34
  -2   6 -14    3.50    1.39
   0   5 -13    3.17    1.10
  -2   8 -25    8.96    2.63
   0   6 -17   18.55    3.04
  -2   5 -10    2.99    1.11
  -1   7 -19   16.72    3.17
   0   8 -30    9.73    2.78
   0   7 -22   25.92    4.00
  -3   7 -20    2.64    1.49
  -2   7 -18    0.50    0.70
  -3   6 -15    2.30    1.25
  -1   6 -14    8.82    2.06
  -3   5 -11   23.26    3.36
  -2   3  -4  146.38    7.51
  -2   8 -24    8.33    2.61
   1   6 -22   10.12    2.40
   0   2  -4   14.86    1.44
   1   7 -29    6.30    2.14
   0   8 -29    1.56    1.19
   1   5 -17   53.91    5.04
  -1   7 -18    2.38    1.29
   2   2 -13   46.58    3.45
  -2   6 -13   10.22    2.29
  -1   5 -10   16.21    2.45
  -1   4  -7    6.20    1.34
   1   7 -28   18.09    3.56
   0   8 -28    0.50    0.76
   0   7 -21   21.05    3.57
  -3   7 -19    0.40    0.86
   1   3 -10    6.50    1.21
   0   4  -9   12.20    1.88
  -2   7 -17    3.49    1.47
   2   3 -16   44.51    3.91
   0   6 -16    4.39    1.51
   1   4 -13  179.61    9.58
  -1   2  -2  801.93   29.04
  -1   8 -23   -0.06    0.49
   1   6 -21    2.96    1.26
  -3   6 -14    1.48    1.03
   0   5 -12   62.60    5.17
   2   0  -8  339.80   12.25
  -1   1   0  339.96   12.41
   1   7 -27    5.88    2.03
   0   7 -20   13.75    2.92
  -3   7 -18    4.29    1.76
  -1   6 -13    0.08    0.47
  -2   5  -9   19.61    2.80
  -1   7 -17    0.42    0.78
  -3   5 -10   12.66    2.44
  -2   4  -6   54.93    4.41
   1   7 -26   -0.02    0.34
  -1   8 -22   21.99    3.99
   1   5 -16    3.31    1.19
   0   3  -6   52.81    3.63
   1   1  -5  169.95    6.78
  -2   8 -21    0.35    0.82
   1   6 -20    0.53    0.66
  -2   7 -16    7.18    2.09
  -2   6 -12   85.30    6.94
  -1   3  -4  170.04    8.10
   0   8 -25   -0.03    0.38
   0   6 -15    0.74    0.72
  -3   6 -13    3.46    1.45
   1   7 -25   25.03    4.13
  -1   8 -21   58.43    6.52
   0   7 -19  227.44   13.61
  -3   7 -17    1.39    1.01
   2   1 -10  203.58    8.46
  -1   7 -16   -0.05    0.53
   1   2  -7    0.29    0.27
   0   8 -24   30.08    4.67
  -2   8 -20   -0.14    0.77
  -1   9 -27    9.32    2.87
  -2   7 -15    0.12    0.65
   1   4 -12    0.37    0.46
  -1   6 -12   85.29    6.71
   1   7 -24    1.05    0.97
  -3   8 -21   -0.11    0.74
   1   6 -19    2.80    1.24
   2   3 -15    0.32    0.33
  -1   9 -26   14.77    3.44
  -1   8 -20    8.47    2.47
  -3   7 -16    0.11    0.79
   1   5 -15   65.48    5.49
  -1   4  -6   17.06    2.19
   0   8 -23    2.44    1.33
  -2   8 -19    0.32    0.70
   0   7 -18  268.83   15.11
   0   6 -14    0.73    0.71
  -2   6 -11    6.09    1.73
   0   4  -8  754.80   29.26
  -2   5  -8    4.31    1.34
   1   8 -30    6.19    2.40
  -3   6 -12    9.45    2.29
  -1   9 -25    1.90    1.28
  -2   9 -24    8.15    2.62
   1   7 -23    3.28    1.59
  -1   7 -15   -0.04    0.45
  -2   3  -3    3.32    0.85
   0   9 -29   13.70    3.42
  -1   8 -19   22.97    3.95
   2   2 -12   93.43    5.26
   1   3  -9  152.98    7.69
  -2   2  -1  134.52    6.28
   0   8 -22    2.41    1.35
  -2   7 -14   37.80    4.74
   0   9 -28    0.58    1.23
  -1   9 -24   -0.08    0.56
  -2   9 -23   -0.05    0.63
   1   6 -18    1.42    0.92
  -2   8 -18   -0.10    0.68
  -3   7 -15    3.18    1.48
   0   7 -17   58.09    5.89
  -1   6 -11  103.53    7.49
  -2   4  -5   94.24    6.06
   1   7 -22    7.42    2.15
   0   9 -27    0.36    0.91
   0   8 -21   45.68    5.64
  -1   8 -18   30.51    4.51
  -1   7 -14    0.19    0.51
   1   8 -27    7.13    2.38
  -2   9 -22    2.52    1.44
   1   5 -14    8.87    1.85
   0   6 -13    0.27    0.49
  -3   6 -11    7.38    1.98
  -2   6 -10   60.02    5.56
  -2   8 -17   12.63    2.95
   0   9 -26   15.53    3.48
  -3   8 -18    2.63    1.60
  -3   7 -14   -0.08    0.53
  -2   7 -13    0.20    0.65
   1   4 -11    7.63    1.52
   1   7 -21   41.51    5.12
   1   6 -17   52.95    5.31
   0   7 -16    0.25    0.69
   2   3 -14  279.20   12.82
   1   8 -26    2.46    1.44
   0   8 -20   38.85    5.09
  -1   8 -17    0.53    0.80
   0   3  -5   57.01    3.76
  -2   8 -16    2.76    1.36
  -1   6 -10    9.07    2.00
   1   8 -25    3.50    1.70
  -1   9 -21    9.68    2.69
  -3   8 -17   18.22    3.71
  -1   7 -13   78.97    6.83
   0   4  -7    5.20    1.18
  -1   4  -5   26.42    2.73
  -1   3  -3  219.06    9.76
   1   7 -20    0.08    0.54
   0   8 -19   48.83    5.72
  -3   7 -13   27.89    4.22
   0   6 -12    0.24    0.48
  -2   7 -12   -0.01    0.37
  -3   6 -10    0.72    0.73
   0   2  -3  270.15   10.77
   1   6 -16  387.44   18.69
   0   7 -15   19.30    3.23
  -2   6  -9    0.91    0.69
   1   8 -24    3.14    1.57
  -1   8 -16    0.62    0.78
   0   9 -23    3.77    1.76
  -1   9 -20    7.04    2.27
  -2   9 -19   12.54    3.09
  -2   8 -15    9.93    2.53
  -1  10 -25    1.47    1.18
  -3   8 -16    1.94    1.17
  -2   1   1   78.94    3.56
   1   7 -19   57.00    5.94
   1   3  -8  242.54   10.81
  -2   4  -4   87.95    5.73
   0   8 -18  227.33   14.01
  -1   7 -12   67.18    6.16
  -1  10 -24    4.56    1.97
   1   8 -23    1.18    1.04
   0   9 -22    0.59    0.90
  -1   9 -19    3.59    1.65
   2   2 -11    1.98    0.62
   1   4 -10    0.06    0.32
  -1   2  -1  511.70   19.05
   1   9 -28    0.55    1.06
  -2   9 -18    1.26    1.04
  -1   8 -15    6.43    1.97
  -3   7 -12   -0.07    0.61
  -2   7 -11   16.44    3.00
  -1   6  -9   10.12    2.05
  -2   3  -2   27.94    2.54
   0  10 -27    8.66    2.78
   0   7 -14    1.33    0.90
   2   3 -13    1.52    0.65
   1   2  -6    7.01    1.00
   1   6 -15   84.06    6.72
  -3   8 -15    0.15    0.62
  -2   8 -14    0.11    0.65
   0   6 -11   14.15    2.44
  -1  10 -23    3.42    1.77
   1   8 -22   29.45    4.51
  -2  10 -22    1.86    1.28
   0  10 -26    1.69    1.39
   0   9 -21    4.72    1.83
   2   5 -18    4.53    1.45
   1   7 -18   27.67    3.96
  -1   9 -18    0.35    0.87
   0   8 -17    8.36    2.34
  -2   6  -8    4.46    1.47
  -2   9 -17    0.76    0.96
  -1  10 -22    2.41    1.62
   2   4 -15    3.44    1.14
  -2  10 -21    0.44    0.74
  -1   8 -14   19.30    3.43
  -1   7 -11    1.44    1.07
   2   1  -9    5.04    0.74
   0  10 -25    2.94    1.63
   1   8 -21   25.86    4.18
  -3   8 -14    0.21    0.50
  -3   7 -11    0.52    0.72
   0   4  -6    0.13    0.38
   0   9 -20    1.85    1.33
   0   7 -13    1.25    0.85
  -2   8 -13    0.82    0.87
  -2   7 -10    1.06    0.94
   0   5  -8   30.48    3.27
  -1   5  -6  115.54    7.22
  -1   4  -4    8.91    1.52
  -1   9 -17   11.22    2.77
   0   8 -16    3.79    1.52
   1   9 -25    8.54    2.64
   0  10 -24    1.79    1.33
  -2  10 -20    3.16    1.72
   1   7 -17    0.25    0.58
  -2   9 -16    1.18    0.98
   1   6 -14   13.18    2.44
  -1   6  -8    0.03    0.51
   2   5 -17   13.64    2.43
   0   6 -10  126.00    8.23
   1   8 -20    5.21    1.88
   0   9 -19    4.37    1.79
  -1   8 -13   10.49    2.48
   0   3  -4    3.57    0.82
   1   9 -24    8.68    2.55
  -3   8 -13    1.70    1.15
  -2   6  -7    0.73    0.68
  -1   9 -16    2.03    1.32
  -2   8 -12    5.41    1.82
  -1   7 -10   26.77    3.66
   1   4  -9  121.70    7.02
  -2   2   0  136.35    6.23
  -3   9 -16   -0.07    0.71
   0   8 -15   42.35    5.08
  -2   9 -15   19.06    3.67
  -3   7 -10    2.50    1.27
  -2   4  -3    6.63    1.35
   1   7 -16    0.56    0.81
   0   7 -12   13.01    2.53
  -1   3  -2  124.80    6.32
   1   9 -23    0.21    0.63
   0   9 -18   14.23    3.14
   2   3 -12   65.46    4.53
  -2   7  -9   35.09    4.32
   1   8 -19   -0.04    0.36
   2   4 -14   50.81    4.38
   1   3  -7  119.55    6.29
  -1  11 -23    1.66    1.46
   1   6 -13    0.88    0.69
  -1   9 -15   29.11    4.44
  -3   8 -12   32.83    4.75
  -1   8 -12    5.74    1.82
   2   5 -16    0.60    0.56
  -3   9 -15    2.70    1.58
  -2   9 -14   33.82    4.92
   1   9 -22    0.31    0.61
  -2   8 -11   19.19    3.40
   0   5  -7   15.27    2.24
  -1   6  -7   14.32    2.40
  -1  11 -22    2.36    1.70
  -1  10 -18    9.50    2.78
   0   9 -17   22.86    3.94
   0   8 -14   27.71    4.06
   0   6  -9   11.14    2.15
  -1   5  -5  135.31    7.94
   1  10 -26   11.03    3.04
   1   8 -18   10.00    2.51
   2   2 -10  102.59    5.37
  -1   7  -9  166.04   10.41
   1   7 -15  845.96   35.40
   0   7 -11   46.74    4.92
  -2   6  -6    8.39    1.86
   1   9 -21    3.05    1.48
  -1  11 -21    1.00    1.22
   0  10 -20   -0.02    0.66
   2   6 -18   26.25    3.69
  -3   9 -14    4.35    1.84
  -1   9 -14    9.49    2.49
  -2   7  -8   56.42    5.56
   0   4  -5   65.67    4.56
   0   1  -1    1.23    0.28
  -2   3  -1   26.68    2.43
   1  10 -25    0.19    0.60
   0  11 -24    7.44    2.52
  -1  10 -17    0.18    0.58
  -2   9 -13    8.05    2.36
  -3   8 -11    6.42    2.12
  -1   8 -11   91.45    7.70
   1   1  -4   10.67    0.92
  -2   5  -4    0.45    0.47
  -2  10 -16    9.61    2.76
   1   5 -10    4.00    1.18
  -1   4  -3   41.97    3.48
   0   9 -16    1.96    1.27
   1   6 -12    0.16    0.36
   1   8 -17   32.80    4.52
   0   8 -13   -0.07    0.54
  -2   8 -10   72.36    6.87
   0  11 -23    8.42    2.69
  -1  11 -20    0.16    0.58
   0  10 -19   28.45    4.66
  -2  11 -19   24.50    4.69
   2   4 -13    0.99    0.67
   1   4  -8    0.38    0.38
   1   9 -20    4.65    1.87
   2   5 -15    3.47    1.21
   1   7 -14   32.53    4.18
  -1  10 -16   36.30    5.23
  -3   9 -13   10.83    2.86
  -1   9 -13    4.28    1.68
   0   2  -2    0.97    0.35
  -2  10 -15    2.61    1.49
  -2   9 -12   18.65    3.57
   0   6  -8   22.14    3.00
  -1   7  -8   65.20    5.88
  -1   6  -6    9.55    1.94
   0  11 -22    2.37    1.49
   2   6 -17    9.64    2.20
   0   9 -15   20.39    3.67
   0   7 -10   39.84    4.48
  -1  11 -19    8.01    2.61
   0  10 -18    1.49    1.19
  -2  11 -18    0.30    0.72
   2   3 -11   58.11    4.15
  -1   8 -10    5.16    1.76
   1   2  -5  119.95    5.64
  -2   4  -2   75.67    5.10
   1   9 -19    2.57    1.42
  -2   7  -7    3.14    1.31
   1   8 -16   66.85    6.63
   0   8 -12   29.27    4.10
   0   5  -6   44.14    3.99
  -1  10 -15    0.18    0.56
  -2   8  -9    2.80    1.37
  -2   6  -5   15.19    2.54
  -1   5  -4   32.79    3.36
   1  10 -22    6.91    2.36
   0  11 -21    7.72    2.67
   2   7 -19    9.53    2.39
  -2  10 -14    2.41    1.50
  -3   9 -12    0.22    0.50
  -1   9 -12   14.57    3.05
   0   3  -3   19.46    1.96
  -2  11 -17    0.09    0.73
   1   6 -11    3.29    1.21
   0  10 -17    0.00    0.45
   1   7 -13   11.82    2.44
  -2   9 -11    8.24    2.33
   0   9 -14    1.04    1.00
   1   5  -9   42.04    3.97
   1   9 -18   12.88    3.01
   2   6 -16   68.59    6.11
   1   3  -6   33.60    2.77
  -1   2   0   29.00    2.05
   1  10 -21    0.42    0.66
   1   8 -15   52.37    5.75
  -1  10 -14    2.20    1.38
  -2   5  -3   15.88    2.34
   0   7  -9   93.31    7.22
  -1   8  -9   37.77    4.65
  -1   7  -7  125.08    8.62
  -1   3  -1  144.36    7.01
  -2  10 -13    0.99    0.96
   2   4 -12   36.56    3.53
   0   8 -11    6.73    1.94
   2   7 -18    4.40    1.66
   0  10 -16    7.95    2.39
  -3   9 -11    7.91    2.41
  -1   9 -11    3.78    1.67
   0   4  -4   53.71    4.01
  -1  12 -20    1.02    1.16
  -2   8  -8    0.12    0.52
  -2   7  -6   45.04    4.85
   1  10 -20    1.73    1.33
   1   9 -17   13.89    3.04
   0   9 -13    1.43    1.02
  -2   9 -10   13.30    2.99
   1   4  -7   56.40    4.25
  -1   1   1  401.08   14.42
  -3  10 -13    2.26    1.42
  -1  10 -13    1.22    1.12
   1   7 -12   34.26    4.20
  -1   4  -2   10.13    1.61
   1  11 -23   10.03    2.95
  -1  12 -19    0.62    1.08
   1   6 -10    1.77    0.89
  -2   6  -4    7.31    1.74
   1   8 -14  130.15    9.59
  -2  10 -12    2.48    1.41
   2   6 -15    0.24    0.53
   0  10 -15   -0.07    0.53
   2   2  -9    3.12    0.71
   0   5  -5  234.02   11.59
   1  10 -19   12.85    3.11
   2   7 -17   11.30    2.52
   2   1  -8    2.65    0.49
  -1   8  -8   63.20    6.12
   0  12 -21    5.17    2.22
   1   9 -16    3.34    1.50
  -1  11 -15    0.51    0.92
   0   8 -10   23.91    3.63
  -1   9 -10   18.01    3.33
   1  11 -22    5.64    2.24
  -1  12 -18    0.70    1.00
   0   9 -12    2.00    1.22
   0   7  -8  403.48   19.18
  -1   7  -6   22.30    3.25
  -1   5  -3  322.78   14.77
  -2   3   0   61.52    3.95
  -3  10 -12   18.88    3.87
   2   3 -10  100.70    5.81
  -2   9  -9   97.83    8.48
   1   5  -8  162.70    9.10
  -2   8  -7    8.99    2.24
   2   8 -19    1.01    0.94
   0  11 -17    0.11    0.86
  -1  10 -12   17.18    3.51
  -2   4  -1   50.16    3.93
  -2  10 -11    2.50    1.50
   0  12 -20    3.97    2.01
   1  10 -18   28.62    4.65
   0  10 -14    4.19    1.79
  -2   7  -5    2.49    1.16
  -2   2   1    0.35    0.25
  -1  12 -17    5.49    2.27
   1   8 -13   19.09    3.34
   1   7 -11    7.46    1.91
  -1  11 -14    1.87    1.52
  -2   5  -2   49.26    4.28
   2   7 -16   29.84    4.10
   1   9 -15   42.72    5.42
   2   4 -11   26.46    2.90
   0  11 -16   -0.04    0.45
   2   6 -14  129.54    8.75
  -1   9  -9    0.21    0.58
   0  12 -19    0.00    0.82
   2   8 -18    8.20    2.28
   0   9 -11    4.05    1.63
  -1  10 -11    2.40    1.44
   0   8  -9   50.10    5.35
  -1   8  -7    8.31    2.12
   1  10 -17   18.66    3.77
  -2   9  -8   22.43    3.85
  -1  12 -16   11.32    3.12
   0  10 -13   22.38    3.95
  -2  10 -10    3.25    1.60
  -2  12 -15    0.24    0.55
  -1  11 -13   38.19    5.53
   0   7  -7    5.42    1.57
  -2   8  -6    3.30    1.37
  -1   7  -5    2.34    1.05
   0  12 -18    0.77    1.06
   0  11 -15    0.60    0.96
   1   8 -12    1.13    0.81
  -2  11 -12    6.68    2.36
   0   4  -3  367.17   15.55
   1   9 -14    0.67    0.82
   1   4  -6   75.04    5.00
   1   3  -5 1304.38   47.06
   0   3  -2  350.00   14.20
   1   7 -10   12.55    2.44
   0   5  -4   63.79    4.86
   2   8 -17    3.55    1.49
   1  10 -16   14.86    3.31
   2   7 -15   13.38    2.70
  -1  12 -15    0.09    0.79
  -1  10 -10   19.61    3.71
  -1   9  -8   73.57    7.01
  -2   7  -4   -0.02    0.26
  -2  12 -14   -0.11    0.87
   0   9 -10   11.66    2.65
   1   5  -7    1.86    0.84
   2   9 -19   -0.02    0.56
   0  12 -17   -0.11    0.69
   0  10 -12    4.52    1.84
  -1  11 -12    0.44    0.86
  -2  10  -9    0.60    0.98
  -1   4  -1  282.24   12.54
   2   6 -13    7.21    1.82
   0   8  -8   55.71    5.64
  -2   9  -7   24.33    3.92
  -1   8  -6   73.72    6.59
  -1   5  -2   17.94    2.39
   1  11 -18    6.05    2.22
   0  11 -14    0.84    0.91
  -2  11 -11   -0.08    0.56
   1   2  -4  129.58    5.92
   1   9 -13    0.24    0.50
  -2   8  -5   22.78    3.56
   1  10 -15    2.80    1.46
  -2  12 -13    0.74    0.93
   1   8 -11    0.49    0.67
  -1   3   0    2.47    0.67
   2   8 -16   24.66    3.92
   0   7  -6  146.41    9.36
   1  12 -20    0.17    0.70
   2   9 -18    9.12    2.55
  -1  11 -11   -0.02    0.73
   2   4 -10   93.39    5.98
  -1  10  -9   99.68    8.75
   0   2  -1  181.59    7.63
   1  11 -17   -0.01    0.20
  -1  13 -16   -0.05    0.56
   2   7 -14   41.41    4.77
   0  10 -11    8.21    2.43
   2   3  -9    0.60    0.40
   0   9  -9    2.32    1.24
  -1   9  -7   40.43    5.03
  -1   7  -4    1.02    0.74
  -2   5  -1    0.02    0.24
   0  11 -13    8.07    2.47
  -2  11 -10    1.96    1.46
   1   7  -9    9.17    2.12
  -2  10  -8   28.26    4.51
  -2   4   0  310.18   13.62
   2   5 -11    5.30    1.39
  -2   9  -6   47.48    5.56
   1  12 -19   12.38    3.34
   0   8  -7   15.14    2.79
  -2   7  -3    1.39    0.88
   1  10 -14    2.03    1.26
   1   9 -12   20.36    3.61
  -1   8  -5   68.14    6.26
   1  11 -16    8.34    2.64
  -1  13 -15   12.97    3.53
   2   6 -12  311.99   15.60
   2   9 -17    3.23    1.57
   2   8 -15    0.28    0.63
   1   8 -10    3.56    1.44
  -1  11 -10   10.02    2.74
   2  10 -19    0.13    0.66
   0  13 -17    1.40    1.20
   0  11 -12    7.53    2.38
   0  10 -10   81.01    7.75
   2   2  -8   57.33    3.43
  -1  10  -8   22.76    3.97
  -2  11  -9   26.89    4.61
  -2   8  -4   -0.06    0.51
   0   5  -3   20.99    2.60
   1  12 -18    2.45    1.51
   0   9  -8   15.65    3.03
  -2  10  -7    3.29    1.58
   1   5  -6   25.07    2.90
  -2   3   1   23.34    2.15
  -1  13 -14    2.45    1.58
   2   7 -13  149.96    9.98
  -1   9  -6    3.39    1.48
   1  10 -13    0.00    0.56
   1   4  -5  406.33   17.02
   0   7  -5    0.41    0.53
   0  13 -16    1.25    1.27
   1  11 -15   12.20    3.10
   0   4  -2   75.99    4.89
   3  -5  17    2.25    0.95
   3  -5  18    6.17    1.51
   3  -5  22    0.05    0.27
   3  -5  23    0.69    0.64
   4  -5  15    0.31    0.63
   2  -4   9   -0.05    0.17
   0  -2  15    1.53    0.55
   3  -5  16    0.36    0.45
   3  -5  24    4.87    1.51
   3  -5  15   13.55    2.20
   3  -5  25    0.14    0.60
   4  -5  14    0.75    0.61
   3  -4   4   35.69    2.85
  -1   0  17   90.86    4.85
   0  -2  14  114.87    5.97
   3  -5  14   11.43    1.95
   2  -4   8  170.20    8.22
   4  -4   3    1.66    0.65
   2  -3   1   25.00    1.85
   1  -3   8    5.47    0.96
  -1   0  16    0.04    0.14
   3  -5  13   16.60    2.33
   0  -2  13   73.07    4.30
   0  -1   5   31.82    1.80
   3  -5  12    3.75    1.13
  -1   0  15    1.70    0.50
   2  -4   7   17.63    1.96
   3  -4   3   -0.04    0.26
   3  -5  11   21.79    2.63
   4  -5  10    0.97    0.72
   1  -4  21    7.17    1.58
   1  -4  22    0.23    0.36
   1  -4  23   16.10    2.48
   1  -4  24    0.93    0.71
   0  -2  12    8.28    1.20
   2  -2  -4   10.73    0.75
   2  -5  21    3.17    1.20
   2  -5  22    7.25    1.76
   2  -5  23    5.70    1.60
   1  -4  19    1.06    0.67
   1  -4  20    7.15    1.57
   1  -4  25    3.09    1.15
   4  -4   2    0.29    0.34
   1  -3   7   45.28    3.03
   2  -5  19    2.26    1.01
   2  -5  20   11.57    2.10
   2  -5  24   12.09    2.34
   2  -5  25   11.93    2.33
   1  -4  18   -0.06    0.40
   1  -4  26    1.65    0.97
   2  -5  18   -0.02    0.30
   2  -5  26   16.52    2.77
   3  -5  10   11.42    1.87
   4  -5   9   10.80    1.86
   1  -4  27   34.19    4.01
  -1   0  14   -0.02    0.10
   2  -5  17    0.34    0.53
   1  -4  17   19.01    2.43
   1  -4  28   11.14    2.29
   1  -2   1  424.11   15.44
   1  -4  29    0.98    0.75
   2  -4   6   60.58    3.98
   2  -5  16    3.20    1.09
   2  -5  29    0.38    0.71
   1  -4  16   -0.05    0.28
   1  -4  30    3.81    1.36
   0  -2  11  201.26    8.82
   2  -5  30    5.53    1.71
   3  -5   9    1.02    0.63
   4  -5   8    2.91    0.97
   1  -4  31    5.66    1.73
   2  -5  15   89.20    6.11
   1  -4  15   15.92    2.14
   3  -4   2   23.41    2.21
   1  -4  32    0.29    0.54
   2  -5  14    0.29    0.54
   1  -3   6   11.35    1.36
   2  -3   0   63.67    3.41
  -1   0  13  176.84    7.49
   1  -4  14   42.38    3.62
   3  -5   8   27.97    2.91
   4  -5   7    7.65    1.56
   3  -6  23    1.64    1.00
   2  -5  13    1.46    0.70
   2  -4   5  108.96    5.84
   0  -2  10   19.21    1.81
   3  -6  21   -0.03    0.25
   3  -6  22    1.09    0.87
   3  -6  24    2.26    1.16
   1  -4  13   53.44    4.09
   0  -3  23  155.58    8.93
   0  -3  24  133.22    8.17
   0  -3  25    4.02    1.24
   0  -3  22   24.32    2.92
   2  -5  12    0.02    0.40
   3  -5   7    2.12    0.80
   4  -5   6    0.53    0.47
   3  -6  17    2.85    1.11
   4  -6  15    0.24    0.42
   1  -4  12  136.83    7.43
   0  -1   4   42.90    2.19
   3  -4   1   29.71    2.51
  -1   0  12    0.01    0.15
   3  -6  16   -0.08    0.54
   4  -6  14    0.58    0.58
   2  -5  11   -0.01    0.37
   0  -3  18  107.25    6.52
   1  -3   5  246.43   10.28
   3  -6  15    2.16    0.96
   4  -6  13    2.18    1.04
   0  -2   9    7.45    1.07
   3  -5   6    2.88    0.90
   4  -5   5   20.15    2.46
   2  -4   4   93.91    5.24
   0  -3  17    7.73    1.45
   3  -6  14    1.03    0.67
   4  -6  12    1.30    0.81
   2  -5  10    3.24    0.99
   2  -6  24    6.19    1.73
   1  -5  25   18.48    2.95
   1  -5  26    7.00    1.84
   0  -3  16   81.03    5.27
   2  -6  22    2.13    1.02
   2  -6  23    1.44    0.92
   2  -6  28    0.13    0.54
   2  -6  29    0.11    0.62
   3  -6  13    2.73    1.06
   1  -5  23    0.56    0.61
   1  -5  24    5.95    1.68
   1  -5  27    6.18    1.76
   1  -5  28    0.14    0.46
   2  -6  21   13.47    2.45
   1  -5  22   24.40    3.22
   1  -5  29    0.29    0.61
   1  -5  30   24.39    3.60
   2  -6  20   -0.03    0.24
   1  -5  21    8.17    1.81
   1  -5  31    4.18    1.51
   2  -6  19    0.26    0.55
   3  -6  12   10.27    1.93
   1  -5  20   -0.05    0.31
   2  -5   9   14.94    2.07
   3  -5   5    9.19    1.59
   4  -5   4   11.97    1.85
   0  -3  15    3.09    0.89
   2  -3  -1   28.03    1.99
  -1   0  11   14.78    1.27
   2  -6  18   11.37    2.16
   1  -5  19    1.70    0.85
   3  -4   0   12.18    1.53
   1  -2   0   31.48    1.83
   0  -2   8  317.60   12.62
   2  -6  17    0.15    0.45
   3  -6  11    8.42    1.73
   1  -5  18   38.60    3.91
   1  -3   4  187.24    8.17
   0  -3  14   -0.01    0.23
   1  -5  17    5.71    1.43
   2  -5   8    5.18    1.22
   2  -6  16    0.08    0.45
  -1  -1  17    0.93    0.46
   3  -7  22    0.01    0.41
   3  -6  10    1.24    0.77
   4  -5   3    7.02    1.39
   3  -7  21    2.11    1.11
   2  -6  15   22.26    2.98
   1  -5  16    1.60    0.78
   3  -5   4    6.82    1.34
   3  -7  20    1.68    0.90
   0  -3  13   19.01    2.15
   3  -7  19    0.13    0.48
   0  -4  25   15.72    2.58
   4  -6   8    4.86    1.34
   1  -5  15    9.40    1.78
   0  -4  24    4.82    1.43
  -1  -1  16    3.54    0.82
   2  -6  14    4.99    1.41
   3  -6   9   25.13    2.98
   2  -5   7    2.44    0.85
   0  -4  23    0.42    0.53
   0  -4  22   71.42    5.62
   1  -4   8   65.12    4.34
   2  -6  13    8.04    1.71
   1  -5  14   12.28    2.01
   0  -4  21    2.06    0.89
   0  -2   7    5.53    0.86
   4  -6   7   13.81    2.20
   4  -5   2    1.15    0.57
   3  -4  -1    4.42    0.90
   0  -3  12   52.93    3.77
   3  -5   3   32.90    3.03
   0  -4  20   95.53    6.51
   2  -7  26   18.12    3.12
   2  -7  27   12.78    2.72
   2  -7  28    0.87    0.92
   3  -6   8   23.60    2.88
  -1  -1  15    9.29    1.27
   3  -7  15    2.01    1.02
   1  -6  26    4.10    1.47
   1  -6  27    0.70    0.74
   1  -6  28    0.85    0.75
   1  -6  29    0.53    0.62
   1  -6  30    3.59    1.42
   1  -6  31   -0.10    0.68
   2  -6  12   62.49    5.07
   1  -3   3  186.11    8.06
   2  -7  23    0.98    0.81
   4  -7  13   -0.06    0.34
   1  -6  25   18.36    3.02
   1  -5  13   12.46    1.98
   2  -5   6   19.28    2.29
   0  -1   3  134.69    5.35
   2  -7  22   19.24    3.08
   1  -6  24   64.45    5.86
   2  -7  21   11.58    2.38
   3  -7  14    0.00    0.37
   1  -6  23   27.12    3.63
   4  -6   6    0.06    0.46
   1  -4   7    7.19    1.24
   4  -7  12    3.60    1.27
   1  -6  22   74.91    6.23
   2  -7  20    1.48    0.98
   2  -6  11    7.09    1.56
   3  -6   7    6.82    1.49
   0  -3  11   71.31    4.47
   2  -3  -2   49.08    2.83
   1  -6  21  117.21    8.09
   1  -5  12    1.36    0.67
   2  -7  19    4.50    1.45
   3  -7  13   28.54    3.52
   4  -7  11    1.53    0.91
   1  -6  20   23.27    3.23
   3  -5   2   22.47    2.43
   4  -5   1    0.69    0.48
  -1  -1  14    6.17    0.99
   2  -7  18    0.06    0.45
   1  -6  19   12.27    2.27
   4  -6   5   -0.04    0.40
   3  -7  12   -0.04    0.48
   2  -6  10   54.94    4.60
   2  -5   5   53.73    4.04
   3  -8  21   -0.05    0.54
   2  -7  17    3.72    1.30
   3  -6   6   22.62    2.75
   1  -5  11   39.73    3.62
   0  -4  16   51.40    4.23
   2  -2  -5  161.15    6.16
   4  -7  10    2.82    1.11
   1  -6  18   12.87    2.30
   0  -2   6  225.81    9.24
   3  -8  20    0.41    0.52
   1  -4   6   11.49    1.58
   0  -3  10   15.85    1.83
   2  -7  16    9.87    2.06
   3  -7  11   -0.04    0.33
   3  -4  -2    1.05    0.47
   3  -8  19    0.09    0.51
   1  -6  17    8.05    1.79
   2  -6   9    0.47    0.51
   0  -4  15  107.47    6.57
   4  -6   4    1.80    0.79
   2  -7  15    0.14    0.35
   3  -8  18    1.31    0.85
   0  -5  24   30.01    3.74
   4  -5   0    0.43    0.40
   1  -3   2  131.44    6.08
   1  -5  10   19.52    2.42
  -1  -1  13    0.81    0.35
   1  -6  16    6.27    1.59
   0  -5  23    2.29    1.05
   1  -2  -1   23.15    1.49
   3  -5   1    2.95    0.86
   3  -6   5    6.41    1.42
   3  -7  10    2.92    1.13
   2  -5   4    0.67    0.45
   3  -8  17   14.67    2.73
   2  -8  26   22.89    3.66
   1  -7  29    1.76    1.05
   1  -7  30    1.53    1.05
   2  -7  14   35.94    3.99
   0  -5  22    3.85    1.30
   2  -8  25    6.74    2.06
   1  -7  27   16.10    3.02
   1  -7  28   -0.04    0.63
   0  -4  14   18.22    2.29
   3  -8  16    0.47    0.63
   1  -7  26    1.52    0.94
   2  -6   8    4.87    1.29
   1  -6  15    1.40    0.82
   0  -5  21   12.09    2.21
   1  -7  25    0.25    0.53
   3  -7   9    1.07    0.77
   0  -3   9   87.09    4.95
   1  -7  24    2.43    1.20
   1  -4   5   26.77    2.46
   2  -7  13    0.10    0.41
   4  -6   3    0.11    0.38
   1  -5   9   95.79    6.02
  -1  -2  17  149.50    7.63
   0  -5  20   16.26    2.55
   2  -8  21    0.02    0.48
   1  -7  23   67.91    6.21
   1  -6  14    8.20    1.73
   3  -6   4    2.78    0.97
   1  -7  22    8.09    2.05
   0  -4  13    3.80    1.04
   0  -5  19   96.22    6.77
   2  -8  20    0.13    0.63
   2  -6   7    0.05    0.29
   3  -7   8   12.97    2.26
   2  -7  12   -0.05    0.32
   1  -7  21  111.78    8.18
   2  -8  19    0.19    0.50
   2  -5   3   16.62    2.06
  -1  -1  12   12.49    1.33
   1  -6  13   -0.04    0.38
   3  -5   0    4.91    1.08
   0  -5  18   32.88    3.59
   1  -7  20    1.62    1.05
   2  -3  -3   25.46    1.87
   0  -2   5    0.32    0.26
  -1  -2  16  112.72    6.13
   2  -8  18   -0.09    0.57
   3  -4  -3    2.08    0.61
   4  -6   2    0.03    0.36
   2  -7  11   20.61    2.91
   1  -7  19   19.32    3.05
   0  -4  12   31.65    3.01
   3  -6   3   14.77    2.16
   3  -7   7    0.43    0.46
   0  -3   8 1406.54   50.39
   3  -8  12   25.40    3.49
   2  -8  17   10.35    2.31
   1  -6  12   88.49    6.24
   1  -4   4   10.21    1.44
   2  -6   6    8.72    1.65
   1  -7  18    2.65    1.17
   2  -8  16    3.86    1.38
   1  -3   1  134.03    6.13
   2  -7  10    1.12    0.70
   3  -9  18    1.02    0.90
   4  -7   5    0.13    0.32
   3  -8  11    7.77    1.89
   1  -7  17    0.36    0.50
   1  -8  28    3.98    1.59
  -1  -2  15    1.91    0.64
   2  -9  24    3.39    1.52
   1  -8  27   -0.06    0.44
   2   0  -9    0.09    0.07
   3  -7   6   10.22    1.98
   2  -8  15    6.59    1.77
   3  -9  17   -0.02    0.57
   0  -6  23    0.11    0.44
   1  -8  26    0.55    0.73
   2  -5   2   52.20    3.89
   4  -8   9    5.72    1.67
   1  -6  11  110.82    7.13
   0  -4  11  261.30   11.90
   2  -9  23    0.29    0.53
   1  -8  25    4.96    1.78
   4  -6   1    0.06    0.31
   1  -7  16    0.09    0.33
   0  -6  22   41.48    4.54
   3  -8  10    4.95    1.54
   3  -9  16   -0.08    0.62
   2  -9  22    1.22    1.00
   1  -8  24   12.82    2.73
   3  -5  -1    0.17    0.26
   3  -6   2   13.18    2.03
   2  -6   5   15.11    2.18
   2  -7   9   40.29    4.12
   2  -8  14   -0.06    0.41
  -1  -1  11  414.88   15.70
   0  -6  21    2.49    1.08
   1  -8  23    0.32    0.61
   4  -7   4    0.82    0.63
   4  -8   8    3.08    1.24
   3  -9  15    2.53    1.22
   0  -1   2    3.96    0.47
   1  -7  15   -0.05    0.35
   1  -8  22   21.50    3.48
   3  -7   5    0.01    0.46
   0  -3   7   58.66    3.69
   1  -6  10   11.98    2.01
   3  -8   9   33.52    3.97
   2  -8  13    0.79    0.77
  -1  -2  14    1.18    0.50
   0  -6  20   17.65    2.82
   3  -9  14    1.90    1.06
   1  -8  21   71.94    6.63
   1  -4   3   41.19    3.09
   2  -7   8   60.33    5.12
   0  -4  10  293.40   12.94
   0  -5  14    0.16    0.27
   1  -7  14    0.06    0.42
   0  -6  19    1.06    0.84
   4  -8   7    3.67    1.38
   2  -9  18    2.16    1.16
   1  -8  20    8.54    2.20
   3  -4  -4    0.69    0.39
   4  -6   0    0.98    0.63
   2  -8  12    7.88    1.96
   3  -9  13    6.27    1.88
   2  -5   1    0.20    0.35
   4  -7   3    1.28    0.76
   2  -6   4    3.38    1.05
   3  -8   8    1.63    0.99
   3  -6   1   17.97    2.40
   0  -2   4   14.83    1.33
   1  -6   9   13.77    2.16
   1  -8  19   13.38    2.68
   3  -7   4   22.03    2.92
   1  -7  13   80.46    6.28
   2  -9  17    0.64    0.74
   0  -6  18  365.00   17.35
   0  -5  13    2.21    0.84
   4  -8   6    2.44    1.14
   2  -7   7    2.72    1.08
   2  -8  11   21.77    3.20
   1  -8  18   35.38    4.37
   2  -9  16    3.04    1.30
   3  -5  -2    0.48    0.35
   1  -9  26   13.91    3.08
   3  -8   7    0.11    0.41
  -1  -2  13  214.06    9.42
   0  -6  17   19.87    2.91
   1  -3   0    3.04    0.64
   0  -4   9   13.07    1.78
   1  -7  12   69.34    5.72
   1  -8  17    0.55    0.62
   1  -9  25    1.25    1.02
   1  -2  -2   25.66    1.60
   4  -7   2    0.08    0.40
   2  -9  15   17.72    3.12
   2 -10  22    1.75    1.16
   1  -9  24    0.13    0.70
   2  -3  -4   78.83    3.99
   1  -6   8    0.13    0.37
   2  -8  10   67.68    5.90
   4  -6  -1    0.32    0.42
   2  -6   3   -0.03    0.23
   0  -3   6   54.32    3.46
   0  -5  12   57.05    4.53
  -1  -3  16    0.17    0.24
   0  -7  22   27.11    3.81
   3  -7   3   19.51    2.74
   2  -7   6   42.50    4.16
  -1  -1  10   34.47    2.20
   1  -8  16    0.39    0.63
   0  -6  16    5.56    1.49
   2 -10  21    1.00    1.03
   1  -9  23   14.49    3.07
   3  -6   0   42.05    3.81
   1  -4   2    9.86    1.38
   3  -8   6    1.09    0.86
   2  -9  14   30.79    4.17
   3 -10  15    0.77    0.77
   2 -10  20    2.98    1.46
   0  -7  21   27.12    3.77
   1  -9  22   50.35    5.77
   1  -7  11    1.30    0.77
   2  -5   0    6.27    1.24
   2  -8   9    2.28    1.03
   1  -8  15    6.68    1.79
   2 -10  19   -0.09    0.57
   1  -9  21    8.38    2.29
   2  -9  13    8.31    2.14
   3 -10  14    1.71    1.18
   0  -6  15    1.24    0.70
   0  -7  20   20.16    3.20
   1  -6   7   13.17    2.07
   4  -7   1   -0.02    0.34
   0  -4   8  741.13   28.24
   0  -5  11    0.00    0.24
   1  -9  20    7.40    2.12
   2  -7   5    3.26    1.13
  -1  -3  15  729.55   27.99
   3  -7   2    1.51    0.81
   3  -8   5   14.89    2.61
   1  -7  10   27.03    3.35
  -1  -2  12    7.55    1.12
   3 -10  13    3.51    1.57
   1  -8  14   21.01    3.23
   0  -7  19  206.47   12.09
   2  -6   2    2.50    0.91
   1  -9  19    1.75    1.23
   3  -5  -3    5.15    1.13
   2  -8   8   -0.03    0.25
   2  -9  12   18.91    3.24
   3  -4  -5    4.38    0.91
   4  -6  -2    5.91    1.43
   3  -9   8    2.45    1.17
   2  -2  -6    0.58    0.20
   3 -10  12   12.94    2.79
   1  -9  18    1.29    0.97
   0  -7  18  283.16   14.94
   3  -6  -1    3.09    0.99
   1  -8  13   11.90    2.39
   2  -9  11    7.22    1.97
   1  -6   6   10.05    1.79
   1  -7   9  171.14    9.92
   0  -5  10   65.02    4.81
   4  -7   0    3.62    1.22
   3  -8   4    3.01    1.23
   2  -7   4   -0.03    0.46
   0  -3   5   61.13    3.70
   1  -9  17   12.76    2.72
   2  -8   7    5.92    1.69
   3 -10  11    2.60    1.28
  -1  -3  14    6.14    1.19
   0  -7  17   56.34    5.40
   1 -10  23    4.19    1.77
   3  -9   7    0.55    0.63
   2  -5  -1    8.37    1.43
   3  -7   1    1.22    0.79
   1  -4   1  268.29   11.49
   0  -2   3  257.89   10.12
   1  -8  12    3.55    1.29
   0  -4   7    5.58    1.11
   2  -9  10   13.33    2.65
   1 -10  22    3.75    1.69
   2  -4  -3   13.54    1.61
   1  -5   3  315.12   13.81
   2 -10  14    2.20    1.17
   1  -9  16    1.16    1.00
   2  -6   1   11.38    1.87
   3 -10  10    4.10    1.65
   0  -7  16    0.21    0.48
   0  -8  21   47.69    5.42
   2 -11  19   22.60    4.06
   1 -10  21    0.17    0.51
   1  -3  -1   98.36    4.86
   1  -7   8   66.74    5.49
   3  -8   3   32.62    3.91
   3  -9   6   26.16    3.72
   2  -8   6    4.01    1.35
  -1  -2  11    2.32    0.61
   1  -9  15   33.80    4.45
   0  -8  20   35.64    4.59
   1  -6   5   47.46    4.13
   0  -5   9  153.49    8.34
   1  -8  11   96.19    7.36
   2 -10  13    1.58    1.04
   2 -11  18    0.10    0.73
   1 -10  20    6.15    2.05
   2  -7   3    1.32    0.74
   2  -9   9   91.41    7.44
   3  -6  -2    0.91    0.60
   4  -7  -1    0.87    0.63
   3 -10   9    1.50    0.98
   0  -7  15   18.11    2.88
  -1  -3  13   13.03    1.71
   1 -10  19    0.99    1.01
   3  -5  -4    3.90    1.00
   2 -11  17    0.25    0.78
   0  -8  19   44.20    5.13
   3  -7   0    5.44    1.48
   2 -10  12    3.72    1.48
   1  -9  14    5.96    1.86
   3  -9   5    5.68    1.73
   1  -7   7  122.32    7.91
   1  -8  10    5.45    1.63
   2 -11  16   -0.01    0.65
   1 -10  18    8.53    2.37
   2  -8   5   32.28    3.87
   3 -10   8    0.15    0.57
   2  -9   8   21.53    3.40
   0  -8  18  250.28   14.27
   2  -3  -5   11.79    1.26
   3  -8   2    0.08    0.38
   0  -7  14    1.40    0.81
   0  -4   6    0.12    0.25
   1  -9  13    7.04    1.96
  -1  -4  15    1.44    0.67
   2  -6   0    0.95    0.61
   2 -10  11    1.20    0.94
   1 -10  17   -0.08    0.73
   1  -5   2   19.17    2.24
   0  -5   8   31.10    3.09
   2 -11  15   -0.06    0.63
   3  -4  -6   14.74    1.72
   2  -5  -2   57.93    4.18
   2  -7   2   23.04    2.96
   1  -6   4    3.73    1.08
   0  -3   4    2.78    0.67
   0  -8  17    9.09    2.26
   1  -8   9   44.03    4.67
   4  -7  -2    1.05    0.73
   3  -9   4    8.75    2.12
   2  -9   7   24.92    3.60
   1  -4   0    3.46    0.82
   1  -9  12   17.53    3.09
   0  -7  13    1.94    0.93
   1 -10  16   33.37    4.68
   2  -8   4   -0.05    0.34
   1  -7   6   20.68    2.85
   2 -10  10    3.94    1.60
   0  -6  10  143.22    8.47
   1  -1  -4   11.14    0.67
   3  -7  -1   12.06    2.17
   3 -11  10    0.56    0.68
  -1  -3  12   26.99    2.47
   3  -6  -3    0.73    0.53
   0  -8  16    2.20    1.12
   3  -8   1    9.81    2.10
  -1  -2  10   84.64    4.43
   1 -11  20   -0.12    0.82
   0  -9  20    1.81    1.13
   4  -9   2   -0.04    0.40
  -1  -4  14   90.26    5.74
   1 -10  15    0.02    0.71
   2  -4  -4    0.37    0.31
   2  -9   6   49.94    5.21
   1  -8   8   74.00    6.20
   2 -10   9    0.78    0.77
   1  -9  11    3.40    1.41
   1 -11  19    9.50    2.64
   2   1  -9    5.77    0.71
   0  -1   1    1.70    0.29
   3  -9   3    3.00    1.27
   3 -11   9    0.06    0.75
   0  -7  12   14.23    2.45
   0  -9  19    2.77    1.36
   1  -2  -3  472.87   17.21
   2  -7   1   13.98    2.31
   0  -8  15   36.76    4.44
   3  -5  -5    8.71    1.49
   1  -6   3    3.98    1.15
   0  -5   7   13.92    1.98
   1 -10  14    4.71    1.80
   2  -6  -1   89.61    5.95
   2  -8   3   44.66    4.59
   1 -11  18    1.35    1.09
   1  -7   5    1.99    0.90
   0  -4   5   71.73    4.52
   0  -6   9   15.04    2.29
   4  -7  -3    0.90    0.70
   4  -8  -1    3.77    1.38
   1  -5   1    0.11    0.30
   1  -9  10   19.92    3.26
   0  -9  18   16.01    3.13
   3 -11   8    1.14    0.96
   2 -10   8   32.94    4.42
   3  -8   0    3.85    1.33
   4  -9   1    0.95    0.77
   2  -9   5   65.30    6.05
   1  -8   7   10.18    2.17
   1 -10  13    0.53    0.63
   0  -8  14   22.67    3.39
   2 -12  15   -0.09    0.61
   1 -11  17    2.14    1.29
   3  -7  -2    1.95    0.90
   0  -2   2    0.90    0.31
   0  -7  11   52.11    4.88
   1  -3  -2  232.61    9.62
   3  -9   2    3.75    1.46
  -1  -4  13  188.97    9.40
   2  -5  -3  157.53    8.10
  -1  -3  11    3.68    0.85
   0  -9  17   21.74    3.63
   1 -11  16    8.80    2.52
   3  -6  -4    2.60    0.93
   3 -11   7    0.47    0.81
   2 -12  14   -0.03    0.72
   2 -10   7    5.03    1.69
   1  -9   9    0.24    0.49
   1 -10  12   13.00    2.80
   2  -8   2    1.58    0.85
   0  -8  13    0.08    0.34
   2  -7   0  105.46    7.06
   1  -7   4    0.56    0.52
   0  -6   8   31.36    3.34
   0  -9  16    1.00    0.87
   0  -3   3   22.65    1.96
   2  -9   4   24.46    3.56
   0  -5   6   46.19    3.78
   2 -12  13    1.08    0.95
   1 -11  15   -0.06    0.54
   4  -8  -2    4.97    1.56
   1  -4  -1  120.01    6.20
   4  -9   0    3.50    1.42
   1  -8   6   74.66    6.15
   2  -6  -2   27.85    3.01
   3  -8  -1    0.84    0.66
   3  -9   1    0.01    0.37
   3 -11   6    0.04    0.47
   2 -11   9   31.80    4.57
   1 -10  11    2.19    1.15
   4  -7  -4    0.78    0.61
   2 -10   6    1.74    1.13
   3  -4  -7    7.58    1.23
   1  -9   8   54.13    5.48
   2 -12  12    1.38    1.08
   1 -11  14    1.80    1.20
   0  -9  15   28.53    4.08
   3  -7  -3   15.19    2.43
  -1  -2   9  104.92    5.04
   0  -8  12   30.24    3.88
  -1  -4  12    0.28    0.31
  -1  -5  14    7.80    1.59
   1  -5   0  134.56    7.25
   0  -4   4   54.47    3.75
   0 -10  18    2.44    1.35
   3  -5  -6    0.04    0.25
   2  -8   1   69.21    5.82
   2  -9   3   14.98    2.73
   3 -11   5    3.80    1.55
   2 -11   8   11.22    2.66
   1 -10  10   15.08    2.96
   2 -12  11    2.99    1.59
   1 -11  13   34.31    4.91
   4  -9  -1    3.55    1.43
   1  -7   3   31.62    3.51
   1  -8   5   66.89    5.73
   0  -6   7  101.72    6.61
   0  -9  14    1.56    1.02
   2  -3  -6    3.08    0.64
   2  -7  -1   11.34    2.04
   2 -10   5   11.21    2.53
   4  -8  -3    3.32    1.32
   1  -9   7   39.39    4.56
  -1  -3  10    7.34    1.15
   0  -8  11    5.36    1.62
   0 -10  17   -0.05    0.44
   3  -9   0    0.09    0.48
   3  -6  -5    0.63    0.48
   3  -8  -2    0.20    0.53
   2  -5  -4    9.82    1.57
   0  -5   5  228.64   10.84
   2 -12  10    0.43    0.67
   1 -11  12    1.85    1.15
   3 -11   4    0.71    0.95
   2 -11   7    8.20    2.31
   1 -10   9  106.97    8.53
  -1  -5  13    0.28    0.39
   0  -9  13    1.33    0.89
   1 -12  15   -0.08    0.58
   0 -10  16    6.53    2.05
   4  -7  -5   20.74    2.96
   2  -9   2   15.62    2.78
   2  -6  -3    0.57    0.47
   2  -8   0   21.37    3.07
   2 -10   4    6.94    2.02
   1  -8   4    0.06    0.38
   1  -9   6    4.44    1.56
  -1  -4  11    7.72    1.36
   3  -7  -4    9.58    1.92
   4  -9  -2    0.39    0.53
   2 -12   9    5.53    1.96
   0  -8  10   25.69    3.49
   1 -11  11   -0.03    0.42
   1 -12  14   -0.09    0.61
   3  -9  -1   14.19    2.69
   1  -7   2    1.04    0.66
   2 -11   6    2.75    1.41
   0  -6   6  236.14   11.68
   1 -10   8   25.38    3.83
   0 -10  15    0.00    0.38
   3 -11   3    0.33    0.54
   0  -9  12    1.16    0.87
   4  -8  -4   23.93    3.42
   2  -7  -2    5.97    1.50
   1  -4  -2   81.55    4.74
   2 -12   8    4.04    1.71
   1 -11  10   11.18    2.70
   1 -12  13   -0.05    0.47
   3  -8  -3    3.72    1.32
   1  -5  -1    0.09    0.25
   0  -3   2  348.65   13.77
   2 -10   3    5.17    1.73
   0  -4   3  345.72   14.30
  -1  -5  12   46.21    3.93
   1  -3  -3  141.38    6.44
   2  -9   1    7.19    1.87
   0 -10  14    6.34    2.01
   2 -11   5    0.85    0.80
   1  -9   5    6.01    1.76
   0  -8   9   46.40    4.74
   1 -13  16   -0.01    0.29
   1  -8   3   27.20    3.45
   1 -10   7   22.72    3.60
   0  -9  11    3.85    1.50
   3 -11   2    0.46    0.77
   0  -5   4   62.48    4.45
   3  -5  -7    0.28    0.34
   4  -9  -3    2.45    1.19
   2  -8  -1    1.21    0.72
  -1  -3   9  151.43    7.12
   1 -12  12    0.23    0.75
   3  -6  -6    3.07    1.00
   1 -11   9   18.74    3.48
   1 -13  15   10.18    2.90
   0 -11  16    0.37    0.72
   3  -9  -2    8.87    2.11
   0 -10  13   20.65    3.56
   3  -4  -8    0.53    0.37
   0  -2   1  182.01    7.40
  -1  -2   8  186.03    7.75
  -1  -4  10   -0.01    0.15
  -1  -6  13    0.96    0.64
   3  -7  -5    9.80    1.97
   1  -7   1   48.98    4.43
   0  -6   5   47.26    4.10
   2  -5  -5   32.59    2.99
   2 -10   2   15.99    3.01
   2 -11   4    4.62    1.70
   2 -13   9    2.78    1.61
   1 -12  11    5.76    2.03
   2  -6  -4    9.20    1.69
   1  -9   4    4.53    1.51
   1 -10   6  113.41    8.67
   0  -8   8   49.61    4.89
   0  -9  10   13.43    2.62
   4  -8  -5   11.03    2.30
   2  -9   0   66.97    6.01
   0 -11  15    0.35    0.59
   3  -8  -4    0.21    0.47
   3 -11   1    7.25    2.12
   1 -11   8   -0.11    0.64
  -1  -5  11    8.57    1.57
   0 -10  12    2.44    1.28
   2  -7  -3   24.34    3.04
   1  -8   2   96.64    7.04
   2 -13   8    1.76    1.32
   1 -12  10    6.31    2.10
   4  -9  -4    1.34    0.90
   1  -2  -4  132.49    5.60
   0 -11  14    1.05    1.01
   2  -8  -2   36.05    4.00
   2 -11   3    0.86    0.79
  -1  -6  12   -0.02    0.34
   3  -9  -3   18.58    3.09
   2 -10   1   25.51    3.77
   1 -10   5   60.93    6.06
   0  -9   9    1.55    0.99
   1 -11   7    0.23    0.51
   0 -10  11    6.87    2.05
   1  -5  -2   15.48    1.99
   1  -9   3   37.14    4.33
   0  -8   7   13.79    2.45
   3 -11   0    4.99    1.78
   0  -5   3   21.97    2.42
   2 -13   7   19.66    3.86
   1 -12   9    2.86    1.53
   2  -9  -1    1.20    0.80
   1  -7   0    3.20    1.07
   0  -4   2   73.80    4.48
   0  -6   4   17.06    2.32
   0 -11  13    7.07    2.17
   1  -4  -3   55.49    3.70
   3 -10  -2   -0.04    0.45
   3  -6  -7    1.89    0.82
   2  -3  -7    1.49    0.47
   4  -8  -6    5.96    1.69
   3  -7  -6    2.40    1.01
  -1  -4   9  114.54    6.20
   3  -8  -5    0.36    0.55
   1  -8   1   29.05    3.55
   2 -11   2    1.46    1.02
  -1  -5  10    4.18    1.08
   1 -10   4   87.71    7.39
   1 -11   6    1.86    1.13
   0  -9   8   15.39    2.77
   0 -10  10   75.66    6.98
   2  -7  -4  106.37    7.06
   2 -10   0    3.28    1.38
   2 -13   6    3.44    1.70
   1 -12   8    0.31    0.56
  -1  -3   8  219.71    9.42
   0 -11  12    4.34    1.77
   3  -5  -8   12.53    1.83
   2  -6  -5    2.28    0.86
  -1  -6  11    5.14    1.30
   3  -9  -4    7.85    1.99
   2  -8  -3   24.77    3.29
   3 -11  -1    3.11    1.39
   0  -8   6   33.81    3.92
   0  -3   1   37.07    2.58
   1  -9   2   22.32    3.29
   2   1  -8    2.72    0.42
   0 -12  14    7.79    2.40
   2  -5  -6   13.19    1.85
   3 -10  -3    2.61    1.32
   2  -9  -2   53.16    5.25
   2 -11   1    1.03    0.92
   2 -13   5   15.59    3.42
   1 -11   5    8.84    2.34
   0 -10   9   12.62    2.67
   1 -12   7    0.33    0.55
   0 -11  11   32.10    4.59
   1 -10   3   27.91    3.92
   0  -9   7   25.61    3.59
   1  -7  -1    1.66    0.81
   0  -6   3  125.83    7.40
   1  -3  -4    6.36    0.96
   2 -10  -1   13.80    2.75
   1  -8   0    1.99    0.95
   0 -12  13    9.01    2.61
   0  -5   2  123.28    6.83
   3  -4  -9   16.40    1.90
   4  -8  -7    1.40    0.91
   3 -11  -2    2.86    1.40
   3  -8  -6   13.04    2.40
   1  -5  -3   74.46    4.88
   2 -13   4   -0.09    0.64
   0  -8   5  219.54   12.03
  -1  -5   9   43.89    3.64
  -1  -6  10    1.15    0.65
   3  -7  -7   90.81    6.53
   1  -9   1   14.28    2.62
   1 -12   6    4.69    1.77
   0 -10   8   18.14    3.20
   0 -11  10    2.40    1.25
   3  -9  -5   -0.07    0.51
   1 -11   4    8.03    2.24
   0 -12  12    2.20    1.44
   2  -8  -4   25.30    3.31
   2 -11   0    6.27    1.99
  -1  -4   8    0.37    0.30
  -1  -7  11    8.81    1.85
   2  -7  -5    2.25    0.91
   0  -9   6  135.99    9.21
   3  -6  -8   68.53    5.17
   3 -10  -4    0.13    0.47
   2  -9  -3   10.66    2.24
   1 -10   2   87.97    7.34
   0  -4   1   -0.05    0.26
   2  -6  -6    5.27    1.29
   2 -13   3   13.24    3.10
   2 -10  -2   29.18    3.99
   1 -12   5    4.68    1.78
   0 -11   9    0.92    0.86
   3 -11  -3    0.43    0.68
   0  -1   0    0.01    0.08
   0 -12  11   -0.01    0.62
   1  -8  -1   -0.01    0.13
   1 -11   3   53.38    5.81
   0 -10   7   52.52    5.58
   1 -14   9    7.95    2.63
   1  -4  -4  127.71    6.52
   1  -7  -2  140.67    8.40
   2 -11  -1   32.37    4.43
   1  -9   0    2.73    1.16
   0  -6   2   29.02    3.05
   0  -8   4   41.50    4.34
  -1  -6   9   12.61    2.00
   3  -5  -9   11.00    1.74
   0  -9   5  102.32    7.69
  -1  -3   7  127.29    6.03
  -1  -7  10   11.62    2.11
   4  -8  -8    0.07    0.46
   3  -8  -7   13.68    2.46
   3  -9  -6    0.50    0.62
   1 -10   1   48.19    5.21
   2 -13   2   10.47    2.80
   0 -11   8    0.59    0.72
   0 -12  10    2.65    1.35
   2  -5  -7    5.80    1.21
   0  -2   0 3339.09  115.09
   1 -12   4   -0.02    0.31
   1 -14   8    1.79    1.22
  -1  -5   8  164.10    8.42
   2  -9  -4    5.08    1.55
   3  -7  -8   24.77    3.15
   2  -8  -5    3.20    1.19
   0  -5   1   12.38    1.76
   0 -10   6   51.34    5.47
   3 -11  -4   -0.04    0.54
   2 -10  -3   10.67    2.39
   1 -11   2    2.37    1.25
   2  -7  -6    9.71    1.90
   2  -2  -8   50.91    2.77
   0 -12   9    3.80    1.73
   2 -11  -2    3.17    1.54
   2 -13   1   13.32    3.10
   1 -13   5    0.70    0.82
   1 -14   7    0.56    0.86
   0 -13  11    1.52    1.18
   1  -5  -4  117.44    6.60
   1  -8  -2   10.74    2.14
   1  -9  -1    3.87    1.39
   0  -3   0    0.13    0.19
   0  -8   3    0.41    0.61
   0 -11   7   14.40    2.95
   1 -12   3    1.24    1.07
   0  -9   4   20.02    3.12
  -1  -4   7   58.90    3.87
   1 -10   0    0.24    0.46
  -1  -7   9   10.42    1.96
   3  -6  -9    7.35    1.59
   1  -7  -3   11.60    2.04
   2  -3  -8    0.39    0.26
   2  -6  -7    1.96    0.82
   0 -10   5   49.03    5.30
  -1  -6   8   48.34    4.12
   3  -9  -7    9.30    2.14
   1 -11   1    3.57    1.45
   1 -14   6    2.48    1.58
   0 -12   8   11.62    2.86
   0 -13  10    2.58    1.47
   3 -11  -5    0.83    0.79
   0  -6   1    9.98    1.74
   1 -13   4    0.76    0.85
   4  -8  -9    7.29    1.87
   3  -8  -8   28.05    3.58
   2  -9  -5   11.89    2.37
   2 -10  -4   14.85    2.80
   2 -13   0   -0.08    0.49
   2 -11  -3    5.91    1.86
   0  -4   0 2347.43   82.63
   0 -11   6   59.06    6.19
   3  -4 -10  114.08    6.22
   2  -8  -6   16.81    2.66
   1 -12   2   15.15    3.18
  -1  -5   7    1.98    0.72
   1  -6  -4    7.23    1.47
   1  -2  -5  124.28    5.42
   0 -13   9    2.49    1.49
   1  -3  -5 1337.29   47.57
   1  -9  -2  132.20    8.90
   1 -10  -1    0.74    0.65
   0  -8   2    0.65    0.64
   0  -9   3   58.46    5.51
   1 -14   5    2.81    1.58
   0 -12   7   15.99    3.32
   3  -7  -9   53.67    4.80
   1 -13   3    8.62    2.49
   0 -10   4    6.62    1.87
  -1  -8   9    0.75    0.58
   2  -7  -7    0.90    0.65
   1  -8  -3  235.94   12.52
   1 -11   0    7.61    2.10
  -1  -7   8    2.46    0.96
   2 -13  -1    1.96    1.21
   0  -5   0    0.02    0.23
   3  -5 -10   18.97    2.33
   0 -11   5    8.36    2.24
   2  -5  -8   -0.02    0.24
   2   2  -7    2.03    0.46
   3 -11  -6    1.89    1.17
   1  -4  -5  419.09   16.82
   1 -12   1    1.98    1.19
   3  -9  -8   17.48    2.96
   2 -10  -5   16.91    2.98
   1 -14   4   70.33    7.65
  -1  -6   7  305.66   13.99
   0 -13   8    7.67    2.39
   2 -11  -4    5.86    1.88
   1  -7  -4   98.18    6.68
   2  -9  -6    1.86    1.00
   0 -12   6   14.82    3.14
  -1  -3   6   36.64    2.52
   1 -13   2    5.25    2.06
   1  -5  -5   72.61    4.85
   1  -1  -5  165.19    6.28
   0  -6   0    2.67    0.91
  -1  -4   6   74.74    4.46
   3  -8  -9   13.97    2.48
   2 -13  -2    0.14    0.63
   1 -10  -2   42.96    4.87
   1 -11  -1    9.96    2.46
   0  -9   2  126.92    8.69
   0 -10   3   20.20    3.31
  -1  -8   8   -0.05    0.41
   3  -6 -10  156.01    8.81
   2  -6  -8    8.92    1.69
   2  -8  -7   15.46    2.55
   1  -9  -3   11.01    2.28
   0 -11   4    1.32    0.98
   0 -13   7   13.96    3.18
   1 -12   0    4.81    1.82
   0  -8   1    1.43    0.79
   1 -14   3    3.21    1.57
  -1  -7   7   13.89    2.23
   3 -11  -7    0.10    0.62
   0 -12   5    1.39    1.00
  -1  -5   6   26.93    2.64
   1  -6  -5   44.73    3.92
   1  -8  -4    7.80    1.78
   1 -13   1   25.85    4.32
   2 -11  -5    6.92    2.00
   2 -10  -6    7.30    1.95
   0 -14   8   -0.08    0.67
   3  -7 -10   10.89    2.05
   2  -7  -8    4.28    1.27
   0 -13   6    4.70    1.86
   3  -9  -9   33.97    4.18
   2 -13  -3   16.73    3.39
   1 -14   2   35.97    5.29
   0 -10   2    5.13    1.68
  -1  -6   6  195.66    9.96
   2  -9  -7   14.29    2.60
   1 -11  -2   20.54    3.44
   0  -4  -1    0.04    0.22
   0 -11   3   19.12    3.36
   1 -10  -3   75.42    6.66
   1 -12  -1    3.99    1.59
   0  -3  -1   33.69    2.42
   0  -9   1  111.47    7.99
  -1  -8   7   20.35    2.92
   1  -7  -5  271.51   13.33
   0  -5  -1   13.48    1.84
   0 -12   4    0.90    0.87
   1  -9  -4    2.73    1.13
   1 -13   0    0.15    0.57
   0 -14   7   -0.07    0.73
   0  -8   0    2.36    1.00
   3 -11  -8    0.66    0.81
   0 -13   5    9.73    2.63
   3  -8 -10    5.67    1.59
   2  -8  -8    2.23    1.03
   2 -11  -6    0.22    0.49
   0  -6  -1   10.86    1.81
   1 -14   1    3.06    1.65
  -1  -7   6    0.37    0.47
   2 -13  -4    6.27    2.08
   3  -4 -11   70.43    4.56
   2  -5  -9   11.28    1.74
   2 -10  -7    0.23    0.49
   3  -5 -11  108.26    6.50
   1  -8  -5  130.36    8.41
   0 -10   1    3.03    1.28
   0 -11   2   25.31    3.86
   0 -14   6    3.83    1.76
   1 -11  -3   49.29    5.47
   1 -12  -2    9.67    2.48
   0 -12   3    4.33    1.67
   2  -6  -9    1.80    0.77
   1 -13  -1   -0.10    0.62
   0  -2  -1  179.45    7.30
   3  -6 -11    3.79    1.14
   1  -4  -6   65.19    4.19
   1 -10  -4   39.27    4.63
   0  -9   0    0.08    0.38
   0 -13   4    2.09    1.23
  -1  -5   5   74.63    4.79
  -1  -4   5  413.81   16.42
  -1  -8   6   13.88    2.38
   3  -9 -10    0.83    0.69
   2  -9  -8    2.65    1.16
   1  -6  -6  228.12   11.24
   1   1  -4   10.95    0.76
   1 -14   0   12.29    3.09
   0 -14   5    0.04    0.75
  -1  -6   5   46.04    3.89
   3  -7 -11   26.56    3.26
   2  -7  -9    2.27    0.95
   1  -3  -6   37.50    2.66
   2 -13  -5    1.60    1.17
   1  -9  -5    1.76    0.98
   3 -11  -9   -0.04    0.39
   2 -11  -7   -0.01    0.35
   0  -8  -1    2.06    0.91
   1  -7  -6    0.13    0.44
   0 -11   1   38.95    4.81
   0 -12   2    0.87    0.83
  -1  -3   5 1289.14   45.67
   1 -12  -3    3.74    1.56
   0 -10   0  224.76   13.00
   0 -13   3   -0.01    0.62
  -1  -7   5  264.93   12.94
   2 -10  -8    0.08    0.52
   1 -11  -4   50.20    5.51
   3  -8 -11    0.11    0.31
   2  -8  -9   10.70    2.13
   1 -14  -1   13.89    3.24
   0 -14   4    5.87    2.11
   1  -8  -6   15.00    2.51
   1 -10  -5    3.90    1.48
   0  -5  -2  118.05    6.58
   0  -9  -1  111.74    7.94
  -1  -8   5   99.14    7.00
   2  -2  -9    4.20    0.69
   0  -6  -2   26.04    2.84
   2 -13  -6    6.85    2.16
   2  -9  -9   10.70    2.24
   0  -4  -2   75.97    4.53
   0 -12   1    1.32    0.99
   3  -9 -11    4.66    1.51
   0 -11   0   -0.10    0.55
   0 -13   2   12.01    2.88
   3 -11 -10    7.06    2.02
   2 -11  -8   -0.01    0.43
   1  -9  -6    0.50    0.55
   1 -12  -4   11.90    2.70
   1 -14  -2   19.64    3.81
   0 -14   3   16.68    3.54
   1 -11  -5   70.51    6.64
   0  -8  -2    0.44    0.47
   0 -10  -1    3.23    1.38
  -1  -6   4    6.98    1.39
   2  -6 -10   56.21    4.54
   1  -2  -6    7.98    0.94
  -1  -5   4  105.29    5.95
   2  -5 -10   25.55    2.70
   2 -10  -9    3.09    1.29
  -1  -7   4   97.84    6.50
   3  -6 -12   12.22    2.02
   2  -7 -10   21.58    2.87
   1  -6  -7  262.56   12.49
   3  -7 -12    6.66    1.60
   3  -5 -12    0.64    0.50
   2 -13  -7   16.15    3.32
   1  -7  -7   15.35    2.34
   1 -10  -6    1.73    0.97
   2  -8 -10   38.80    4.16
   0  -9  -2  123.26    8.39
   0  -3  -2  358.00   14.03
   0 -12   0    3.93    1.64
   0 -13   1   47.74    5.84
  -1  -8   4   10.49    2.02
   2  -4 -10   96.30    5.52
   1 -14  -3    1.43    1.14
   0 -11  -1   38.11    4.71
   0 -14   2    2.20    1.33
  -1  -4   4  124.19    6.18
   3  -8 -12    1.71    0.89
   1  -8  -7   21.95    3.02
   1 -12  -5    0.68    0.77
   3  -4 -12    0.11    0.23
   3 -11 -11    0.13    0.44
   2  -9 -10   20.66    3.14
   2 -11  -9    0.82    0.75
   1  -4  -7   49.57    3.53
   1  -9  -7   26.04    3.49
   1 -11  -6   30.34    4.16
   0 -10  -2    4.79    1.56
   3  -9 -12    9.96    2.20
   2   2  -6    0.52    0.23
   0  -6  -3  126.43    7.30
   0 -13   0   -0.05    0.42
   2 -13  -8   16.85    3.34
   0  -8  -3    0.38    0.42
   0  -5  -3   22.68    2.40
   0 -12  -1    1.21    0.92
   0 -14   1    0.02    0.43
   2 -10 -10    4.77    1.56
   1 -14  -4    4.10    1.74
   2 -12  -9    0.33    0.58
   1 -10  -7   40.27    4.61
  -1  -7   3   10.86    1.89
   1 -12  -6   10.93    2.62
   0  -9  -3   61.13    5.49
   0 -11  -2   23.48    3.63
  -1  -6   3  180.46    9.19
  -1  -8   3  220.24   11.67
   2  -3 -10  114.69    5.78
   2  -7 -11  107.63    7.14
   2 -11 -10    0.32    0.64
  -1  -5   3   76.30    4.76
  -1  -3   4    7.64    0.97
   2  -8 -11   40.13    4.23
   2  -6 -11    4.02    1.16
   1  -7  -8    3.07    1.07
   1 -11  -7   16.47    3.01
   0 -10  -3   17.22    2.93
   0 -13  -1   57.29    6.34
   0 -14   0   51.19    6.19
   3 -11 -12    0.70    0.77
   1  -8  -8    3.21    1.14
   1  -6  -8   48.59    4.09
   1  -3  -7  130.53    6.26
   0  -4  -3  346.25   14.19
   0  -1  -1    2.18    0.32
   3  -8 -13   22.52    3.14
   3  -7 -13   28.85    3.39
   3  -3 -12    0.07    0.19
   2 -13  -9    1.33    1.02
   1 -14  -5    2.13    1.27
   0 -12  -2    0.55    0.82
   3  -6 -13   26.55    3.03
   2  -9 -11   36.59    4.22
   1  -9  -8    0.93    0.70
  -1 -10   3   74.04    6.41
   3  -9 -13   10.43    2.23
   2  -5 -11    4.86    1.14
   2 -12 -10    0.16    0.51
   0 -11  -3   18.37    3.16
   2 -10 -11    0.55    0.60
   1 -10  -8   49.45    5.14
   1 -12  -7    1.50    0.96
   0  -8  -4   43.29    4.27
   0 -14  -1    0.30    0.77
   3 -10 -13    6.09    1.78
   3  -5 -13   29.98    3.00
   0  -9  -4   17.94    2.82
   0  -6  -4   17.82    2.29
   0 -13  -2   10.95    2.65
   0  -2  -2    0.79    0.28
  -1  -8   2    7.70    1.73
  -1  -7   2  140.41    8.11
  -1  -4   3   51.44    3.34
   1 -11  -8   13.28    2.72
   1 -14  -6    3.37    1.53
   0 -12  -3    5.08    1.79
   2 -13 -10    0.48    0.64
   0 -10  -4    7.24    1.90
  -1  -6   2  132.76    7.36
   0  -5  -4   62.31    4.31
  -1 -10   2   44.40    4.77
   2  -4 -11   25.49    2.46
   1  -8  -9    0.84    0.69
   1  -4  -8    0.42    0.34
   2  -8 -12  243.29   12.79
   2 -12 -11    1.84    1.10
   1  -9  -9    0.52    0.66
   1  -7  -9   10.29    1.92
   1 -12  -8    6.86    2.01
   0 -11  -4    0.24    0.61
   0 -14  -2    3.14    1.63
   2  -9 -12    0.92    0.64
   2  -7 -12    1.34    0.73
   0 -13  -3   -0.03    0.37
   2  -1  -9    5.27    0.61
   0  -3  -3   23.90    1.97
   3  -9 -14    0.78    0.69
   3  -8 -14   18.53    2.83
   3  -4 -13   49.03    3.66
   2 -10 -12    0.68    0.64
   1 -10  -9    1.98    1.09
   1 -14  -7    2.02    1.22
  -1  -5   2   15.04    1.83
   3  -7 -14    2.10    0.90
   2  -6 -12  326.83   14.91
   1  -6  -9   14.06    2.09
   0  -9  -5  100.35    7.31
   0  -8  -5  226.15   11.92
   0 -12  -4    0.59    0.72
   3 -10 -14    0.17    0.53
   2 -13 -11   -0.08    0.49
   0  -7  -5    0.27    0.34
  -1  -8   1    0.03    0.33
   1 -11  -9    0.36    0.52
   0 -10  -5   51.54    5.19
   0 -14  -3   17.21    3.44
  -1  -7   1    2.30    0.86
   3  -6 -14    2.99    0.98
  -1 -10   1    0.87    0.81
   2  -2 -10  112.58    5.25
   0 -11  -5    8.98    2.19
   0  -6  -5   54.15    4.26
   0 -13  -4    2.02    1.20
   2 -12 -12    1.81    1.03
   1 -12  -9    3.68    1.51
   0  -4  -4   56.18    3.71
   2  -5 -12    7.33    1.43
   1 -14  -8    0.13    0.52
  -1  -6   1   44.16    3.64
   1  -9 -10    2.12    1.01
   1  -8 -10    2.64    1.03
   1  -2  -7    0.06    0.16
   1  -1  -6  126.42    5.11
   0 -12  -5    2.01    1.10
   2  -9 -13   20.14    3.03
   2  -8 -13   13.30    2.34
   1 -10 -10    5.24    1.58
   2 -10 -13    3.11    1.24
   0 -14  -4    7.48    2.26
   3  -5 -14    7.15    1.41
   1 -11 -10   12.34    2.57
   1  -7 -10   11.39    2.01
   0  -9  -6  167.96   10.07
  -1  -9   0    2.31    1.05
  -1  -3   3  155.51    6.68
   2  -7 -13  151.08    8.86
   1  -3  -8  255.67   10.71
   0 -10  -6   50.16    5.08
   0  -8  -6   38.90    4.00
   0 -13  -5    9.05    2.39
  -1 -10   0    0.67    0.62
  -1  -8   0    1.76    0.81
  -1  -4   2   87.42    4.71
   3 -10 -15    3.75    1.44
   3  -8 -15   -0.08    0.41
   0  -5  -5  223.11   10.39
   1 -12 -10    3.51    1.46
   1 -14  -9    0.75    0.84
   0 -11  -6   59.50    5.83
   2 -12 -13    5.80    1.84
   0  -7  -6  156.80    8.84
   3  -7 -15   16.03    2.44
   1  -6 -10    0.82    0.53
  -1  -7   0    1.92    0.79
   2  -6 -13    6.72    1.49
   0 -12  -6   18.37    3.23
   0 -14  -5   -0.07    0.50
  -1  -5   1    0.08    0.20
   3  -3 -13    0.30    0.28
   2  -4 -12   32.51    2.84
   1  -4  -9  123.66    6.49
   1 -10 -11    5.55    1.63
   1  -9 -11   11.56    2.24
   0 -13  -6    4.38    1.69
   1 -11 -11    8.83    2.15
   3  -6 -15    1.04    0.61
   2 -10 -14   14.01    2.67
   2  -9 -14    1.47    0.89
   1  -8 -11    0.45    0.56
   1 -14 -10    3.47    1.61
   0 -10  -7   58.49    5.50
   0  -9  -7   24.68    3.30
  -1 -10  -1   52.21    5.11
  -1  -9  -1   16.52    2.61
  -1  -6   0   18.04    2.20
   2  -8 -14   -0.02    0.30
   0 -11  -7   16.17    2.92
   1 -12 -11    3.06    1.35
   0  -8  -7   13.50    2.28
  -1  -8  -1   28.17    3.24
   3 -10 -16   10.31    2.26
   2 -12 -14    0.25    0.47
   3  -4 -14    7.91    1.34
   1  -7 -11    9.86    1.85
   1  -5 -10    4.57    1.11
   0 -12  -7   16.68    3.08
   2  -5 -13  561.66   22.55
   1 -13 -11    0.54    0.73
   2   2  -5  153.31    6.19
   0  -3  -4    3.87    0.74
   3  -8 -16    1.82    0.90
   2  -7 -14   42.64    4.08
   0  -4  -5   71.30    4.31
   0 -13  -7   13.83    2.88
   0  -7  -7    4.12    1.16
  -1  -7  -1   44.09    3.87
   1 -11 -12    0.25    0.58
   1 -10 -12    0.08    0.36
  -1 -10  -2   74.07    6.20
   3  -7 -16   15.80    2.42
   1  -9 -12   18.09    2.80
   0  -5  -6   38.19    3.20
   0  -2  -3  281.68   10.82
  -1 -11  -2    1.34    0.86
   2 -11 -15   12.44    2.56
   2 -10 -15    5.95    1.68
   3  -5 -15    3.31    0.97
   1  -6 -11    3.14    0.97
   0 -11  -8    0.78    0.72
   0 -10  -8   16.90    2.82
  -1  -9  -2   26.78    3.34
   2  -9 -15   16.59    2.71
   0 -12  -8    9.24    2.28
   0  -9  -8   14.86    2.49
   2  -6 -14  134.71    7.80
   1  -8 -12    1.44    0.79
  -1  -5   0  130.77    6.71
  -1  -4   1  153.42    7.05
   1 -13 -12    0.41    0.70
   3 -10 -17    6.61    1.79
   2  -8 -15    0.10    0.43
   0 -13  -8    6.07    1.93
   0  -8  -8   57.24    4.90
  -1  -6  -1    0.12    0.24
   3  -6 -16    4.98    1.27
   1  -7 -12   33.93    3.52
   1  -3  -9  139.99    6.64
  -1 -11  -3   53.14    5.31
  -1 -10  -3   29.31    3.66
   3  -8 -17   -0.02    0.23
   1 -11 -13    0.19    0.38
   1 -10 -13    0.02    0.34
  -1  -7  -2    1.31    0.63
  -1  -3   2  233.32    9.28
   2  -7 -15   15.07    2.31
   2  -4 -13    0.49    0.36
   0 -12  -9    4.87    1.68
   0 -11  -9    2.50    1.21
   0 -10  -9   10.34    2.17
   0  -7  -8  404.71   17.72
  -1  -9  -3   33.53    3.72
   2 -11 -16   23.97    3.52
   1 -13 -13    3.01    1.40
   1  -9 -13    0.21    0.38
   1  -5 -11    7.72    1.40
   2 -12 -16    1.22    0.85
   2  -2 -11    1.85    0.49
   0 -13  -9    2.19    1.19
   0  -9  -9    2.04    0.94
   2  -9 -16    0.19    0.55
   2  -5 -14   14.10    1.95
   1  -2  -8  186.49    7.79
   3  -7 -17    3.39    1.11
   1  -8 -13   19.10    2.72
   3  -3 -14   35.84    2.74
   1  -6 -12    0.08    0.26
   0  -8  -9   43.71    4.18
   0  -4  -6    0.08    0.22
   3  -4 -15    0.84    0.44
   0  -5  -7   11.39    1.64
  -1 -11  -4    7.02    1.87
   2  -8 -16   23.22    3.04
  -1 -10  -4   74.62    6.12
   3  -9 -18    7.10    1.75
   2  -6 -15    0.73    0.50
   1 -11 -14    2.15    1.12
   0 -12 -10    1.99    1.07
   0 -11 -10    2.41    1.10
   3  -5 -16   75.21    5.09
   1 -13 -14    0.32    0.53
   1 -10 -14    0.97    0.71
   0 -13 -10    1.25    1.05
   0 -10 -10   73.21    6.14
  -1  -6  -2   12.45    1.77
  -1  -5  -1    0.01    0.22
   1  -7 -13    8.60    1.72
   0  -3  -5   55.84    3.32
  -1  -9  -4    3.72    1.24
   2 -11 -17   -0.04    0.59
  -1  -7  -3   29.01    3.01
   3  -8 -18    3.18    1.15
   1  -9 -14    2.35    1.07
   0  -9 -10   13.97    2.39
   0  -7  -9   86.85    5.93
  -1  -4   0    3.77    0.75
   3  -6 -17    3.10    0.99
   2  -7 -16   32.58    3.48
  -1 -11  -5    8.25    2.01
   2  -9 -17    3.83    1.30
   1  -8 -14  105.34    7.13
  -1 -10  -5   60.08    5.38
   0  -1  -2    5.01    0.50
   0 -12 -11    0.43    0.57
   0 -11 -11   32.22    4.05
   0  -8 -10   26.52    3.16
   2  -1 -10  194.68    7.66
   1 -13 -15    1.29    0.87
   1 -11 -15   12.75    2.54
   1  -5 -12   46.80    3.71
   0 -13 -11    0.89    0.86
   1 -10 -15    2.66    1.24
   0 -14 -11    8.14    2.31
   0 -10 -11    6.37    1.70
   3  -9 -19    5.49    1.58
   3  -7 -18    0.16    0.38
   2  -8 -17    1.97    0.91
   1  -6 -13    0.53    0.44
  -1  -9  -5    4.69    1.34
   2 -11 -18    2.16    1.08
   2  -5 -15    2.06    0.79
   2  -4 -14   53.34    3.80
   1  -9 -15   49.68    4.76
   0  -9 -11    4.09    1.28
   1  -3 -10    8.03    1.15
   0  -5  -8   30.94    2.81
  -1 -11  -6    3.30    1.24
  -1  -6  -3    4.20    1.01
   2  -6 -16   80.05    5.54
   1  -7 -14   43.45    4.03
  -1  -7  -4    0.97    0.54
   1   1  -3   71.54    2.76
   2  -3 -13    1.65    0.56
   0  -7 -10   42.07    3.85
   1  -1  -7  329.84   12.19
   1 -13 -16   -0.03    0.28
   1 -12 -16   -0.04    0.55
   0 -12 -12    3.57    1.44
   0  -4  -7    6.06    1.07
  -1 -10  -6  118.85    8.06
   0  -2  -4   14.86    1.26
  -1  -5  -2   17.19    1.89
   2  -9 -18    8.47    1.90
   1 -11 -16    8.98    2.11
   0 -14 -12    4.13    1.59
   0 -11 -12    6.08    1.73
  -1  -3   1   95.16    4.42
   2  -7 -17   14.75    2.28
   3  -5 -17   35.39    3.26
   3  -4 -16   35.58    3.02
   1  -8 -15   49.74    4.56
   0 -10 -12    2.67    1.12
   0  -8 -11    7.42    1.64
   1 -10 -16   13.61    2.48
  -1  -9  -6    4.56    1.31
   2 -11 -19   14.41    2.70
   3  -6 -18   25.25    2.88
  -1 -11  -7    0.03    0.39
   3  -9 -20   10.21    2.10
   2  -8 -18    8.59    1.82
   0 -12 -13    7.96    2.05
   2 -10 -19    0.04    0.34
   1  -9 -16    6.03    1.57
   0  -9 -12    1.19    0.71
  -1  -4  -1  284.59   11.56
   3  -3 -15   40.97    3.00
   2   2  -4   11.24    0.93
   1 -12 -17    1.77    1.05
  -1 -10  -7   20.95    3.02
   3  -7 -19   29.66    3.33
   1  -6 -14   12.82    1.98
   1  -5 -13    0.51    0.45
   0  -3  -6   49.67    3.08
   0 -11 -13    7.58    1.91
  -1  -7  -5    2.51    0.86
   1  -2  -9  106.15    5.01
   1  -7 -15  735.08   29.37
   0  -6 -10  143.86    7.84
  -1  -6  -4    3.84    0.96
   0  -7 -11   53.18    4.40
   0 -10 -13   21.86    3.14
   2  -9 -19    0.02    0.32
   2  -6 -17    9.33    1.70
   2  -5 -16    0.77    0.48
   0  -5  -9  154.45    7.84
   1 -10 -17   20.18    3.04
  -1  -9  -7   41.16    4.11
   2 -11 -20   28.92    3.84
  -1 -11  -8    0.11    0.45
   1  -8 -16   73.19    5.69
   0  -8 -12   29.84    3.38
   2  -7 -18    3.63    1.13
  -1  -5  -3  312.38   13.06
   2  -4 -15    4.08    0.97
   0 -12 -14    6.46    1.82
   1 -12 -18    2.33    1.18
  -1 -10  -8   25.79    3.36
   0  -9 -13    1.73    0.85
   0 -11 -14    1.11    0.79
   2 -10 -20    5.23    1.59
   1  -9 -17   13.54    2.37
   2  -8 -19    0.52    0.55
   0  -4  -8  775.38   28.89
   3  -6 -19   -0.03    0.21
   3  -5 -18   28.73    2.89
   1  -3 -11    5.57    0.98
  -1  -8  -7    7.97    1.63
  -1  -7  -6   18.53    2.34
  -1 -11  -9   18.30    2.93
   0 -10 -14    4.37    1.38
   3  -7 -20    0.35    0.42
   2  -3 -14  270.38   11.43
   1 -10 -18   26.93    3.55
  -1  -9  -8   58.42    4.99
   1  -7 -16    0.05    0.54
   0  -7 -12   12.52    2.00
   1  -6 -15   82.12    5.55
   3  -4 -17   -0.03    0.26
   0 -12 -15    2.09    1.12
   0  -6 -11   14.17    1.98
  -1  -6  -5   48.32    3.70
   1  -5 -14    9.06    1.51
   3  -8 -21    0.29    0.41
   0  -8 -13   -0.05    0.31
   1 -12 -19   13.23    2.64
  -1 -10  -9   98.12    7.11
   1  -8 -17   35.50    3.75
  -1  -4  -2    9.34    1.18
   0 -11 -15    0.68    0.59
   2  -6 -18   25.35    2.85
  -1  -3   0    3.08    0.55
   2 -10 -21    0.45    0.55
   0  -9 -14    1.41    0.80
   2  -7 -19    6.84    1.54
   1  -9 -18   14.42    2.44
   2  -5 -17   11.40    1.76
  -1  -5  -4   31.12    2.60
   1  -4 -13  199.56    9.27
   0 -13 -16    1.40    0.97
  -1 -11 -10   11.62    2.32
   0 -10 -15   -0.06    0.48
   2  -8 -20    1.80    0.87
   0  -3  -7   55.19    3.30
   0  -2  -5    0.32    0.20
  -1  -8  -8   61.75    4.86
   3  -3 -16   95.13    5.20
   0 -12 -16    2.28    1.12
   1 -10 -19   14.18    2.53
  -1  -9  -9    0.42    0.48
   2  -4 -16   33.33    2.90
   1 -12 -20    1.48    0.90
  -1 -10 -10   16.79    2.68
   0  -7 -13    1.57    0.72
   3  -6 -20    3.49    1.07
   0 -11 -16    0.13    0.38
   0  -8 -14   28.66    3.26
   1  -7 -17    0.39    0.36
   1  -6 -16  532.73   21.85
   0  -4  -9   12.55    1.56
   2  -1 -11    2.39    0.46
   1  -8 -18   10.42    1.97
   0  -6 -12    0.28    0.31
  -1  -6  -6   10.83    1.61
   3  -5 -19    0.56    0.47
   1 -11 -20   -0.04    0.41
   0  -9 -15   26.37    3.29
   3  -8 -22    0.26    0.43
   1  -2 -10   83.08    4.19
   0 -13 -17    1.47    0.97
  -1 -11 -11    0.05    0.32
   2 -10 -22    6.79    1.77
   1  -9 -19    1.29    0.74
   1  -5 -15   65.96    4.56
   0 -10 -16    8.65    1.94
   2  -7 -20    2.48    0.94
   2  -6 -19  102.40    6.47
  -1  -9 -10   13.30    2.24
   2  -8 -21   11.81    2.12
  -1  -8  -9   40.34    3.79
   1  -1  -8   37.36    2.08
   3  -4 -18    4.71    1.03
  -1 -10 -11    2.18    0.97
   2  -5 -18    3.59    0.99
  -1  -4  -3   43.21    2.83
   2  -3 -15    0.11    0.21
   0 -11 -17    0.57    0.56
   2  -9 -22   11.48    2.19
  -1  -5  -5  132.62    6.64
   0  -8 -15   37.37    3.76
   0  -1  -3  136.02    5.26
   1 -11 -21    1.16    0.85
  -1 -11 -12    0.78    0.70
   0  -9 -16    1.19    0.79
   0  -7 -14    1.83    0.75
   1  -4 -14   86.66    5.09
   1  -8 -19   -0.03    0.29
   1  -7 -18   27.78    3.10
   2 -10 -23    5.88    1.66
   1  -6 -17   59.68    4.54
  -1  -6  -7   13.33    1.79
   2   2  -3   92.21    3.90
   0 -10 -17    0.02    0.33
   1  -9 -20    4.78    1.37
   3  -6 -21    1.61    0.73
   0  -6 -13    0.36    0.34
  -1  -3  -1  140.46    5.96
   2  -4 -17   59.89    4.10
   0  -3  -8 1445.35   51.16
  -1  -9 -11    4.40    1.28
  -1  -8 -10    6.87    1.48
   0  -4 -10  308.92   12.84
   2   0  -9    0.02    0.06
   0 -11 -18    7.56    1.91
  -1 -10 -12   14.72    2.45
   2  -7 -21    1.99    0.81
   3  -5 -20   13.05    1.90
   1  -5 -16    2.04    0.73
   3  -3 -17   17.98    1.88
  -1 -11 -13   42.96    4.56
   2  -6 -20    6.35    1.39
   1 -11 -22    4.49    1.49
   2  -9 -23   10.10    2.08
   0  -5 -12   64.76    4.34
   0  -9 -17   22.06    2.97
   0  -8 -16    2.51    0.99
   0  -7 -15   16.89    2.31
   0  -2  -6  192.63    7.79
   0 -10 -18    3.25    1.21
   1  -8 -20    4.39    1.28
   1  -7 -19   60.09    4.79
   2  -5 -19   16.71    2.13
  -1  -5  -6  113.67    5.95
   1  -9 -21    2.02    0.92
  -1 -10 -13    0.12    0.44
  -1  -9 -12   15.11    2.37
  -1  -6  -8   -0.03    0.17
   3  -4 -19    9.49    1.49
  -1  -4  -4   11.46    1.31
   0 -11 -19    8.39    1.97
  -1  -8 -11   93.47    6.22
   1  -6 -18    1.36    0.65
   0  -6 -14    2.03    0.74
   1  -2 -11    2.69    0.58
  -1 -11 -14    1.94    1.04
   1  -4 -15    1.33    0.58
   2  -3 -16   54.10    3.57
   2  -2 -14    0.16    0.20
   3  -6 -22    0.41    0.48
   1 -11 -23   11.75    2.37
   2  -7 -22    0.98    0.63
   0 -12 -20    2.71    1.23
   2  -9 -24    2.18    0.97
  -1  -7 -10   25.85    2.78
   0  -9 -18   13.60    2.33
   0  -8 -17    8.91    1.77
   1  -5 -17   50.45    3.89
   2  -4 -18   20.44    2.21
   0  -4 -11  259.76   11.16
   0 -10 -19   29.90    3.64
   2  -6 -21   20.89    2.57
   1  -8 -21   24.10    3.03
   0  -7 -16    0.13    0.33
   3  -5 -21   13.80    1.95
   0  -5 -13    3.01    0.84
   0  -3  -9   86.03    4.52
  -1 -10 -14    3.75    1.24
   1  -9 -22    0.18    0.41
  -1  -9 -13    3.96    1.21
   1  -7 -20    0.06    0.34
  -1 -11 -15    0.69    0.62
   1 -10 -23   40.64    4.35
   2  -1 -12   12.00    1.12
  -1  -8 -12    3.89    1.15
  -1  -6  -9   11.92    1.71
  -1  -5  -7    0.65    0.38
  -1  -3  -2  125.44    5.45
   0  -6 -15    1.07    0.60
   2  -5 -20   25.74    2.70
   0 -12 -21    5.48    1.68
   3  -7 -24    4.15    1.19
   1  -6 -19    1.67    0.73
   3  -3 -18   34.20    2.74
   3  -2 -16   14.62    1.51
   1  -1  -9  263.75   10.07
   0 -10 -20    0.13    0.47
   2  -9 -25    0.36    0.50
   0  -9 -19    1.97    0.92
   0  -8 -18  224.38   11.57
  -1  -7 -11    2.39    0.85
  -1  -4  -5   27.92    2.18
   2  -7 -23    5.73    1.42
   3  -6 -23    7.51    1.51
   1  -4 -16   70.74    4.51
   1  -3 -14    6.91    1.10
  -1 -10 -15    0.08    0.33
   3  -4 -20    3.15    0.88
   1   0  -6    0.00    0.05
  -1 -11 -16    6.90    1.76
  -1  -9 -14    7.94    1.73
   1  -8 -22   25.78    3.15
   0  -7 -17   59.12    4.67
   1 -10 -24    4.85    1.49
   2  -6 -22   20.45    2.55
   1  -5 -18    7.13    1.38
  -1  -8 -13   10.50    1.86
   1  -7 -21   43.76    4.01
   2  -3 -17  104.34    5.60
   0  -2  -7    5.35    0.75
   0  -5 -14    0.18    0.36
   2  -4 -19  167.73    8.33
   2   2  -2   34.64    1.85
   3  -5 -22    8.51    1.53
   0  -6 -16    4.70    1.16
  -1  -5  -8   14.41    1.71
   2  -2 -15    2.67    0.63
   0 -10 -21    1.13    0.74
   0  -9 -20    1.76    0.93
   1  -6 -20    0.18    0.31
  -1 -10 -16   33.61    3.82
   2  -8 -25    5.97    1.49
   0  -8 -19   41.29    4.00
  -1  -7 -12   70.18    4.98
   2  -5 -21    6.27    1.30
   0  -3 -10   13.50    1.47
   0  -1  -4   44.22    2.12
  -1 -11 -17    0.74    0.63
  -1  -9 -15   31.89    3.53
   1 -10 -25    0.05    0.36
   1  -8 -23    0.47    0.48
   0  -7 -18  276.41   13.13
  -1  -8 -14   22.84    2.79
  -1  -4  -6   17.37    1.68
  -1  -3  -3  207.43    8.34
   1  -7 -22    4.89    1.33
   1  -4 -17  251.22   11.23
   2  -6 -23    2.33    0.88
   1  -5 -19  100.26    6.06
   3  -3 -19    0.53    0.38
   0 -10 -22    1.21    0.78
   0  -9 -21    3.42    1.22
   0  -5 -15   -0.02    0.16
   3  -4 -21    0.53    0.37
   1  -3 -15  754.67   28.10
   0 -11 -23    7.44    1.89
  -1 -11 -18    2.57    1.11
  -1 -10 -17   -0.05    0.32
  -1  -9 -16    1.13    0.76
   0  -8 -20   33.61    3.57
  -1  -7 -13   85.58    5.66
   0  -6 -17   21.80    2.54
   2  -8 -26    0.28    0.43
   1  -6 -21    3.24    0.99
   3  -5 -23    3.42    1.01
  -1  -5  -9  111.13    5.95
   2  -4 -20  103.78    5.98
   1  -9 -25    6.75    1.71
   2  -3 -18   79.20    4.68
   3  -2 -17    1.72    0.52
   1 -10 -26    9.01    2.00
   1  -8 -24    3.15    1.13
  -1  -8 -15    7.15    1.56
   0  -7 -19  209.55   10.73
   2  -5 -22    7.71    1.48
   0  -2  -8  340.28   13.01
   1  -7 -23    3.55    1.13
   0  -3 -11   66.17    3.86
   1  -2 -13  208.72    8.84
   1  -1 -10   34.40    2.09
   0 -11 -24    5.19    1.56
  -1 -11 -19   10.16    2.15
  -1 -10 -18    9.67    2.01
   0  -9 -22    0.53    0.55
   2  -6 -24   13.68    2.08
  -1  -4  -7    6.98    1.05
   2  -2 -16   18.98    1.79
   1   1  -2   64.51    2.43
  -1  -9 -17   14.36    2.34
   0  -8 -21   41.75    4.05
  -1  -7 -14    0.59    0.47
   1  -5 -20   13.56    1.92
   0  -5 -16   18.07    2.16
   1  -4 -18    2.22    0.73
   2   0 -10    7.22    0.67
   0  -6 -18  373.18   16.21
   1  -9 -26    1.21    0.80
   2  -8 -27   13.02    2.23
  -1  -8 -16    0.00    0.34
   1  -6 -22    9.45    1.70
  -1  -5 -10   17.28    1.94
   3  -4 -22    5.56    1.17
   0  -4 -14   20.68    2.13
   1  -3 -16   -0.05    0.28
  -1  -3  -4  175.58    7.29
   0  -7 -20   18.02    2.46
  -1 -11 -20    0.02    0.32
   3  -5 -24    3.00    0.91
   2  -4 -21    3.57    0.95
   3  -3 -20    1.64    0.59
  -1 -10 -19    0.08    0.53
   0  -9 -23    4.26    1.35
   2  -5 -23    2.82    0.93
  -1  -9 -18    0.53    0.60
   1  -7 -24    1.34    0.68
   2  -3 -19    6.69    1.17
   0  -8 -22    0.99    0.64
  -1  -7 -15   -0.01    0.26
   3  -6 -26    1.86    0.77
  -1  -6 -13    0.11    0.27
   2  -6 -25   25.04    2.88
   1  -9 -27   15.10    2.47
  -1  -8 -17    0.23    0.44
   0  -6 -19    0.31    0.47
   1  -5 -21    4.65    1.13
   0  -5 -17    2.19    0.75
  -1  -4  -8   60.07    3.65
   0  -3 -12   48.59    3.21
   0  -1  -5   30.47    1.68
  -1 -11 -21    2.67    1.17
   1  -4 -19    0.15    0.41
   0 -10 -25    3.49    1.24
  -1 -10 -20    3.10    1.15
   0  -7 -21   27.92    3.12
   1  -6 -23    0.06    0.22
  -1  -5 -11   35.27    2.91
   3  -2 -18   44.89    3.01
   0  -2  -9    9.18    1.05
   0  -9 -24    0.51    0.67
   2  -7 -27   14.53    2.27
   0  -4 -15  110.16    6.00
  -1  -9 -19    1.25    0.75
   1  -7 -25   19.60    2.65
   2  -2 -17   33.49    2.54
   0  -8 -23    0.67    0.58
   2  -5 -24    0.07    0.36
   3  -4 -23    1.65    0.67
   1  -3 -17   36.24    2.87
  -1  -3  -5  280.67   10.99
  -1  -7 -16    0.05    0.27
  -1  -6 -14    7.05    1.37
   2  -4 -22   12.18    1.75
   1  -1 -11  414.11   15.44
  -1 -11 -22    2.67    1.19
   1  -9 -28    0.35    0.51
  -1  -8 -18   30.71    3.35
  -1 -10 -21    0.01    0.60
   0  -6 -20   18.94    2.43
   3  -3 -21    4.29    0.93
   1   0  -7 1169.61   40.48
   0 -10 -26    1.02    0.78
   1  -8 -27    6.52    1.64
   1  -5 -22  111.77    6.62
   0  -5 -18   33.79    3.09
   2  -3 -20   22.85    2.26
   0  -7 -22   29.98    3.23
   1  -6 -24    0.17    0.57
  -1  -4  -9   35.01    2.65
  -1  -9 -20    5.65    1.50
  -1  -5 -12    1.16    0.58
   1  -4 -20  120.76    6.65
   0  -3 -13   17.98    1.83
   2  -7 -28    0.94    0.64
   0  -8 -24   23.65    3.07
   1  -7 -26    0.11    0.71
   0  -4 -16   51.70    3.71
  -1  -7 -17    0.38    0.54
  -1  -8 -19   13.78    2.23
  -1  -6 -15    2.48    0.90
  -1 -10 -22    5.26    1.72
   2  -5 -25    0.69    0.64
   1  -2 -15    1.64    0.54
   0  -2 -10   19.36    1.67
   0 -10 -27    4.98    1.69
   0  -6 -21    4.65    1.39
   3  -4 -24    4.09    1.14
   2  -4 -23   14.28    1.93
   1  -3 -18   11.48    1.56
   3  -2 -19    5.73    1.02
  -1  -2  -1  509.49   18.09
  -1  -9 -21   11.62    2.15
   1  -8 -28   11.49    2.13
  -1  -3  -6   11.74    1.25
   0  -7 -23    2.01    1.22
   1  -5 -23   22.07    2.66
   0  -5 -19   87.95    5.59
   2  -2 -18   22.56    2.09
   1  -6 -25   -0.16    0.68
   2  -7 -29    1.39    0.91
  -1  -4 -10    3.92    0.89
   0  -1  -6  540.08   19.35
   2   0 -11    0.02    0.20
   0  -8 -25    0.37    1.16
  -1  -7 -18    3.21    1.13
   1  -4 -21  120.71    6.73
   3  -3 -22    0.31    0.62
   2  -3 -21   35.59    3.01
  -1 -10 -23    4.18    1.68
  -1  -8 -20    6.58    1.66
   0  -4 -17   22.04    2.40
   2  -1 -15    0.10    0.45
  -1  -6 -16    6.80    1.62
   1  -1 -12   12.63    1.26
   0  -9 -27    0.90    1.09
  -1  -9 -22   43.80    4.42
   1  -8 -29   12.23    2.30
   0  -6 -22   41.00    3.77
   2  -5 -26    9.29    1.85
   0  -7 -24   23.68    2.95
   2  -6 -28    6.47    1.59
   3  -5 -27    3.27    1.23
   0  -5 -20   18.40    2.34
   2  -4 -24    1.58    0.81
   1  -3 -19   16.33    1.94
   0  -8 -26    1.99    1.43
   1  -6 -26    1.79    1.09
   1  -5 -24   -0.19    0.68
   3  -4 -25    5.67    1.28
   1  -2 -16  110.49    5.61
  -1 -10 -24    3.99    1.74
  -1  -8 -21   73.74    5.60
  -1  -7 -19   18.95    2.55
  -1  -4 -11  274.14   11.61
  -1  -3  -7   43.52    2.74
   0  -2 -11  161.14    7.13
  -1  -6 -17    7.55    1.56
   1  -4 -22    7.79    1.62
   3  -2 -20    0.35    0.58
   2  -2 -19   32.58    2.65
   0  -9 -28    1.04    1.01
  -1  -9 -23   11.66    2.45
   0  -4 -18  147.43    7.61
   2  -3 -22   40.08    3.27
   1  -8 -30    6.58    1.75
   0  -6 -23    0.40    1.04
   3  -3 -23    1.37    0.87
   0  -7 -25   23.84    2.99
  -1  -2  -2  739.85   26.05
   2  -6 -29    1.03    1.15
   2  -5 -27   10.27    1.84
   0  -5 -21   11.33    2.00
   1   0  -8    0.09    0.27
  -1  -7 -20    0.98    1.14
   1  -6 -27   12.96    2.24
  -1  -5 -15   10.14    1.76
  -1  -8 -22   16.42    2.66
   1  -5 -25    5.18    1.35
   2  -4 -25    0.28    0.61
   3  -1 -17   12.35    1.33
   2  -1 -16    1.03    0.56
   1  -7 -29    4.96    1.46
   1  -3 -20   15.54    2.02
   1  -1 -13    1.32    0.51
   0  -1  -7    1.56    0.45
  -1  -9 -24    0.39    1.23
  -1  -6 -18   10.68    1.97
  -1  -4 -12  153.50    7.45
  -1  -3  -8    4.15    0.92
   0  -9 -29   13.72    2.61
   1  -4 -23  128.76    7.13
   1  -2 -17  152.86    7.24
   0  -2 -12    7.96    1.22
   0  -7 -26    1.41    1.31
   0  -6 -24   35.01    3.56
   0  -4 -19    2.98    1.02
   0  -3 -16   87.23    5.05
   1   1  -1  333.99   11.67
   2  -3 -23    0.25    0.60
   2  -2 -20    4.78    1.11
   2   0 -12    3.76    0.61
  -1  -8 -23    0.52    1.15
  -1  -7 -21  108.68    6.95
   2  -6 -30    0.13    0.65
   0  -5 -22    3.54    1.20
  -1  -5 -16    0.97    0.95
  -1  -9 -25    1.11    1.39
   3  -3 -24    4.08    1.03
   3  -2 -21    5.70    1.07
   1  -7 -30   19.75    2.76
  -1  -6 -19   12.14    1.95
   1  -5 -26    0.28    0.98
   2  -4 -26    5.78    1.32
  -1  -4 -13   54.87    3.75
   1  -3 -21   58.15    4.11
  -1  -2  -3  309.40   11.47
   0  -7 -27    0.63    0.80
   0  -6 -25    0.58    0.82
   1  -4 -24   25.59    2.77
  -1  -3  -9   56.16    3.38
  -1  -8 -24   11.21    2.23
   0  -4 -20   93.55    5.69
   0  -8 -29    1.39    1.17
  -1  -7 -22    8.55    1.79
   1  -2 -18   44.21    3.17
   0  -2 -13   80.21    4.39
   2  -1 -17   23.56    2.01
  -1  -9 -26    9.87    2.09
   0  -5 -23    4.41    1.23
  -1  -5 -17    6.39    1.35
   0  -3 -17    6.69    1.26
   0  -1  -8   31.53    2.00
  -1  -6 -20   19.07    2.52
   2  -5 -29    4.41    1.24
   2  -3 -24    7.56    1.47
   3  -1 -18   64.90    3.64
   1  -7 -31    1.22    1.13
   1  -5 -27    1.07    0.82
   2  -2 -21  118.96    6.21
   1   0  -9  977.35   34.26
   2  -4 -27    3.16    1.43
   3  -3 -25    0.28    0.63
  -1  -8 -25    5.10    1.82
   0  -6 -26    0.21    1.14
   1  -3 -22   47.83    3.72
   3  -2 -22    5.52    1.32
   0  -8 -30    7.60    2.39
  -1  -7 -23   65.75    5.37
   1  -4 -25   15.86    2.34
   0  -4 -21    2.40    1.27
  -1  -3 -10   55.24    3.45
   3  -4 -28    4.85    1.61
   0  -5 -24   28.46    3.15
  -1  -5 -18   31.22    3.27
   0  -3 -18  139.94    7.26
  -1  -2  -4  121.47    5.14
   1  -6 -30    4.84    1.99
  -1  -6 -21  102.81    6.66
   1  -2 -19    3.14    1.03
   0  -2 -14  118.12    5.90
   2   0 -13   -0.01    0.44
   2  -5 -30    0.80    0.99
   1  -5 -28    5.85    1.67
   2  -3 -25    9.33    1.61
  -1  -8 -26   -0.55    1.05
  -1  -7 -24    1.57    1.37
   0  -6 -27   17.33    2.50
   2  -1 -18  152.64    7.05
   0  -1  -9    7.71    0.99
   2  -4 -28    1.01    0.85
   2  -2 -22    5.79    1.15
   1  -4 -26    1.55    0.92
   0  -4 -22   75.96    5.11
   3  -3 -26    6.99    1.39
   1  -3 -23   38.74    3.30
  -1  -3 -11  102.09    5.30
  -1  -6 -22   75.08    5.42
   0  -5 -25    0.32    0.73
  -1  -5 -19    3.81    1.27
   3  -1 -19   14.35    1.54
   1  -6 -31    0.12    0.68
   0  -3 -19   22.93    2.46
   3  -2 -23    3.09    0.91
  -1  -8 -27    0.07    0.73
   0  -7 -30    3.71    1.42
   2  -5 -31   -0.14    0.62
  -1  -4 -16   -0.07    0.71
   1  -2 -20  246.21   10.86
  -1  -2  -5   25.23    1.72
  -1  -7 -25    0.39    0.69
   0  -6 -28    0.58    0.75
   1   0 -10   -0.02    0.20
   2  -3 -26    0.23    0.48
   0  -4 -23    0.50    0.97
   1  -1 -16    5.47    1.04
  -1  -6 -23   23.83    2.86
   0  -5 -26   13.96    2.26
  -1  -5 -20    0.03    0.89
   1  -4 -27   10.00    1.80
   1  -3 -24   29.07    2.85
  -1  -3 -12    7.92    1.24
   2  -2 -23   25.43    2.51
   2  -1 -19    4.18    1.02
   0  -1 -10   89.91    4.37
   1  -6 -32    5.21    1.63
   0  -3 -20  161.13    8.16
  -1  -8 -28    2.17    1.38
   0  -7 -31    5.53    1.57
  -1  -7 -26    1.70    1.31
  -1  -4 -17   18.50    2.25
   0  -6 -29    1.59    1.07
  -1  -2  -6   19.54    1.53
   3  -2 -24    0.13    0.48
   1  -2 -21  179.33    8.59
   3  -1 -20    0.60    0.63
  -1  -6 -24   50.98    4.41
  -1  -5 -21    8.49    1.64
   0  -5 -27    0.95    1.12
   0  -4 -24    5.74    1.50
   2  -3 -27    4.84    1.31
  -1  -3 -13  232.51   10.17
   2  -4 -30    7.56    1.68
   1  -4 -28    0.72    0.71
   1  -3 -25   49.59    3.88
   1  -1 -17    1.39    0.56
   1   0 -11   13.40    1.21
   0  -7 -32    1.85    1.08
  -1  -7 -27   18.73    2.72
  -1  -4 -18    0.22    0.57
   0  -3 -21   36.45    3.20
   2  -2 -24    0.17    0.62
   0  -1 -11    3.90    0.74
   1  -5 -31    1.46    1.10
   2  -1 -20   30.98    2.53
   0  -2 -17   13.84    1.71
  -1  -2  -7    6.70    0.90
  -1  -6 -25   17.66    2.47
  -1  -5 -22   25.51    2.89
   1  -2 -22    3.05    0.90
   0  -5 -28    0.79    0.82
   0  -4 -25   17.31    2.33
  -1  -3 -14  168.35    7.99
   2   0 -15    0.07    0.24
   2  -4 -31    3.65    1.28
   1  -4 -29    2.37    0.92
   2  -3 -28    4.39    1.12
   3  -2 -25   -0.02    0.47
  -1  -7 -28    0.49    0.81
  -1  -4 -19    1.56    0.92
   1  -3 -26   42.36    3.60
   3  -1 -21    0.04    0.38
   0  -3 -22   30.42    2.91
   1  -1 -18   51.35    3.44
   1  -5 -32    0.09    0.84
   2  -2 -25   11.79    1.66
   0  -1 -12 1104.73   39.50
  -1  -6 -26    1.85    0.95
  -1  -5 -23    0.34    0.61
   0  -2 -18  287.10   12.32
  -1  -2  -8   -0.02    0.31
   0  -4 -26    8.38    1.72
   3  -3 -29    0.27    0.61
   2  -1 -21   25.67    2.31
   1   0 -12   -0.06    0.25
   0  -5 -29    2.78    1.04
   1  -2 -23    0.60    0.57
  -1  -7 -29    4.62    1.38
   2  -4 -32    7.42    1.45
  -1  -4 -20    6.52    1.43
   1  -3 -27    2.66    0.95
   0  -6 -32    7.11    1.58
   0  -3 -23  155.29    8.09
   3  -2 -26    3.97    0.99
   2   0 -16   73.52    3.89
  -1  -6 -27    0.93    0.82
   1  -5 -33   -0.16    0.84
  -1  -5 -24    6.32    1.45
  -1  -2  -9    1.48    0.53
   1  -1 -19    4.54    1.01
   2  -2 -26    2.08    0.78
   0  -2 -19   19.22    2.10
   3  -1 -22    1.26    0.56
   0  -1 -13   82.96    4.43
   0  -5 -30    0.48    0.71
   0  -4 -27   41.11    3.65
   1  -2 -24   59.62    4.17
   2  -1 -22   72.00    4.35
  -1  -4 -21    6.85    1.46
   0  -6 -33    9.38    1.77
   1  -3 -28    4.95    1.21
   0  -3 -24  141.25    7.62
  -1  -6 -28    0.15    0.54
  -1  -5 -25   22.59    2.67
  -1  -2 -10   35.60    2.52
   3   0 -17    0.01    0.24
  -1  -3 -17   55.71    3.91
   3  -2 -27    0.05    0.30
   0  -4 -28   37.10    3.43
   0  -2 -20   50.21    3.67
   1  -1 -20    3.15    0.79
   0  -1 -14   16.81    1.71
   2   0 -17   -0.06    0.33
  -1  -4 -22    0.55    0.58
   2  -2 -27    7.49    1.31
   1  -2 -25    3.92    0.98
   3  -1 -23    3.93    0.82
  -1  -6 -29    0.27    0.54
  -1  -5 -26    5.65    1.37
   1  -4 -32    0.29    0.36
   2  -1 -23    3.09    0.78
   2  -3 -31   35.43    3.11
   1  -3 -29    9.42    1.64
   0  -3 -25    4.55    1.14
  -1  -2 -11  356.69   14.12
   1   0 -14   -0.03    0.15
  -1  -3 -18   11.49    1.65
   0  -4 -29    2.76    0.94
   0  -2 -21  107.65    6.07
  -1  -4 -23   18.33    2.27
   1  -1 -21  108.83    5.87
   2  -2 -28    0.48    0.37
   3   0 -18   -0.01    0.15
  -1  -6 -30    2.75    0.94
  -1  -5 -27    5.96    1.33
   1  -4 -33   12.94    1.90
   1  -2 -26    0.64    0.46
  -1  -2 -12    3.32    0.74
   2   0 -18    0.20    0.27
   1  -3 -30    0.69    0.48
   0  -3 -26   31.57    3.04
  -1  -3 -19   58.30    4.14
   3  -1 -24    0.94    0.42
   2  -3 -32   32.99    2.97
   2  -1 -24    2.13    0.69
   0  -5 -33    4.61    1.19
   0  -4 -30    4.36    1.16
  -1  -4 -24    0.23    0.48
   0  -2 -22   46.05    3.57
   0   0  -2   36.12    1.51
  -1  -5 -28    0.02    0.41
  -1  -2 -13    3.23    0.76
   1  -1 -22    0.02    0.31
   1  -4 -34    4.48    1.13
   2  -2 -29    0.44    0.38
   1  -2 -27    1.84    0.70
   0  -3 -27   52.22    4.07
  -1  -3 -20    9.56    1.58
   2   0 -19    0.05    0.20
   3   0 -19   79.15    4.11
   0   0  -3    0.02    0.06
   0  -5 -34    0.02    0.21
   0  -4 -31    0.73    0.50
  -1  -4 -25    4.25    1.11
   2  -3 -33   10.26    1.57
   0  -2 -23    2.55    0.86
   2  -1 -25    0.11    0.31
   3  -1 -25    9.58    1.30
   0  -1 -17    0.82    0.42
   1   0 -16   -0.04    0.21
   2   1  -9    4.90    0.51
  -1  -2 -14    8.42    1.26
  -1  -5 -29    0.25    0.42
   1  -1 -23   23.67    2.35
   0   0  -4  381.41   13.61
   0  -3 -28    0.60    0.49
   1  -2 -28    0.16    0.45
  -1  -4 -26    2.19    0.82
   0  -2 -24  115.60    6.55
  -1  -2 -15   77.32    4.61
   0  -1 -18   47.24    3.40
   2   0 -20   64.15    3.84
   0   0  -5   -0.01    0.07
   2  -1 -26    2.07    0.71
   1   0 -17   88.83    4.79
  -1  -5 -30   21.20    2.55
   3  -1 -26    6.62    1.10
   3   0 -20    0.03    0.20
  -1  -3 -22    0.06    0.44
   1  -1 -24   25.58    2.49
   0   0  -6  395.23   14.40
   0  -3 -29    1.44    0.72
   2   1 -10  198.18    7.57
  -1  -4 -27   40.82    3.61
   0  -1 -19   19.35    2.10
   0  -4 -33    0.00    0.32
   1  -3 -33    0.24    0.40
   0  -2 -25    3.47    0.97
   1   0 -18    0.10    0.29
   0   0  -7    0.01    0.11
  -1  -5 -31    3.33    1.03
  -1  -3 -23   94.06    5.83
   2   0 -21    0.04    0.23
   2  -1 -27    1.08    0.56
   0  -3 -30    7.32    1.44
   3  -1 -27   52.98    3.53
   1  -1 -25  143.94    7.45
   3   0 -21   17.67    1.67
   0   0  -8  205.81    8.21
  -1  -4 -28   12.03    1.89
   1  -2 -30    8.47    1.47
   0  -1 -20   22.97    2.33
   2   1 -11    1.74    0.37
   1  -3 -34   -0.01    0.31
   2  -2 -32    0.14    0.38
   0  -2 -26   -0.02    0.25
   0  -4 -34    0.48    0.41
  -1  -3 -24   26.52    2.78
   1   0 -19    0.05    0.19
   0   0  -9    0.16    0.16
  -2  -3  -5   88.42    4.21
  -2  -3  -4  128.25    5.50
  -1  -2 -18    0.36    0.35
   2   0 -22  125.47    6.31
  -2  -3  -6    7.16    0.93
   2  -1 -28    2.49    0.78
   1  -1 -26   31.44    2.86
  -1  -4 -29    0.81    0.56
   0  -3 -31    0.22    0.38
  -2  -3  -7    0.89    0.34
   0  -1 -21   17.57    2.06
   0   0 -10 1501.74   52.81
   0  -2 -27   12.95    1.90
   3   0 -22   -0.03    0.19
   2   1 -12   13.81    1.18
   0  -4 -35    0.51    0.45
   1  -3 -35   10.67    1.68
  -1  -3 -25   58.01    4.39
   2  -2 -33    1.01    0.51
  -1  -2 -19    1.72    0.65
   1   0 -20    0.05    0.19
  -2  -3  -9   -0.01    0.07
   0   0 -11    0.02    0.18
   1  -1 -27    0.04    0.33
   2   0 -23    0.10    0.30
  -1  -4 -30    4.24    1.17
   2  -1 -29   11.22    1.60
   0  -1 -22    6.14    1.24
  -1  -3 -26    0.64    0.59
   0  -2 -28    0.24    0.34
  -1  -2 -20   11.53    1.73
   3   0 -23    8.29    1.18
   1   0 -21   79.20    4.77
   2   1   0   72.64    3.08
  -1  -4 -31   10.37    1.80
   0  -1 -23   64.70    4.49
   2   0 -24    6.99    1.18
   0   0 -13   -0.02    0.18
  -1  -2 -21  130.02    7.14
   1  -1 -28    1.64    0.70
  -1  -3 -27   13.62    2.01
   1  -2 -33    3.74    1.04
   0  -2 -29   20.91    2.48
  -1  -1  -7   20.63    1.61
  -1  -1  -6   28.02    1.86
   1   0 -22   -0.03    0.27
   3  -1 -30    3.33    0.81
  -1  -1  -8  106.50    5.03
  -1  -1  -5 1612.30   56.13
   3   0 -24   -0.02    0.19
  -1  -4 -32    0.87    0.58
  -1  -2 -22   19.27    2.30
   0  -1 -24    2.56    0.84
  -1  -1  -9  239.91    9.84
   2   0 -25    0.06    0.28
   2   1 -15    0.00    0.13
   0  -3 -34    0.52    0.47
  -1  -3 -28    2.21    0.83
   1  -1 -29    0.36    0.49
  -1  -1 -10   23.93    1.99
  -1  -1  -4  365.24   13.41
   0  -2 -30    0.17    0.38
   1   0 -23  166.33    8.22
   0   0 -15   -0.01    0.16
   1  -2 -34   22.20    2.53
  -1  -1 -11   11.70    1.40
  -1  -2 -23   31.96    3.08
   0  -1 -25    0.23    0.35
  -1  -1 -12   14.55    1.61
   2   1 -16    0.39    0.27
  -1  -3 -29    4.74    1.25
   2   0 -26    2.47    0.75
   3   0 -25    0.24    0.24
   2   1  -1  101.29    3.93
   0  -3 -35   -0.04    0.43
   0  -2 -31   -0.03    0.43
   1  -1 -30    0.72    0.56
  -1  -1  -3 7551.65  258.48
   2  -1 -32   15.77    1.99
   1   0 -24    0.03    0.32
   1  -2 -35    3.02    0.93
  -1  -2 -24   30.97    3.07
   0   0 -17   -0.01    0.14
   1   1 -10   49.35    2.73
   1   1  -9  349.87   13.08
  -1  -3 -30   27.52    3.01
   1  -1 -31    0.18    0.36
   2   0 -27    0.10    0.34
   3   0 -26   -0.04    0.26
   0  -2 -32    1.57    0.69
   1   0 -25   17.41    2.10
   1   1  -7  409.74   14.82
  -1  -2 -25    0.09    0.33
   2  -1 -33    5.70    1.20
   1   1 -12   15.24    1.44
   1   1 -13    1.67    0.49
  -1  -3 -31    1.76    0.81
   0   0 -19   -0.01    0.12
  -1  -2 -26   43.12    3.81
   2   0 -28    4.46    1.02
   3   0 -27    1.95    0.66
   1   0 -26    0.09    0.26
   3   1 -16   19.68    1.60
   2   1 -19    0.00    0.07
   0  -1 -28    9.33    1.67
   0   0 -20   14.37    1.85
  -1  -3 -32    1.06    0.61
  -1  -2 -27    0.80    0.58
   1   0 -27   13.26    1.89
   3   1 -17   14.02    1.37
   1  -1 -33   71.22    5.04
   2   0 -29    0.22    0.30
   0   0 -21    0.07    0.30
   1   1 -16    3.28    0.75
   0  -1 -29    1.17    0.76
  -1  -1 -19   18.48    2.17
  -1  -3 -33    2.11    0.90
   3   1 -18   66.73    3.70
   1   1 -17    0.37    0.35
  -1  -2 -28    4.41    1.20
  -1  -1 -20    5.80    1.25
   1   0 -28   -0.03    0.32
   0   0 -22    8.51    1.49
   0  -2 -35    1.09    0.63
   1  -1 -34    0.47    0.44
   0  -1 -30    3.89    1.16
   1   1 -18   37.67    2.92
  -1  -1 -21    2.33    0.83
   3   1 -19   12.76    1.41
   2   1  -2   13.57    0.71
  -1  -2 -29    7.06    1.55
   0   0 -23   -0.03    0.37
   1   1 -19    0.92    0.45
   1   0 -29   -0.02    0.39
   0  -2 -36    7.65    1.64
   1  -1 -35   17.28    2.33
   0  -1 -31    0.01    0.37
  -1  -1 -22   10.22    1.70
   3   1 -20    0.60    0.33
  -1  -2 -30   27.26    3.11
   3   0 -30    0.14    0.34
   0   0 -24  192.47    9.64
   2   1 -23    0.45    0.32
   1   1 -20    0.33    0.29
   1   0 -30    0.11    0.38
   0  -1 -32    0.16    0.43
  -1  -1 -23    9.36    1.67
   3   1 -21    0.03    0.22
   2   0 -32   13.75    1.97
   0   0 -25   -0.05    0.29
   2   1 -24    0.89    0.46
  -1  -2 -31   -0.05    0.37
  -1  -1 -24   10.20    1.76
   1   0 -31    0.01    0.36
   1   1 -22    0.00    0.14
   0   0 -26    7.73    1.52
   3   1 -22    0.30    0.29
  -1  -2 -32   -0.02    0.43
  -2  -2 -12   20.45    2.03
  -2  -2 -11   50.02    3.33
  -1  -1 -25   21.74    2.64
   2   0 -33   -0.03    0.33
   2   1 -25   -0.03    0.24
  -2  -2 -10    0.95    0.43
   0   0 -27    0.01    0.26
   3   1 -23    0.67    0.37
  -2  -2  -9   28.81    2.23
  -1  -1 -26    5.34    1.32
   2   1 -26    1.61    0.67
  -1  -2 -33    0.48    0.50
  -2  -2  -8  106.86    5.17
   2   0 -34   29.56    3.09
   0   0 -28  101.89    6.52
   3   1 -24   -0.01    0.10
  -1  -1 -27   79.89    5.71
   2   1 -27    0.74    0.52
   1   1  -4   14.00    0.78
   0  -1 -35    1.24    0.77
   0   0 -29   -0.03    0.47
  -2  -2  -7  249.31   10.01
  -1  -1 -28    1.28    0.69
   1   0 -34    0.16    0.37
   2   1 -28    2.42    0.85
   1   1 -26   22.36    2.57
   0  -1 -36   46.23    4.36
   3   1 -26   -0.02    0.15
  -1  -1 -29    0.40    0.53
   0   0 -30   16.67    2.43
   1   1 -27   -0.02    0.42
   2   1 -29   10.87    1.76
  -2  -2  -6  281.55   10.95
   1   0 -35   14.33    2.29
   0   1 -14   18.55    1.87
  -1  -1 -30    2.73    1.01
   0   0 -31   -0.10    0.39
   1   1 -28    1.32    0.75
   0   1 -18   51.28    3.72
   0   1 -17    0.84    0.49
   0   1 -13   78.47    4.39
  -1   0 -16    0.07    0.32
  -1   0 -15  654.44   24.99
  -1   0 -14   -0.09    0.34
   0   1 -19   19.48    2.19
   1   0 -36   -0.08    0.46
  -1   0 -13    9.62    1.34
   0   1 -20   23.35    2.47
   0   1 -12 1261.37   45.01
  -1  -1 -31    7.93    1.76
   0   0 -32    0.91    0.60
  -1   0 -19    2.41    0.81
  -1   0 -12    0.00    0.22
  -1   0 -20   -0.03    0.27
   0   1 -21   20.25    2.33
   0   1 -11    3.93    0.76
  -1   0 -21   87.18    5.66
   0   1 -22    7.14    1.39
  -1  -1 -32    0.19    0.46
  -1   0 -11   18.67    1.79
   1   1 -30    1.14    0.63
  -1   0 -22    0.03    0.24
   2   1 -32   19.01    2.52
   0   1 -10  106.51    5.07
  -1  -1 -33    6.97    1.70
  -1   0 -10   -0.06    0.23
   1   1 -31    0.81    0.60
   3   1 -30    2.93    0.97
   0   1 -24    0.88    0.54
  -1   0 -24   -0.01    0.12
   2   1 -33    6.92    1.53
   0   1 -25   -0.03    0.22
   0   0 -35    0.02    0.61
  -1   0  -9   67.85    3.69
   0   1 -26    0.04    0.16
   0   1  -9    8.85    1.03
  -1   0 -26    0.29    0.41
   1   1 -33   66.87    5.38
   0   1 -27    4.55    1.23
   2   2 -20    5.02    1.03
   2   2 -19   34.12    2.80
   2   2 -18   24.12    2.23
   2   2 -17   38.13    2.83
   0   0 -36   28.59    3.58
  -1   0 -27   35.09    3.69
   2   2 -21  131.22    6.91
   2   2 -16   20.62    1.92
   0   1 -28    4.06    1.18
   2   2 -22    6.02    1.19
  -1   0 -28   -0.07    0.34
  -1   0  -8    0.01    0.15
   1   1 -34    0.09    0.37
   2   2 -23   28.02    2.74
   2   2 -15    2.14    0.59
   0   1 -29    1.62    0.80
   0   1  -8   29.96    1.97
   2   2 -24   -0.04    0.38
  -1   0 -29   36.79    3.91
   1   2 -21  121.91    6.77
   1   2 -20  239.96   10.95
   1   2 -19    2.52    0.78
   1   2 -18   43.90    3.31
   1   2 -17  124.02    6.40
   2   2 -14    0.09    0.17
   1   1 -35   14.15    2.40
   0   1 -30    1.90    0.94
   2   2 -25   10.90    1.75
   1   2 -22    2.60    0.84
   1   2 -16   84.69    4.81
  -1   0 -30   -0.04    0.36
   1   2 -23    0.38    0.39
   2   2 -26    1.56    0.73
   1   2 -24   60.32    4.54
   1   2 -15    1.40    0.50
   0   1 -31    0.23    0.45
  -1   0 -31   19.17    2.91
   2   2 -27    3.68    1.05
   1   2 -25    3.59    1.08
  -2  -1 -13    1.25    0.52
  -1   0  -7   42.73    2.50
   0   1 -32    0.54    0.53
   2   2 -28    0.14    0.37
   1   2 -26    0.17    0.32
  -1   0 -32   -0.09    0.44
   0   1  -7    1.00    0.32
   1   2 -27    1.72    0.75
  -2  -1 -12   18.71    1.93
  -1   0 -33   -0.04    0.62
   2   2 -29   -0.03    0.22
   1   2 -28    0.18    0.31
   1   2 -29   -0.02    0.27
   3   2 -23    3.83    0.99
   3   2 -22    4.95    1.08
   3   2 -21    4.68    1.02
   3   2 -20    0.56    0.45
   3   2 -24   -0.03    0.28
   3   2 -19    5.95    1.09
  -2  -1 -11    1.84    0.61
   3   2 -25   -0.04    0.35
   3   2 -18   44.48    3.15
   1   2 -12    6.41    0.95
   0   1 -35    0.40    0.54
   3   2 -26    5.22    1.24
   1   1  -3   74.47    2.81
   2   2 -32    0.10    0.23
   3   2 -17    1.55    0.54
   2   2 -11    1.63    0.42
  -1   0  -6    0.00    0.10
   0   1 -36   31.44    3.99
   3   2 -27    0.31    0.44
  -2  -1 -10    0.03    0.21
  -1   1 -22   10.70    1.83
  -1   1 -21    3.97    1.10
  -1   1 -20    7.68    1.49
  -1   1 -24    9.49    1.81
  -1   1 -23   10.18    1.86
  -1   1 -19   23.67    2.60
   2   2 -33    0.24    0.43
   3   2 -16   15.64    1.62
  -1   1 -25   19.98    2.71
   3   2 -29   -0.03    0.26
   0   2 -23    3.67    1.12
   0   2 -22   41.23    3.67
   0   2 -21   96.01    6.01
   1   2 -11    3.26    0.67
  -1   1 -26    5.81    1.48
   1   2 -33    3.54    1.23
   0   2 -24  138.86    8.06
   0   2 -20   51.59    4.04
   0   2 -19   17.82    2.17
  -1   1 -27   54.87    4.91
  -1   1 -16    9.47    1.51
   0   1  -6  516.35   18.65
   0   2 -25    3.11    1.09
   0   2 -18  254.11   11.53
  -1   1 -28    0.24    0.46
   1   2 -34   20.91    3.05
   0   2 -26    0.00    0.39
   0   2 -27    9.07    1.88
   0   2 -17   12.22    1.69
   3   2 -15   38.24    2.64
  -2  -1  -9    0.82    0.40
  -1   1 -29    0.00    0.10
  -1   1 -15   14.27    1.79
   1   2 -35    3.95    1.42
   0   2 -28    0.33    0.41
  -1   1 -30   -0.01    0.23
   0   2 -29    7.51    1.75
   2   2 -10  110.85    4.94
   1   2 -10   83.53    4.17
  -1   1 -31    2.02    0.97
  -1   1 -14   59.91    3.98
   0   2 -30   -0.03    0.29
   0   2 -31   -0.01    0.16
   3   2 -14    0.09    0.23
  -1   1 -32    0.39    0.57
  -1   0  -5   17.40    1.29
  -1   1 -13  169.76    8.02
   0   2 -32   -0.01    0.12
  -1   1 -33    8.75    2.16
   0   2 -14  109.50    5.82
  -2  -1  -8   21.36    1.79
  -1   1 -12   10.37    1.39
   0   2 -13   53.73    3.56
   0   2 -35    0.43    0.78
   3   2 -13   90.70    4.51
   1   2  -9  104.42    4.84
   2   3 -27    6.14    1.51
   2   3 -26    0.24    0.32
   1   3 -25   50.59    4.42
   2   3 -25   10.80    1.90
   1   3 -24   29.79    3.24
   2   3 -24    7.33    1.54
   2   3 -23    0.07    0.31
   0   2 -36    5.43    1.80
   2   2  -9    3.94    0.60
   2   3 -28    4.59    1.30
   1   3 -27    2.90    1.08
   1   3 -26   43.43    4.14
   1   3 -23   42.49    3.86
   1   3 -22   55.56    4.42
   2   3 -22   38.45    3.48
   0   1  -5   29.54    1.72
   1   3 -28    4.33    1.36
   1   3 -21   62.82    4.66
   2   3 -21   31.14    3.02
   1   3 -29   10.67    2.11
  -1   1 -11   11.47    1.43
   0   2 -12    8.69    1.24
   2   3 -31   42.08    4.35
   1   3 -30    0.59    0.66
   1   3 -20   15.67    2.14
   2   3 -20   28.38    2.82
  -2  -1  -7    0.27    0.22
   2   3 -32   39.60    4.30
   1   3 -19   11.69    1.78
   2   3 -19    7.14    1.35
   1   3 -33   -0.01    0.21
   2   3 -33   11.38    2.27
   1   3 -18   11.96    1.75
   2   3 -18   69.31    4.59
   1   3 -34    0.11    0.27
  -1   2 -28    4.34    1.47
  -1   2 -27    0.26    0.48
  -1   2 -26   44.77    4.56
  -1   2 -25    0.30    0.58
  -1   2 -24   29.51    3.48
  -1   2 -23   34.85    3.73
  -1   1 -10   24.96    2.14
  -1   2 -29    5.99    1.70
  -1   2 -22   23.37    2.95
   0   2 -11  185.40    8.29
   1   3 -35   -0.03    0.35
   1   3 -17   42.29    3.43
  -2   0 -13   -0.03    0.19
  -1   2 -30   23.97    3.49
  -1   2 -21  108.16    7.00
   1   2  -8  157.04    6.64
   2   3 -17  109.14    6.09
  -1   2 -31    0.06    0.46
   0   3 -27   44.15    4.50
   0   3 -26   35.61    3.93
  -1   0  -4    0.02    0.16
  -1   2 -32    0.25    0.47
  -1   2 -20    8.99    1.76
   0   3 -29    1.52    0.90
   0   3 -28    0.59    0.64
   3   3 -26    6.84    1.57
   0   3 -25    5.68    1.53
   0   3 -24  121.77    7.80
  -1   2 -33   -0.03    0.29
  -1   2 -19    1.05    0.69
   0   3 -30    7.42    1.89
   3   3 -29    0.41    0.62
   3   3 -25    0.19    0.42
   0   3 -23  141.25    8.47
   1   3 -16    0.09    0.33
   0   3 -31    0.25    0.48
   3   3 -24    6.02    1.41
   0   3 -22   25.51    3.06
   2   3 -16   60.59    4.08
   3   3 -23    0.70    0.50
   0   3 -21   37.40    3.67
  -2   0 -12   42.01    3.25
  -1   2 -18    0.09    0.28
   2   2  -8   51.81    2.72
   0   2 -10   24.13    2.08
   0   3 -34    0.25    0.43
   3   3 -22    0.89    0.63
   0   3 -20  173.68    9.38
   1   3 -15  676.96   25.97
  -1   1  -9  239.40   10.07
   0   3 -35   -0.03    0.37
   3   3 -21    3.53    1.00
   0   3 -19   21.35    2.63
   2   3 -15    0.25    0.36
  -2   0 -11   -0.06    0.30
  -1   2 -16    2.46    0.85
   3   3 -20    1.87    0.72
   0   3 -18  127.62    7.42
   2   0   1   -0.01    0.09
   1   3 -14    5.83    1.14
   0   3 -17    8.25    1.55
   0   1  -4   40.75    2.13
   3   3 -19    0.15    0.33
   2   3 -14  224.89   10.08
  -1   2 -15   70.38    4.89
   1   2  -7    0.03    0.11
   0   2  -9    9.71    1.26
   1   4 -29    2.93    1.18
   1   4 -28    0.30    0.72
  -1   1  -8   99.99    5.06
   0   3 -16   84.02    5.51
   1   4 -32    1.04    0.82
   1   4 -27   11.49    2.31
   1   4 -26    2.44    1.06
   3   3 -18   34.62    3.12
   1   4 -33   20.07    3.31
   2   4 -32   10.95    2.34
   2   4 -31    4.72    1.55
   2   4 -30    8.32    2.02
   2   4 -27    2.35    1.02
   1   4 -25   19.50    2.86
  -2   0 -10    0.04    0.17
   1   4 -34    4.67    1.65
   2   4 -26    7.35    1.73
   1   4 -24   23.60    3.11
  -1   2 -14   10.37    1.68
   2   4 -25   -0.04    0.30
  -1   3 -30   29.38    4.12
  -1   3 -29    5.22    1.71
  -1   3 -28    3.73    1.44
   2   4 -24    2.38    1.03
   1   4 -23  134.38    8.39
  -1   3 -32    0.87    0.79
  -1   3 -31    2.07    1.22
  -1   3 -27   15.98    2.90
  -1   3 -26    0.55    0.68
  -1   3 -33    2.53    1.39
  -1   3 -25   55.32    5.35
   2   3 -13    2.23    0.68
   2   4 -23   17.06    2.53
   1   4 -22    7.37    1.72
  -1   3 -24   24.74    3.42
   3   3 -17   17.95    2.14
  -1   3 -23  100.43    7.37
   2   4 -22   17.47    2.55
   1   4 -21  123.06    7.75
  -1   2 -13    3.88    1.05
   0   4 -31    0.02    0.43
   0   4 -30    3.60    1.43
   0   4 -29    3.37    1.37
   0   4 -28   37.10    4.45
  -1   3 -22    0.07    0.35
   0   4 -34    0.19    0.68
   0   4 -27   38.49    4.46
   2   2  -7    2.09    0.43
   0   4 -35    0.52    0.69
   0   4 -26    9.96    2.25
   2   4 -21    3.58    1.14
   1   4 -20  117.92    7.45
  -2   0  -9   -0.08    0.37
   0   2  -8  349.22   13.83
   0   4 -25   17.38    2.90
   0   4 -24    5.08    1.51
   3   3 -16   91.77    5.49
   2   4 -20   96.32    6.45
   1   4 -19    0.31    0.58
  -1   1  -7   18.15    1.68
  -1   3 -20    8.93    1.89
   0   4 -23    0.54    0.65
  -1   2 -12    3.33    0.92
   2   3 -12   66.71    4.15
   3   4 -28    3.94    1.38
   0   4 -22   78.94    6.22
  -1   3 -19   46.79    4.44
   0   3 -13   18.50    2.20
   1   3 -11    6.49    1.15
   2   4 -19  174.16    9.42
   1   4 -18    3.00    1.06
   0   4 -21    2.69    1.15
   3   4 -25    8.38    1.83
   1   2  -6    6.91    0.86
  -1   3 -18   11.33    2.06
   3   3 -15   39.03    3.17
   3   4 -24    5.52    1.49
   0   4 -20  104.71    7.20
   2   4 -18   18.70    2.45
   1   4 -17  259.02   12.49
  -1   2 -11  392.32   16.27
   3   4 -23    2.46    0.99
   1   5 -33    0.00    0.55
   1   5 -32   -0.07    0.49
   1   5 -31    1.02    0.86
  -2   0  -8 1606.37   56.99
   0   3 -12   51.91    3.89
   0   4 -19    3.32    1.16
  -1   4 -32    0.79    0.91
  -1   4 -31   10.51    2.57
   1   5 -28    3.18    1.31
   0   2  -7    6.43    0.97
  -1   4 -30    2.72    1.45
  -1   4 -29    0.48    0.69
   2   5 -31    0.35    0.79
   2   5 -30    1.10    0.82
   1   5 -27    0.66    0.74
  -1   4 -28   12.18    2.66
   3   4 -22    4.81    1.36
   2   4 -17   60.74    4.66
   1   4 -16   79.51    5.54
   2   5 -29    5.32    1.65
   1   3 -10    6.20    1.09
  -1   4 -27   42.50    4.98
   0   4 -18  166.26    9.48
   1   5 -26    0.05    0.67
  -2   1 -12   16.10    2.07
  -1   4 -26    1.91    1.10
   1   5 -25    4.86    1.56
   3   3 -14   36.33    2.98
  -1   1  -6   19.60    1.70
  -1   4 -25    5.20    1.70
   3   4 -21    0.28    0.42
   0   5 -34    0.11    0.61
   0   5 -33    3.75    1.68
   0   5 -30    0.57    0.91
   2   5 -26   10.71    2.23
   1   5 -24   -0.07    0.64
   0   5 -29    1.89    1.09
  -1   2 -10   34.23    2.92
   0   3 -11   72.34    4.71
  -1   4 -24    1.24    0.96
   0   4 -17   22.47    2.87
   2   4 -16   36.99    3.44
   1   4 -15    0.92    0.55
   0   5 -28    0.45    0.64
   2   5 -25    0.59    0.63
   0   1  -3  146.68    5.83
   0   5 -27    0.55    0.78
   1   5 -23   22.37    3.19
  -1   3 -15   23.49    2.83
  -1   4 -23   14.77    2.71
   3   4 -20    2.78    0.98
   0   5 -26   11.13    2.41
   2   5 -24   -0.02    0.41
  -1   4 -22    0.82    0.76
   1   5 -22   99.77    7.25
   0   4 -16   46.51    4.20
   0   5 -25    0.16    0.44
   2   5 -23    2.34    1.11
  -2   1 -11    1.85    0.73
   1   1  -2   68.21    2.69
   0   5 -24   28.71    3.82
   1   5 -21    7.32    1.76
  -2   0  -7    0.10    0.38
  -1   4 -21    6.83    1.81
   3   4 -19    9.93    1.80
   2   4 -15    4.19    1.12
   1   4 -14   91.34    5.88
   2   2  -6    0.53    0.23
  -1   3 -14  154.62    8.61
   3   3 -13    0.04    0.22
   1   3  -9  143.89    7.01
   0   5 -23    4.16    1.49
   2   5 -22    8.83    1.92
  -1   4 -20    8.63    1.97
   1   5 -20   12.66    2.26
  -1   2  -9    1.82    0.63
   0   3 -10   16.54    1.98
   0   4 -15  105.71    6.80
   0   5 -22    2.66    1.20
   2   0   0  104.35    4.22
   0   2  -6  218.42    9.15
   3   5 -27    3.72    1.36
   2   5 -21    3.75    1.22
   3   4 -18    2.38    0.92
  -1   5 -32    0.03    0.65
   1   6 -32    3.27    1.44
   1   2  -5  114.17    5.10
  -1   4 -19    1.05    0.73
  -1   5 -31    4.01    1.77
  -1   5 -30   20.68    3.71
   1   6 -31    0.53    0.72
  -1   3 -13  199.20   10.15
   1   4 -13  160.10    8.48
   0   5 -21   11.99    2.32
   1   5 -19  113.19    7.59
   1   6 -30    7.21    2.05
  -2   1 -10    0.13    0.20
   2   4 -14   48.60    3.92
  -1   5 -29    0.58    0.88
   2   5 -20   30.47    3.54
  -1   5 -28   -0.06    0.47
  -1   5 -27    4.80    1.74
  -1   4 -18    0.07    0.36
   0   5 -20   16.56    2.72
   0   6 -33   10.22    2.62
   0   6 -32    5.81    2.03
   2   6 -30    0.09    0.60
   1   6 -27   12.51    2.64
  -1   5 -26    8.29    2.28
   1   5 -18    5.67    1.52
   2   6 -29    0.63    0.65
   3   5 -24    1.40    0.84
   2   5 -19   11.56    2.12
   3   4 -17   -0.02    0.26
  -1   1  -5 1355.80   47.83
   2   6 -28    7.54    2.02
   1   6 -26    2.86    1.32
   0   6 -29    1.38    1.08
  -1   5 -25   18.56    3.28
   0   5 -19   90.63    6.85
   3   3 -12    0.04    0.24
   0   6 -28    0.60    0.73
   1   6 -25   -0.02    0.28
  -1   4 -17   15.62    2.53
  -1   3 -12    6.01    1.35
   0   3  -9   86.05    5.13
  -1   5 -24    9.02    2.23
   3   5 -23    2.56    1.05
   1   4 -12    0.30    0.35
   1   3  -8  252.58   10.82
   0   6 -27   13.29    2.82
   1   5 -17   59.94    5.07
   2   4 -13    0.56    0.46
  -1   2  -8    0.09    0.22
   1   6 -24    0.34    0.67
   2   5 -18    4.85    1.38
   0   6 -26    0.13    0.41
  -1   5 -23    1.11    0.86
   0   5 -18   35.33    3.97
   2   6 -25   20.86    3.26
   3   5 -22   10.99    2.16
   1   6 -23    0.27    0.53
   3   4 -16   35.54    3.40
  -2   1  -9    0.99    0.45
   0   6 -25    0.34    0.71
  -1   5 -22   22.59    3.51
   2   6 -24   11.95    2.45
   1   5 -16    3.18    1.13
   0   6 -24   39.49    4.78
   1   6 -22    8.15    2.07
   3   5 -21    5.80    1.56
   0   5 -17    2.39    1.01
   2   5 -17   10.70    1.98
  -1   5 -21    6.70    1.86
  -1   3 -11  101.33    6.22
  -1   6 -31   -0.03    0.45
   0   6 -23    0.33    0.72
   2   6 -23    1.31    0.83
  -1   6 -30    5.09    1.89
   1   7 -31    1.68    1.27
  -1   6 -29    0.74    0.89
   1   6 -21    2.62    1.12
   2   4 -12   29.77    2.90
   0   2  -5    0.42    0.30
   1   7 -30   16.89    3.31
  -1   5 -20   -0.06    0.54
   0   3  -8 1396.54   50.40
  -1   6 -28    0.09    0.45
   0   6 -22   41.02    4.76
   2   6 -22   17.94    2.95
   3   5 -20   16.38    2.58
   0   5 -16   15.61    2.51
   3   4 -15    0.65    0.48
   1   5 -15   64.63    5.19
   1   7 -29    3.56    1.57
   3   3 -11   10.60    1.45
   0   7 -32    2.48    1.44
  -1   6 -27    1.37    0.97
   2   5 -16    0.34    0.52
   0   7 -31    6.17    2.09
   1   6 -20    0.18    0.57
   0   6 -21    3.99    1.46
  -1   5 -19    2.49    1.12
  -1   2  -7    7.66    1.20
  -1   6 -26    3.17    1.50
   3   6 -26    2.64    1.21
   2   6 -21   21.83    3.21
  -1   4 -14   41.55    4.07
   2   3  -8    0.28    0.27
   1   3  -7  125.73    6.26
   2   7 -29    1.49    1.09
   0   4 -11  247.79   11.82
  -1   6 -25   20.73    3.67
   3   5 -19    1.16    0.71
   0   5 -15   -0.05    0.47
  -1   3 -10   52.48    4.06
  -2   1  -8   24.56    2.27
   0   7 -28    3.89    1.65
   2   7 -28    0.39    0.60
   1   7 -26   -0.08    0.56
   3   6 -25    5.29    1.69
   1   6 -19    2.14    1.09
   1   5 -14    8.90    1.77
   0   6 -20   18.90    3.12
   0   7 -27    0.33    0.76
  -1   6 -24   64.87    6.59
   2   6 -20    4.28    1.42
  -1   5 -18   35.04    4.17
   2   5 -15    2.68    1.01
   2   2  -5  160.46    6.63
   2   7 -27   10.81    2.55
   1   7 -25   17.38    3.20
   3   4 -14    6.46    1.36
   2   4 -11   26.04    2.66
   1   2  -4  134.16    5.79
   0   7 -26    2.28    1.32
   2   7 -26   19.98    3.44
   1   7 -24    1.22    1.06
  -1   6 -23   23.51    3.82
   0   6 -19    1.96    1.03
   3   5 -18   31.66    3.60
   1   6 -18    2.57    1.10
  -1   4 -13   58.66    4.89
  -1   1  -4  321.87   12.37
   0   7 -25   20.84    3.64
   2   6 -19  107.00    7.69
  -1   5 -17    5.52    1.64
   0   5 -14   -0.07    0.38
   1   7 -23    3.37    1.39
  -1   6 -22   62.55    6.31
   1   5 -13    0.06    0.33
   0   3  -7   55.91    3.78
  -1   7 -30    1.19    1.17
   0   7 -24   22.09    3.72
   0   6 -18  369.96   18.15
   0   4 -10  302.89   13.70
  -1   7 -29    4.52    1.92
   1   6 -17   57.36    5.31
   2   5 -14   15.99    2.37
   0   1  -2    5.37    0.58
  -2   2 -10    0.43    0.45
  -1   3  -9   52.10    3.97
   1   8 -30    4.66    1.95
   3   6 -22    0.21    0.48
   1   7 -22    6.21    1.89
  -1   6 -21  119.35    9.08
  -1   5 -16    0.60    0.58
   3   3 -10   31.19    2.62
  -1   7 -28    1.54    1.28
   0   7 -23    2.22    1.24
   2   6 -18   31.16    3.81
   3   5 -17   32.85    3.65
   1   8 -29   12.70    3.03
  -1   4 -12  145.54    8.48
  -1   7 -27   18.11    3.67
   2   7 -23    6.20    1.86
   3   4 -13   50.78    4.08
   0   5 -13    2.64    1.04
   1   4  -9  126.33    6.97
   0   8 -30    7.51    2.50
   0   6 -17   20.34    3.16
  -1   2  -6   21.84    2.03
   1   8 -28   10.16    2.70
   0   7 -22   27.78    4.12
   1   7 -21   41.03    4.86
  -1   6 -20   24.68    3.75
   1   6 -16  501.25   22.35
   2   4 -10   91.21    5.60
  -1   7 -26    2.63    1.42
   3   6 -21    2.36    1.09
   1   5 -12   46.18    4.17
   0   8 -29    1.35    1.39
  -2   1  -7    0.65    0.43
   1   3  -6   36.29    2.73
   1   8 -27    6.11    2.19
   2   7 -22    0.82    0.85
   2   6 -17    8.95    1.98
  -1   5 -15    9.16    2.00
   2   3  -7    1.86    0.57
   0   2  -4   11.56    1.25
  -1   7 -25    0.01    0.37
   0   7 -21   30.72    4.31
   2   5 -13  584.72   24.19
   1   7 -20   -0.01    0.47
  -1   6 -19   11.08    2.48
   3   5 -16   78.89    5.96
   0   6 -16    3.03    1.29
   0   4  -9   14.89    2.04
   2  -1   1    1.26    0.36
   3   6 -20    1.85    1.07
  -1   7 -24    2.06    1.42
   2   7 -21    1.87    1.01
   1   6 -15   79.48    6.30
  -1   4 -11  328.04   15.09
   2   8 -27   14.60    3.14
   0   7 -20   20.56    3.44
   0   8 -26    2.16    1.44
   1   7 -19   44.99    5.05
  -2   2  -9   23.65    2.48
  -1   3  -8    6.19    1.23
  -1   7 -23   70.08    7.20
  -1   6 -18    8.93    2.18
   2   6 -16   80.34    6.37
   2   8 -26    0.92    0.82
   0   3  -6   50.87    3.51
   0   8 -25    0.21    0.56
   1   8 -24    3.35    1.59
   2   7 -20    2.24    1.19
   0   6 -15    1.40    0.86
   3   4 -12    0.29    0.44
   1   5 -11    6.62    1.49
   3   7 -24    4.39    1.64
   3   6 -19    0.19    0.51
   0   7 -19  220.82   13.28
   1   4  -8    0.21    0.28
   2   8 -25    5.87    1.97
   0   8 -24   19.36    3.72
  -1   7 -22    6.64    2.18
   3   5 -15    3.06    1.11
   2   5 -12    6.42    1.51
  -1   8 -28    2.15    1.45
   1   8 -23    0.30    0.57
   1   7 -18   32.48    4.21
  -1   6 -17   10.21    2.35
   1   6 -14   14.18    2.44
   2   4  -9   23.96    2.53
   3   7 -23    0.30    0.52
   3   3  -9    0.05    0.17
  -1   8 -27    0.57    0.82
   2   8 -24    5.07    1.87
   0   8 -23    1.63    1.21
  -1   7 -21  109.72    9.10
   2   7 -19    8.11    2.12
   2   6 -15    1.28    0.82
  -1   4 -10    2.71    0.99
   1   8 -22   25.31    4.05
   0   7 -18  269.58   15.10
   3   6 -18   24.80    3.47
   0   6 -14    0.94    0.76
   0   4  -8  709.45   27.64
   0   9 -29   21.70    4.34
   1   9 -28    0.12    0.82
  -1   8 -26   -0.04    0.70
   1   7 -17    0.37    0.66
  -1   6 -16    8.20    2.11
   0   8 -22    1.84    1.24
  -1   7 -20    1.39    1.24
   0   9 -28    1.55    1.26
   1   9 -27   18.69    3.89
   1   8 -21   22.51    3.84
   2   7 -18    4.31    1.57
   1   5 -10    4.18    1.17
  -1   2  -5   28.12    2.28
  -1   8 -25    5.18    2.13
   0   7 -17   52.40    5.56
   3   5 -14    8.26    1.77
   1   6 -13    1.40    0.90
   1   9 -26    3.15    1.61
   2   6 -14  150.98    9.35
   2   5 -11    5.47    1.35
  -2   2  -8   96.08    5.59
  -1   3  -7   42.64    3.40
  -1   8 -24   12.77    3.24
   0   8 -21   46.41    5.74
   3   4 -11   68.54    4.89
   1   3  -5 1187.90   42.79
  -1   7 -19   15.07    3.13
   3   6 -17    3.31    1.33
   1   7 -16    0.27    0.57
   0   6 -13    0.54    0.57
  -1   5 -12    0.73    0.65
   1   9 -25    7.61    2.51
   1   8 -20    1.76    1.22
  -1   6 -15    2.89    1.28
   2   3  -6    3.45    0.77
  -1   1  -3 9999.00  342.17
   1   2  -3  439.61   16.34
  -1   8 -23    0.81    1.11
   2   7 -17   13.41    2.64
   0   7 -16    0.57    0.81
   1   4  -7   51.32    3.88
   2   2  -4   11.11    1.10
   0   9 -25    0.61    0.92
   2   8 -21   14.66    3.06
   0   8 -20   41.91    5.37
  -1   4  -9   32.68    3.31
   3   7 -20    0.43    0.63
   1   8 -19    0.22    0.64
  -1   7 -18    3.34    1.44
   1   6 -12    0.11    0.39
   0   3  -5   52.07    3.53
   0   9 -24    0.82    1.00
  -1   8 -22   18.52    3.75
   1   7 -15  877.92   36.35
   0   4  -7    5.36    1.24
   2   9 -25    0.63    0.82
   0   8 -19   49.86    5.89
   3   6 -16    6.38    1.73
   3   5 -13   29.28    3.39
   2   6 -13    6.73    1.70
   2   8 -20    0.54    0.80
  -1   6 -14    7.20    1.90
   0   6 -12    0.31    0.50
   1   5  -9   37.63    3.65
   2   7 -16   33.80    4.27
   0   7 -15   14.85    2.83
  -1   5 -11   34.16    3.77
   0   2  -3  238.54    9.65
   0   9 -23    4.08    1.87
  -1   9 -26   13.17    3.50
   2   9 -24    2.73    1.49
  -1   8 -21   70.11    7.48
   3   7 -19   26.32    3.92
   1   8 -18    9.76    2.48
  -1   7 -17    1.07    0.95
   2   5 -10   27.09    3.07
   1   9 -22   -0.05    0.51
   0   5  -9  154.93    8.83
   0   8 -18  199.45   13.04
   3   3  -8   16.53    1.87
   2   8 -19    1.30    1.00
  -1   9 -25    2.23    1.51
   0   9 -22    0.12    0.49
   1   7 -14   48.15    5.11
   2   9 -23    9.49    2.69
  -1   8 -20    6.26    2.19
   1   6 -11    3.88    1.26
   3   4 -10  109.15    6.58
   0  10 -27   12.32    3.52
   1   9 -21    2.49    1.40
   3   6 -15    1.12    0.79
  -1   3  -6   10.77    1.57
   1  10 -26   12.11    3.35
   3   8 -22    0.82    0.95
   1   8 -17   31.46    4.43
  -1   7 -16   -0.02    0.44
   2   7 -15   12.06    2.50
   0   7 -14    1.99    1.07
  -1   4  -8   59.93    4.60
  -1   9 -24    0.48    0.82
   3   7 -18   -0.06    0.46
   2   6 -12  335.48   16.27
   0   6 -11   13.87    2.44
  -2   2  -7  212.08    9.67
   0  10 -26    1.61    1.28
   0   9 -21    3.62    1.70
   0   8 -17    8.56    2.38
   1  10 -25   -0.08    0.86
   2   9 -22   13.47    3.13
   2   8 -18    6.98    2.10
  -1   8 -19   20.13    3.82
   3   5 -12    0.21    0.47
  -1   5 -10   18.98    2.72
  -1   9 -23   11.97    3.23
   1   9 -20    3.54    1.67
   1   4  -6   77.17    4.97
   3   8 -21   -0.05    0.56
   1   7 -13   10.38    2.27
   0   9 -20    1.97    1.35
   1   8 -16   73.86    6.97
   1  10 -24    5.87    2.34
  -1   7 -15    0.13    0.50
   0   4  -6   -0.01    0.30
  -1   2  -4  129.91    6.15
   3   7 -17    2.72    1.29
   0   8 -16    2.63    1.27
   2   7 -14   41.09    4.68
   0   7 -13    2.47    1.22
   2   5  -9   12.31    2.02
   0   5  -8   29.29    3.21
  -1   9 -22   54.35    6.92
  -1   8 -18   32.82    4.84
   2   8 -17    1.84    1.09
   1   6 -10    0.89    0.73
   1   9 -19    2.63    1.41
   3   6 -14    3.33    1.29
   1   3  -4    6.73    1.09
   1  10 -23   40.18    5.87
   3   8 -20   14.92    3.18
   0   9 -19    3.13    1.52
   2   6 -11    5.58    1.55
   0   6 -10  143.68    8.99
   0  10 -23    0.16    0.67
   2   3  -5    9.33    1.30
  -1   9 -21   10.52    2.96
   1   8 -15   46.34    5.35
   0   3  -4    2.91    0.75
  -1   7 -14    0.30    0.46
   1   7 -12   27.94    3.75
   1   9 -18   18.51    3.56
  -1   8 -17    0.36    0.80
   0   8 -15   37.43    4.86
  -1   5  -9   93.04    6.54
   2   8 -16   25.62    3.94
   0   7 -12   12.19    2.53
  -1   4  -7    5.44    1.25
   0  10 -22    2.10    1.55
   0   9 -18   15.24    3.30
   3   7 -16   12.48    2.65
   2   7 -13  162.91   10.43
   3   5 -11  111.44    7.30
   3   4  -9   15.46    2.13
   2  10 -23    4.68    1.98
  -1   9 -20    6.93    2.41
   2  -1   0   58.00    2.87
   1   8 -14   95.66    7.98
   3   6 -13   31.58    3.85
   1   1  -1  405.98   14.46
   0  10 -21    0.81    1.08
   1   9 -17   18.61    3.55
  -1   8 -16   -0.05    0.50
   1   6  -9   14.19    2.38
   0   8 -14   31.44    4.37
  -1   7 -13   80.98    7.11
  -1   3  -5  301.95   12.87
  -1   9 -19    2.25    1.41
   0   9 -17   22.92    4.06
   2   8 -15   -0.03    0.47
   3   3  -7  107.97    5.87
   0   5  -7   17.18    2.40
   2   9 -18   10.18    2.67
   1   7 -11   10.39    2.22
   2   6 -10   52.40    4.85
   2   5  -8   -0.03    0.30
   3   7 -15   22.38    3.52
   0  10 -20    0.04    0.47
   0   7 -11   59.88    5.68
  -2   2  -6  280.23   11.80
   0  11 -24    5.96    2.46
   2   7 -12    1.95    1.16
   2  10 -21    0.61    0.83
   1   9 -16    5.70    1.96
   0   4  -5   72.20    4.82
   2   1  -2   11.17    0.79
   0   1  -1    1.61    0.32
  -1   9 -18    1.67    1.21
  -1   8 -15    6.21    2.05
   1   8 -13   20.60    3.49
   1  11 -23    9.38    2.97
   1  10 -19   13.38    3.25
   0   9 -16    1.22    1.04
  -1   6 -10    9.03    2.03
  -1   5  -8   12.24    2.10
   2   9 -17    2.35    1.26
   0   8 -13    0.08    0.52
   0  10 -19   27.64    4.77
  -1   7 -12   74.93    6.70
   3   9 -20    8.52    2.50
   2  10 -20    5.91    2.21
   2   8 -14    0.19    0.74
   3   6 -12   14.08    2.51
   3   5 -10   17.36    2.52
   1   2  -2   22.85    1.72
   1  11 -22    5.10    2.24
   1   6  -8   49.83    4.63
  -1   4  -6   17.16    2.20
   1  10 -18   25.19    4.38
  -1   9 -17   13.45    3.16
   1   9 -15   45.56    5.58
   3   7 -14    0.87    0.73
   1   7 -10   11.59    2.34
   0   2  -2    1.01    0.36
   0   9 -15   34.36    4.88
  -1   8 -14   22.64    3.79
   0   7 -10   40.30    4.56
  -1  10 -20    3.48    1.83
   0  10 -18    3.67    1.85
   2   6  -9    2.82    1.12
   2   2  -3   96.14    4.59
   1  11 -21    2.96    1.81
   2  10 -19    0.33    0.73
   2   9 -16    0.78    0.90
   1   8 -12    2.05    1.07
   2   7 -11   92.95    7.29
   3   4  -8    0.54    0.44
   3   9 -19    7.03    2.34
   0   8 -12   30.35    4.23
   3   8 -16    1.76    1.13
   0   5  -6   50.13    4.28
   2   8 -13   11.63    2.58
   2   5  -7    7.70    1.58
  -1  10 -19    0.39    0.96
   1  10 -17   19.01    3.79
  -1   9 -16    0.49    0.86
  -1   6  -9   13.75    2.46
   1   3  -3  144.40    6.93
   0  10 -17   -0.05    0.43
   1   9 -14    2.09    1.22
   0   3  -3   24.08    2.19
   1  11 -20    0.44    0.82
   0   9 -14    1.11    1.03
  -1   2  -3  300.22   11.96
   0  11 -20    1.79    1.27
  -1   8 -13   12.88    2.83
  -1   5  -7    0.57    0.49
  -1  -6  19    2.11    0.77
   0  -5  28    0.34    0.41
   0  -5  29   -0.05    0.33
   0  -5  32    1.38    0.86
   0  -5  33    6.04    1.71
   0  -2   6  210.66    8.35
   0  -5  27    0.20    0.42
   0  -5  34    0.21    0.48
   1  -2  18    0.48    0.43
   0  -5  26   12.56    2.16
   0  -3  10   15.84    1.60
   0  -5  25   -0.02    0.32
  -2  -7  18    3.77    1.08
  -1  -6  18    0.89    0.60
  -1  -3   3  145.72    5.79
  -2  -6  11    2.86    0.75
   1  -1  12   13.27    1.47
   0  -4  15   96.04    5.58
   0  -5  24   27.63    3.17
   1  -3  29    5.79    1.55
   1  -3  30   26.33    3.35
   1  -3  31    2.15    1.00
   1  -3  32    0.83    0.76
   0  -5  23    3.66    1.15
   1  -3  28    3.86    1.23
   1  -3  33    2.48    1.20
  -1  -5  11    8.35    1.26
   1  -3  27   15.46    2.45
   1   0   8   -0.01    0.13
  -2  -7  17    9.58    1.66
  -1  -6  17   43.86    3.71
   1  -3  26    0.81    0.60
  -2  -5   6   12.08    1.26
  -3  -8  21    0.17    0.44
   0  -5  22    4.67    1.24
   1  -3  25   55.89    4.75
  -1  -7  31    1.63    0.93
   1   1   5 1354.07   46.80
   0  -4  14   19.16    2.10
  -1  -7  29    4.76    1.50
  -1  -7  30   21.19    3.12
   0  -5  21   12.93    2.03
   1  -3  24   26.47    3.09
  -3  -8  20   14.46    2.26
  -2  -7  16   35.05    3.29
  -1  -6  16  483.96   19.88
   1  -3  23  100.02    6.56
  -2  -8  27   11.02    2.18
   0  -3   9   90.64    4.70
  -2  -8  26    0.81    0.66
  -1  -7  26    0.01    0.42
  -2  -6  10   57.20    3.78
   0  -5  20   21.26    2.63
   1  -1  11   11.39    1.33
   1  -3  22    0.05    0.41
  -1  -7  25   19.95    2.82
  -1  -4   6   70.97    3.74
  -3  -8  19    0.74    0.58
  -1  -7  24    1.80    0.90
  -2  -7  15   11.02    1.77
   1  -2  15   88.87    5.21
   0  -5  19   95.13    6.16
  -1  -6  15   82.37    5.34
  -1  -7  23    4.03    1.28
  -3  -8  18    3.71    1.13
  -1  -7  22    6.11    1.52
   0  -6  31   10.25    2.19
   0  -6  32    6.72    1.80
   0  -6  33   10.24    2.25
   0  -5  18   38.71    3.57
   1  -3  20    8.92    1.66
  -2  -8  22   12.84    2.24
  -2  -4   2  181.22    7.08
   0  -2   5    0.22    0.19
   0  -6  28    0.71    0.71
  -2  -7  14   38.32    3.42
  -1  -7  21   36.17    3.74
   0  -6  27   14.60    2.49
  -2  -6   9    1.68    0.59
  -1  -6  14   11.42    1.75
   1  -2  14   10.50    1.48
  -3  -8  17    0.17    0.44
  -2  -8  21   14.27    2.35
   1  -4  31    9.90    2.16
   1  -4  32    0.97    0.90
   1  -3  19   47.18    3.94
   0  -6  26    0.56    0.54
   1  -4  29    0.33    0.57
   1  -4  30    4.46    1.46
   0  -3   8 1452.42   51.47
   0  -5  17    3.21    0.97
  -2  -5   5   26.61    2.03
  -1  -7  20   -0.05    0.34
   0  -6  25    0.42    0.51
   1  -4  28   10.86    2.20
   1  -1  10   24.68    1.99
  -2  -8  20    1.28    0.70
   1  -4  27   40.15    4.24
   1   0   7   40.70    2.27
  -3  -8  16    2.16    0.89
   0  -6  24   30.54    3.57
   1  -4  26    2.91    1.15
   1  -3  18    9.49    1.63
  -2  -7  13  153.38    8.19
  -1  -6  13    0.93    0.49
  -1  -7  19   53.23    4.58
   0  -5  16   19.62    2.40
  -2  -8  19    0.32    0.54
   0  -6  23    0.57    0.63
   1  -4  25    4.75    1.39
  -1  -8  30    7.81    1.99
  -1  -8  29   15.80    2.81
   1  -2  13    4.63    0.96
   1  -4  24    0.47    0.57
   0  -4  11  216.53    9.80
   0  -6  22   47.13    4.42
  -1  -8  28    9.21    2.10
  -1  -4   5  437.22   16.55
  -1  -7  18   26.47    3.08
  -3  -8  15    0.09    0.41
   1  -3  17   51.84    4.03
  -2  -8  18    9.48    1.87
  -1  -8  27    3.73    1.42
  -2  -6   8    9.14    1.35
   1  -4  23   16.70    2.49
   0  -5  15   -0.03    0.29
   0  -6  21    3.72    1.18
  -2  -7  12    2.40    0.86
  -1  -6  12    0.08    0.19
  -1  -7  17    0.72    0.64
   1  -4  22    0.82    0.66
  -1  -3   2  247.26    9.39
  -2  -8  17    1.51    0.80
  -2  -9  25    1.00    0.74
   0  -7  32    4.12    1.55
   0  -1   2    4.02    0.43
   0  -6  20   18.05    2.60
  -1  -8  24    3.59    1.28
   0  -7  31    6.18    1.80
   0  -3   7   59.15    3.45
  -3  -8  14   17.35    2.41
   0  -7  30    2.63    1.26
   1  -1   9  247.87   10.05
   1  -2  12    3.93    0.88
   1  -4  21    6.54    1.50
  -2  -9  24    2.05    1.06
   1  -5  32    0.11    0.44
  -1  -8  23    0.15    0.51
   1  -5  31    3.44    1.33
   0  -5  14    0.36    0.44
  -1  -7  16    0.94    0.66
   1  -5  30   25.35    3.57
   0  -4  10  255.58   11.12
  -2  -8  16   21.85    2.82
   0  -6  19    0.39    0.64
  -2  -9  23   11.82    2.33
   1  -5  29    0.18    0.63
   0  -7  27    0.33    0.52
  -2  -7  11  114.08    6.66
   1  -4  20    7.84    1.64
  -1  -8  22   23.29    3.21
   1  -5  28    0.10    0.42
  -2  -5   4   10.03    1.21
  -1  -6  11    3.94    1.02
   0  -7  26    1.01    0.71
   1  -5  27    6.03    1.70
  -3  -8  13   20.80    2.64
   0  -6  18  333.19   15.41
  -2  -6   7    2.76    0.75
  -1  -8  21   24.19    3.22
   0  -7  25   25.70    3.47
  -2  -8  15   -0.05    0.37
   1  -5  26    7.41    1.82
   0  -2   4   13.18    1.14
   0  -5  13    2.71    0.86
   1  -4  19    1.24    0.71
   0  -7  24   23.56    3.27
  -1  -5   7    2.05    0.63
  -1  -8  20    2.11    1.04
   1  -5  25   21.05    3.03
   0  -6  17   20.59    2.67
  -2  -9  20    5.49    1.58
   0  -7  23    2.78    1.20
   1  -2  11  399.15   15.84
   1  -5  24    7.31    1.76
  -1  -9  28    0.82    0.70
  -1  -4   4  118.48    5.55
  -2  -7  10   24.29    2.64
  -3  -9  17    0.70    0.65
   0  -4   9   12.89    1.61
  -1  -6  10    1.90    0.73
  -3  -8  12    1.28    0.70
  -2  -8  14    0.14    0.40
  -1  -7  14   44.25    3.99
   1  -3  14  160.31    8.11
   1  -4  18    0.32    0.38
  -1  -9  27   15.17    2.81
  -1  -8  19    0.17    0.41
   0  -7  22   30.06    3.66
   1  -5  23    1.89    0.99
  -2  -4   1   80.53    3.81
  -2  -9  19    0.05    0.42
  -1  -9  26    0.69    0.77
   0  -5  12   66.54    4.62
   0  -6  16    4.77    1.26
   0  -3   6   56.47    3.32
   1   0   6   -0.01    0.10
  -3  -9  16   -0.05    0.42
  -1  -8  18    9.89    1.98
   0  -7  21   26.41    3.37
  -1  -9  25    7.18    1.92
   0  -8  30   10.52    2.42
   1  -6  31   -0.01    0.53
   1  -1   8   89.90    4.38
   1  -5  22   24.27    3.13
   0  -8  29    1.74    1.07
   1  -4  17   18.81    2.43
  -2  -9  18    8.06    1.85
   1  -6  30    1.91    1.06
  -2  -6   6    4.93    1.02
  -2  -8  13   13.57    2.17
  -1  -7  13    7.85    1.59
   1  -6  29    0.54    0.68
  -2  -7   9    1.52    0.67
  -3  -8  11    0.04    0.37
   0  -7  20   16.16    2.59
   1  -3  13  216.99   10.07
   0  -6  15    1.94    0.82
   1  -5  21    8.22    1.78
   1  -6  28    0.22    0.48
  -1  -6   9   16.08    2.03
  -3  -9  15    1.55    0.82
  -1  -8  17   34.73    3.81
  -1  -5   6   28.04    2.43
  -2  -9  17    2.97    1.19
  -2 -10  23    6.22    1.80
   0  -8  26    3.35    1.33
   1  -6  27    1.42    0.86
  -2  -5   3  175.54    7.81
   1  -2  10   39.20    2.82
   1  -4  16    0.12    0.30
   0  -4   8  656.34   24.88
   0  -7  19  153.35    9.28
  -1  -9  22   -0.07    0.42
  -1  -7  12   33.09    3.36
   1  -5  20    0.04    0.35
   0  -8  25    0.51    0.67
   1  -6  26    1.91    1.00
  -2  -8  12  229.26   11.64
  -2 -10  22    8.16    2.03
  -1  -8  16   56.77    4.98
  -3  -9  14    0.54    0.60
   0  -6  14    1.49    0.72
  -2  -9  16    0.93    0.70
  -1  -9  21    3.01    1.19
   0  -8  24   31.52    3.99
   1  -6  25   17.82    2.93
  -3  -8  10    6.18    1.44
   0  -7  18  293.43   14.48
   1  -5  19    3.35    1.14
  -2 -10  21    0.67    0.69
  -2  -7   8    4.14    1.08
   0  -8  23    0.93    0.84
   1  -6  24   69.38    5.98
   1  -3  12    5.97    1.14
  -1  -9  20    2.66    1.19
  -1  -8  15   42.84    4.21
  -1  -6   8   42.91    3.50
  -1  -3   1   97.92    4.38
  -1  -4   3   56.64    3.32
  -2  -6   5    2.30    0.72
  -2  -8  11   44.36    4.10
  -1  -7  11    9.98    1.78
  -2  -9  15   12.15    2.24
  -2 -10  20    6.36    1.78
  -3  -9  13   14.45    2.40
   0  -7  17   58.28    5.04
   0  -8  22    1.70    0.95
   1  -6  23   25.30    3.39
  -1 -10  26    9.46    2.30
   0  -6  13    1.03    0.60
   1  -7  30    2.15    1.20
   1  -5  18   36.16    3.69
  -1  -9  19    2.36    1.07
   0  -9  29   17.07    3.12
   0  -3   5   56.80    3.32
  -3 -10  17    6.21    1.71
   1  -7  29    2.85    1.31
  -1  -5   5   80.74    4.71
  -3  -8   9   12.31    2.03
  -1  -8  14  129.30    8.12
   0  -8  21   44.90    4.71
   1  -6  22   69.51    5.84
   0  -9  28    0.64    0.91
  -1 -10  24    4.50    1.60
   1  -7  28    0.91    0.82
   0  -2   3  243.81    9.43
   0  -4   7    4.58    0.95
   1  -2   9    1.83    0.54
  -2  -9  14    2.06    0.95
   0  -7  16    0.24    0.44
   0  -9  27    0.16    0.60
  -1  -9  18   12.46    2.39
   1  -1   7   18.05    1.45
  -2  -8  10   31.94    3.40
  -3  -9  12    9.38    1.92
   1  -5  17    7.68    1.63
   0  -8  20   38.09    4.25
   1  -6  21  110.88    7.65
  -1 -10  23   43.05    4.89
   1  -7  27   22.12    3.44
  -2  -7   7    2.38    0.85
  -1  -7  10   11.86    1.91
   1  -3  11   99.51    5.56
   0  -6  12    0.09    0.29
   1  -7  26    2.18    1.07
  -1  -6   7  321.27   13.97
  -1  -8  13   20.03    2.78
  -1  -9  17   10.54    2.16
  -2  -9  13   17.17    2.66
  -2  -5   2   50.38    3.28
   0  -7  15   12.54    2.17
   0  -8  19   50.62    4.93
   1  -6  20   20.51    2.94
   1  -7  25    0.08    0.37
  -3  -8   8   28.27    3.15
   0  -9  24    0.76    0.74
   1  -5  16    1.30    0.68
  -2  -4   0  308.97   12.00
  -2  -6   4   10.45    1.53
  -3  -9  11    4.04    1.27
   1  -4  13   54.61    4.12
  -1  -9  16    4.81    1.46
   1  -7  24    1.38    0.91
   0  -8  18  218.33   12.07
   0  -9  23    4.74    1.58
  -2  -8   9    9.36    1.78
  -2 -10  16    8.32    1.96
   1  -6  19   13.07    2.30
  -1  -7   9   10.17    1.76
   0  -6  11   13.90    2.05
  -1  -8  12    0.79    0.60
  -2  -9  12    0.57    0.65
   0  -7  14    1.96    0.91
   1  -7  23   60.14    5.61
  -2  -7   6    9.92    1.67
  -2 -11  20   29.51    4.05
   0  -9  22   -0.02    0.37
  -1  -2  -1  510.66   18.06
  -1  -5   4   95.75    5.31
   0  -4   6   -0.02    0.24
  -1  -9  15   47.01    4.69
   1  -5  15   10.06    1.79
  -2 -10  15    6.52    1.74
   0  -8  17    8.91    1.99
  -1 -10  19   16.91    2.91
  -1  -6   6  207.15    9.92
  -3  -9  10    0.34    0.46
   1  -3  10   55.55    3.71
   1  -6  18   10.67    2.02
   1  -7  22   10.31    2.24
  -1  -4   2   93.12    4.76
   0  -5   8   33.97    3.00
   0  -9  21    2.59    1.30
   0 -10  27    7.48    2.14
  -3  -8   7   12.12    2.03
  -2 -11  19   22.75    3.49
   1  -8  27    0.42    0.67
   1  -2   8   -0.03    0.17
   1  -4  12  156.14    8.06
   0  -3   4    3.50    0.68
  -2  -8   8    0.83    0.61
  -2  -9  11   32.70    3.71
  -1  -8  11    0.42    0.57
   0  -7  13    1.99    0.87
   0 -10  26    2.32    1.16
  -1 -10  18   21.56    3.27
  -1 -11  23   10.57    2.46
   0  -6  10  130.99    7.50
  -1  -9  14    1.24    0.76
   0  -8  16    3.00    1.14
   0  -9  20    0.81    0.83
   1  -7  21  109.99    7.83
   1  -8  26    0.14    0.45
  -1  -7   8    2.07    0.83
  -2 -10  14   13.72    2.54
   1  -6  17    7.60    1.71
  -2 -11  18    3.61    1.44
   0 -10  25    2.53    1.28
  -1 -11  22    6.37    1.88
   1  -8  25    6.92    1.98
  -2  -6   3    0.48    0.35
  -3  -9   9   31.95    3.66
  -3  -7   4   10.35    1.70
  -1 -10  17   21.55    3.31
   0  -9  19    2.20    1.13
  -2  -7   5    2.49    0.85
   1  -7  20    1.09    0.86
  -2  -9  10   18.11    2.69
   0  -7  12   17.21    2.49
   0  -8  15   35.50    3.94
  -2 -11  17    0.20    0.47
  -1  -8  10    3.66    1.16
  -1  -9  13    0.38    0.70
  -1 -11  21    1.20    0.99
   1  -8  24   12.80    2.58
  -2  -5   1    8.81    1.27
  -2 -10  13    3.17    1.25
  -2  -3  -2   28.36    1.74
  -3  -8   6   11.87    2.03
  -2  -8   7   13.08    2.13
   1  -6  16    8.96    1.81
   0  -5   7   14.90    1.88
   1  -4  11  361.60   15.25
   0  -9  18   13.33    2.54
   0  -1   1    1.65    0.27
   1  -7  19   24.37    3.29
  -1 -11  20    0.22    0.57
   1  -8  23    0.64    0.71
  -1  -3   0    3.16    0.57
   0  -6   9   17.00    2.23
   1  -3   9   62.82    3.92
  -2 -11  16   23.65    3.58
   0 -10  22    1.62    1.03
  -1  -5   3   82.93    4.85
  -1  -7   7   12.85    2.00
  -3 -10  11    0.29    0.50
   0  -4   5   63.86    3.95
   0  -8  14   21.60    3.01
  -3  -9   8   13.63    2.38
  -2 -10  12    0.81    0.76
  -1  -9  12   17.07    2.71
   1  -1   6   22.57    1.53
  -2  -9   9   11.18    2.14
   1  -8  22   20.36    3.28
   0  -7  11   62.86    5.02
  -1 -10  15    1.77    1.01
   0  -9  17   20.75    3.16
   0 -10  21    0.33    0.56
  -1  -8   9    1.02    0.66
   1  -7  18    4.23    1.37
   1  -6  15    1.30    0.72
   0  -2   2    1.04    0.32
  -2  -7   4   99.59    6.24
   1  -8  21   78.83    6.71
  -3  -7   3   18.61    2.37
  -3  -8   5    0.96    0.65
  -3 -10  10   14.18    2.60
   0 -10  20   -0.06    0.62
  -2  -8   6   18.24    2.55
   0  -8  13    0.00    0.22
   0  -9  16    0.94    0.86
  -2  -4  -1   51.07    3.10
  -2  -6   2   24.73    2.52
  -2 -10  11    0.65    0.65
  -1  -9  11   13.08    2.34
  -1 -10  14    0.79    0.68
   0 -11  24    4.78    1.78
  -1  -4   1  149.06    6.86
  -3  -9   7    8.65    1.91
   1  -2   7    8.36    1.03
   1  -5  12    1.82    0.78
   1  -7  17    1.04    0.73
  -1  -7   6    0.30    0.51
  -2  -9   8    2.23    0.99
   1  -4  10    1.90    0.67
   0 -10  19   28.67    4.01
   1  -8  20    7.67    1.94
   0  -5   6   49.70    3.70
   0  -7  10   47.60    4.26
   1  -6  14    7.86    1.65
  -1  -8   8    0.02    0.44
   0 -11  23    8.30    2.27
   0  -3   3   25.55    1.97
  -3 -11  12    0.74    0.68
  -1 -10  13   -0.06    0.49
   0  -9  15   26.70    3.60
  -3 -10   9    0.34    0.54
   0  -8  12   27.11    3.36
  -2 -10  10    3.81    1.33
   0 -10  18    1.79    1.08
  -1 -12  20    1.41    1.07
  -1  -9  10    2.54    1.08
   1  -7  16    0.23    0.36
   1  -8  19   18.28    2.98
  -2 -12  16    1.44    1.03
  -2  -5   0    6.75    1.15
   1  -3   8    6.13    1.03
  -2  -8   5    3.42    1.12
  -1  -5   2   12.86    1.64
  -3  -8   4    0.23    0.43
   1  -9  22   49.34    5.42
  -2  -7   3   32.59    3.25
  -3  -9   6    0.73    0.58
  -2  -9   7   11.73    2.22
  -3 -11  11   -0.03    0.31
   0  -9  14    1.20    0.86
  -1 -12  19   17.11    3.28
   0  -4   4   55.17    3.56
   1  -5  11   36.84    3.34
  -1 -10  12    0.09    0.61
   0 -10  17    0.10    0.42
  -3  -7   2    1.92    0.81
   0  -7   9   94.65    6.37
  -1 -11  15   12.76    2.65
  -1  -8   7   19.54    2.68
  -2 -12  15    1.04    0.92
   1  -8  18   34.00    4.10
  -1  -7   5  247.92   11.98
  -3 -10   8    0.38    0.54
  -2 -10   9    2.37    1.11
   0  -8  11    6.86    1.65
   1  -7  15    0.07    0.36
   1  -9  21    8.90    2.23
  -1  -9   9    0.93    0.67
  -1 -12  18    4.06    1.64
   1  -4   9   28.70    2.59
  -2  -6   1   90.76    5.57
   0 -10  16   10.25    2.36
  -3 -11  10    5.46    1.78
   0  -9  13    1.59    0.94
  -1 -11  14    3.37    1.45
   0  -5   5  235.85   10.69
  -1 -10  11    6.23    1.76
  -2 -12  14    0.02    0.46
   1  -8  17    0.48    0.55
   0 -11  19    7.77    2.19
  -1 -12  17    1.87    1.13
   1  -9  20    5.71    1.82
  -3  -6   0   43.28    3.60
  -2  -9   6    2.00    0.94
  -2  -8   4   23.22    2.94
  -3  -9   5    0.53    0.61
  -3 -10   7    7.11    1.90
  -2 -10   8    1.08    0.80
  -3  -8   3    2.63    1.06
   0  -8  10   17.22    2.62
   1  -7  14    0.06    0.49
   0 -10  15    0.11    0.51
  -1  -8   6   16.54    2.46
   0  -7   8  373.64   16.70
  -1  -9   8    0.54    0.68
   1  -5  10   17.57    2.17
  -2 -12  13    3.22    1.54
  -1 -11  13    0.25    0.71
   0 -11  18    9.74    2.43
  -2  -7   2    6.61    1.45
  -3 -11   9   -0.03    0.44
  -1 -12  16   -0.06    0.59
   1  -9  19    1.22    0.90
  -2 -11  10    0.70    0.66
   0  -9  12    1.16    0.84
   1  -8  16    0.36    0.49
  -1 -10  10    7.81    1.94
  -1  -7   4   94.80    6.18
   0 -12  21    6.41    2.17
  -1  -4   0    3.60    0.77
  -3  -7   1   10.64    1.87
  -1  -3  -1  171.07    7.21
   0 -10  14    6.15    1.78
   0 -11  17   -0.04    0.58
  -1  -5   1    1.00    0.49
  -2  -9   5    7.48    1.79
   1  -3   7   39.57    2.72
  -2 -12  12    1.31    1.03
  -1 -11  12    0.33    0.59
   1  -9  18    1.58    1.04
  -2  -4  -2   73.01    4.12
  -3 -10   6    8.02    2.03
   1  -2   6   23.82    1.72
  -2 -10   7    0.06    0.47
   1  -7  13   68.72    5.46
  -3  -9   4    7.55    1.83
   0  -8   9   48.93    4.53
  -2  -8   3   24.65    3.04
  -1  -9   7   30.92    3.67
  -2 -11   9    0.51    0.70
   0  -9  11    3.95    1.32
   1  -8  15    6.63    1.70
   0  -4   3  349.41   14.04
   1  -4   8   63.03    4.03
  -1 -10   9    2.02    1.09
  -2  -3  -3    2.72    0.55
   0  -3   2  351.65   13.58
  -1  -8   5  113.08    7.32
   0  -7   7    5.35    1.31
   0 -11  16   -0.03    0.34
  -2  -6   0    1.60    0.66
  -3  -8   2    0.34    0.44
   0 -10  13   22.61    3.41
   1  -9  17   13.99    2.71
   0  -5   4   67.34    4.35
  -2 -12  11    3.14    1.51
  -1 -11  11    6.93    1.91
   1  -5   9  103.42    6.01
  -1  -2  -2  763.87   27.00
  -3  -6  -1   19.79    2.41
  -2  -7   1   11.41    1.90
  -2 -10   6    5.96    1.71
  -1  -7   3   13.26    2.02
  -2  -9   4    4.01    1.30
  -3 -10   5   -0.01    0.38
  -2 -11   8    0.10    0.52
   1  -7  12   65.55    5.21
   1  -8  14   22.27    3.10
   0 -11  15    0.58    0.77
   0  -9  10   11.75    2.27
  -1 -13  16    0.16    0.50
  -1 -10   8   42.51    4.65
   0  -8   8   54.47    4.77
  -3  -9   3   19.58    3.00
  -1  -9   6    1.34    0.77
  -2 -12  10   -0.09    0.59
   0 -10  12    2.73    1.22
   1  -9  16    2.04    1.06
  -3  -7   0    5.93    1.42
   0  -2   1  187.68    7.40
  -1 -11  10   10.63    2.45
   1  -6  10   11.32    1.82
   1  -1   5 1351.79   46.76
  -2  -8   2   30.53    3.42
  -1  -8   4    9.58    1.85
   0  -7   6  148.64    8.34
   0 -11  14    0.73    0.78
  -1 -13  15    3.42    1.60
  -3  -8   1    0.79    0.70
  -2 -11   7   -0.01    0.56
  -2 -10   5   19.11    3.04
   1  -8  13   13.39    2.36
   1  -9  15   31.24    3.94
  -3 -10   4    0.19    0.53
  -2 -12   9   -0.08    0.55
   0  -9   9    2.09    0.95
   0 -10  11    9.76    2.17
  -1 -10   7   45.27    4.75
  -1 -11   9   -0.01    0.58
   0 -12  16    0.95    0.89
  -1  -5   0  116.93    6.21
  -2  -9   3   11.63    2.21
  -1 -13  14    0.77    0.79
   0  -8   7   12.44    2.15
   0 -11  13    7.63    2.04
  -2  -6  -1   11.29    1.74
  -1  -9   5    1.77    0.89
   1  -4   7    6.38    1.07
  -2 -13  11    0.03    0.60
  -2  -2  -4    4.74    0.62
  -3  -9   2    9.08    2.03
   1  -5   8   15.32    1.89
  -1  -4  -1  257.63   10.78
  -1  -7   2  145.63    8.14
  -2  -7   0  125.97    7.48
   0  -5   3   22.60    2.25
   0  -6   4   17.16    2.13
  -2 -11   6    0.25    0.64
   0 -12  15    1.45    0.99
   1  -3   6   11.25    1.24
   1  -6   9   11.78    1.81
  -1 -13  13    2.70    1.44
   1  -9  14    8.23    2.00
   1  -8  12    5.64    1.49
  -3  -6  -2   10.44    1.75
  -2  -8   1    1.23    0.70
   0  -4   2   65.62    3.87
  -1  -8   3  245.84   12.35
  -2 -10   4   11.98    2.43
   0 -10  10   78.05    6.54
  -3  -7  -1    1.24    0.66
  -1 -11   8   17.14    3.03
   0  -9   8   17.04    2.68
  -2 -13  10    0.49    0.62
   0 -11  12    4.92    1.65
  -2  -4  -3    5.02    0.93
  -3 -10   3    4.71    1.59
   0  -7   5    0.45    0.50
  -1 -10   6    2.00    0.97
  -1 -12  10    5.14    1.78
  -3  -5  -3   32.65    2.95
  -3  -8   0    5.20    1.47
   0 -13  17    1.15    1.04
   0 -12  14    6.66    2.07
  -2  -9   2   47.46    4.64
  -1 -13  12    1.01    0.92
  -1  -9   4    3.33    1.20
   0  -8   6   40.40    3.95
  -3  -9   1   15.52    2.64
  -2 -11   5    7.29    1.99
  -2 -13   9    1.18    1.05
   1  -9  13    4.89    1.47
   0 -11  11   29.01    3.99
  -1  -3  -2  112.32    5.24
  -1 -11   7   20.99    3.32
  -1 -12   9    1.54    1.05
   0 -10   9   12.63    2.44
   1  -8  11   90.29    6.46
   0  -3   1   37.60    2.41
  -2 -10   3    8.93    2.06
   0 -12  13    8.43    2.23
  -1  -7   1    1.62    0.76
  -1 -10   5    3.35    1.25
   0  -9   7   26.52    3.35
  -1 -13  11    0.89    0.77
  -3 -10   2   -0.06    0.40
  -2  -7  -1   12.27    1.98
  -1  -8   2   12.80    2.12
   1  -5   7    0.78    0.45
   1  -6   8    0.49    0.39
  -2  -6  -2    1.62    0.68
  -2  -8   0   22.02    2.89
   1  -2   5   26.59    1.65
  -2 -13   8   14.95    3.16
  -1  -5  -1    0.07    0.25
   0  -6   3  131.29    7.14
  -2 -11   4    4.20    1.52
   0  -7   4    1.60    0.71
   0 -11  10    3.96    1.43
   1  -9  12   16.57    2.68
  -2  -9   1    1.60    0.86
  -1  -9   3    8.80    1.88
  -1 -12   8    6.34    1.89
   0 -12  12    2.43    1.36
  -2  -3  -4  138.01    6.30
  -3  -7  -2    2.08    0.89
  -3  -8  -1    9.25    1.93
  -1 -11   6   24.84    3.58
   1  -4   6   16.35    1.67
   0 -10   8   19.43    3.00
  -1 -13  10    2.41    1.37
   0  -5   2  105.16    5.74
   0  -8   5  232.74   11.81
  -3  -6  -3   16.63    2.26
  -3  -9   0    0.22    0.48
   1  -8  10    6.00    1.50
  -2 -10   2   32.15    3.94
  -1 -10   4   55.36    5.22
  -2 -13   7   18.40    3.42
   0  -9   6  177.49   10.18
  -3 -10   1    2.59    1.21
   0 -11   9    1.17    0.89
   0 -12  11   -0.07    0.46
  -1 -12   7    1.05    0.80
  -1  -4  -2    8.19    1.19
  -2 -11   3    3.94    1.42
   1  -9  11    6.80    1.68
   0 -13  13    4.46    1.74
  -3  -5  -4    8.90    1.52
  -1  -7   0    3.13    0.98
  -1  -8   1    0.09    0.28
   0  -4   1    0.05    0.22
  -1 -11   5   71.95    6.39
   0 -10   7   49.56    4.90
  -2  -8  -1   73.02    5.65
  -2  -9   0   59.44    5.27
  -1  -9   2  127.50    8.19
  -2  -7  -2   17.13    2.39
  -2 -13   6    4.74    1.81
   1  -6   7   13.83    1.87
   1  -7   8   63.22    4.74
  -2  -4  -4   80.48    4.67
   0  -8   4   37.27    3.70
   1  -3   5  278.10   10.88
   0 -12  10    1.72    1.05
  -3  -8  -2    0.45    0.47
  -3  -9  -1   -0.03    0.31
   0  -1   0    0.61    0.16
  -2 -10   1   12.17    2.41
  -1 -10   3   78.15    6.36
   1  -8   9   45.18    4.18
   0 -13  12    0.33    0.74
  -1  -1  -3 9100.36  310.88
   0  -6   2   40.55    3.38
  -1 -12   6    8.87    2.19
   0 -11   8    0.55    0.60
  -1 -14  10    5.47    1.92
  -3  -7  -3   21.23    2.79
  -2  -6  -3    0.10    0.31
  -3 -10   0    1.25    0.86
   0  -9   5   88.12    6.47
   1  -5   6  114.94    6.05
  -2 -11   2    4.99    1.59
   1  -9  10   14.53    2.43
  -1 -11   4   45.02    4.87
  -2 -13   5    2.63    1.34
   0 -10   6   58.15    5.33
  -1  -5  -2   14.55    1.80
  -3  -6  -4    2.02    0.84
  -1  -2  -3  275.55   10.57
  -1 -14   9   -0.02    0.35
   0 -12   9    3.92    1.49
   0 -13  11    1.59    1.10
  -3  -4  -5   11.49    1.61
   0  -5   1   13.45    1.68
  -1  -8   0    1.79    0.84
  -1  -9   1    6.93    1.64
  -1 -12   5    0.67    0.83
  -2  -9  -1    6.09    1.60
   0 -11   7   21.27    3.26
  -2  -5  -4    0.83    0.49
  -2  -8  -2    1.74    0.82
  -2 -10   0    4.42    1.49
  -1 -10   2   35.84    4.11
  -1  -7  -1   35.34    3.44
   0  -8   3    0.08    0.37
   1  -4   5   26.48    2.12
   1  -7   7  120.38    7.04
  -3  -9  -2    3.06    1.26
  -3 -10  -1   17.88    3.02
  -2 -11   1   38.74    4.59
  -2 -13   4    3.20    1.47
   0  -9   4   18.19    2.67
  -2  -7  -3    1.60    0.78
  -1 -11   3   40.98    4.62
   0 -13  10    2.69    1.40
  -3  -8  -3   31.98    3.70
  -1  -3  -3  231.69    9.58
   1  -6   6    7.39    1.32
  -1 -14   8    0.00    0.53
   1  -9   9    0.38    0.52
   0  -3   0   -0.02    0.17
   0 -10   5   48.39    4.78
   0 -12   8    8.70    2.20
  -3  -5  -5    9.56    1.64
  -1 -12   4   10.74    2.40
  -2  -2  -5  123.14    5.56
  -3  -7  -4   22.09    2.89
   0 -11   6   50.52    5.15
   0  -6   1    9.22    1.51
  -2  -1  -5  248.87    9.44
  -2  -6  -4    7.15    1.43
  -2 -13   3   13.94    2.98
  -1 -14   7    4.81    1.79
   0 -13   9    2.45    1.27
  -2  -3  -5   91.93    4.87
  -1  -4  -3   46.97    3.25
  -2 -10  -1   31.93    3.96
  -1  -9   0    1.77    0.89
  -1 -10   1    0.90    0.69
  -2  -9  -2   16.88    2.70
  -1  -8  -1   31.50    3.44
  -2 -11   0    9.92    2.25
   0  -4   0 2267.64   79.52
  -1 -11   2   12.45    2.50
   1  -5   5  138.54    6.82
   0 -12   7   15.22    2.86
  -3 -10  -2    7.39    1.96
  -3  -9  -3    3.02    1.21
  -2  -8  -3   39.13    4.00
  -3 -11  -1   10.32    2.38
   0  -9   3   74.81    5.81
   1  -9   8   60.65    5.11
  -3  -6  -5    9.16    1.75
   0 -10   4    8.77    1.94
   0  -8   2    0.46    0.52
  -1 -12   3    2.74    1.28
   1  -7   6   18.62    2.31
  -3  -8  -4    4.41    1.40
  -1  -7  -2    0.99    0.59
   0 -11   5    9.55    2.12
  -1 -14   6    2.85    1.37
  -1  -5  -3  313.09   13.44
  -2 -13   2   -0.15    0.71
   0 -13   8    5.85    1.88
  -2  -7  -4   -0.04    0.33
   0  -5   0   -0.02    0.22
   0 -12   6   15.94    2.91
  -2  -5  -5   70.61    4.77
  -2 -10  -2   14.02    2.60
  -1 -10   0    0.61    0.58
   1  -6   5   40.20    3.23
  -2 -11  -1    2.16    1.11
  -1  -9  -1   12.23    2.23
  -1 -11   1   11.65    2.38
  -3  -4  -6   17.27    2.09
  -3  -7  -5    0.25    0.43
  -2  -9  -3   14.83    2.55
  -3 -10  -3    8.83    2.14
  -3 -11  -2    0.11    0.42
  -1 -12   2    5.66    1.78
  -1 -14   5    3.64    1.63
   0 -13   7   16.86    3.14
  -1  -6  -3    3.96    1.04
   0  -9   2  129.09    8.12
   0 -10   3   17.47    2.74
   1  -9   7   42.05    4.08
  -3  -9  -4    9.82    2.14
  -1  -8  -2  104.03    6.92
  -2 -13   1    2.70    1.32
   0 -11   4    1.21    0.78
  -3  -5  -6    3.24    0.98
  -2  -8  -4   -0.08    0.51
   0  -6   0    3.09    0.89
  -2  -6  -5   13.13    2.00
   0  -8   1    2.40    0.90
   1  -3   4  195.28    7.81
   0 -12   5    2.16    1.16
   1  -4   4   10.35    1.20
   0 -14   8   -0.06    0.47
  -3  -8  -5   14.77    2.51
  -2   0  -5   -0.01    0.11
   1  -7   5    2.23    0.79
  -2 -11  -2    1.22    0.90
  -1 -11   0    9.81    2.21
  -1 -14   4    5.00    1.84
  -3  -6  -6   25.79    3.02
  -2 -10  -3    4.19    1.45
  -1  -7  -3   31.00    3.23
  -1 -10  -1   54.65    5.15
   0 -13   6    4.48    1.61
  -1 -12   1    2.77    1.25
  -4  -8  -5    0.77    0.73
  -2  -7  -5    2.94    1.04
  -3 -11  -3    0.09    0.59
  -2 -13   0    0.21    0.55
  -1  -9  -2   19.10    2.78
   1  -5   4   34.91    2.66
  -2  -9  -4   25.28    3.34
   0 -10   2    3.31    1.20
   0 -11   3   20.01    3.08
  -1  -4  -4   10.03    1.39
   1  -9   6    5.17    1.36
   0 -14   7    0.55    0.66
  -3  -7  -6   10.41    1.99
  -3  -9  -5    6.39    1.75
  -1  -3  -4  182.32    8.02
   0  -9   1   95.31    6.66
   0 -12   4    0.74    0.71
  -1 -14   3    1.54    1.05
  -1  -5  -4   36.85    3.12
  -1  -8  -3   28.61    3.28
   0  -4  -1   -0.02    0.15
   0 -13   5   12.53    2.63
   1  -8   5   66.26    4.91
  -2  -8  -5   28.29    3.37
   1  -6   4    5.92    1.12
  -2  -5  -6   17.57    2.20
  -2  -3  -6    8.64    1.27
  -2 -11  -3    1.67    0.97
  -1 -11  -1    5.51    1.63
   0  -5  -1   12.63    1.62
   0  -3  -1   40.04    2.52
  -2 -13  -1   14.49    2.89
  -1 -12   0    4.36    1.55
   0  -8   0    2.82    0.96
  -3 -11  -4    1.10    0.83
  -1  -6  -4    4.98    1.17
  -1 -10  -2  100.36    7.33
  -1 -13   1   -0.03    0.69
  -3  -8  -6    3.29    1.22
  -2 -10  -4    5.50    1.62
  -1  -2  -4  128.43    5.70
   0 -14   6    5.66    1.85
  -3  -4  -7    3.44    0.95
  -2  -6  -6    7.36    1.52
   0  -6  -1   10.46    1.60
   0 -11   2   20.28    3.08
  -3  -5  -7    1.41    0.67
  -1 -14   2   18.13    3.30
   0 -12   3    4.74    1.53
  -1  -9  -3   34.39    3.79
   0 -10   1    2.76    1.13
   1  -7   4    1.02    0.56
  -3  -3  -7    3.22    0.85
  -2  -9  -5   59.70    5.33
  -1  -7  -4    0.56    0.45
  -3  -6  -7    7.61    1.64
  -2  -2  -6  256.17   10.52
   0 -13   4    0.95    0.81
  -2  -7  -6   44.86    4.15
  -3  -9  -6   28.41    3.68
   0  -9   0    0.17    0.38
  -2 -13  -2   11.43    2.57
  -1 -12  -1    2.59    1.22
  -2 -11  -4    6.19    1.74
  -1 -11  -2    1.81    1.04
  -1 -13   0   -0.04    0.45
   0 -14   5    0.28    0.65
  -3  -7  -7    0.42    0.51
   0  -2  -1  200.84    7.85
  -3 -11  -5    3.63    1.40
  -1  -8  -4    0.20    0.37
  -2  -8  -6    3.91    1.29
  -1 -14   1   15.09    2.97
   1  -8   4    0.12    0.32
  -2 -10  -5    9.74    2.12
  -1 -10  -3   24.37    3.31
  -4  -7  -7   -0.05    0.44
   0 -11   1   42.39    4.49
   0 -12   2    1.18    0.89
  -3  -8  -7    0.25    0.55
   0  -8  -1    2.59    0.91
   0 -13   3    0.13    0.45
   0 -10   0  262.59   13.43
   0 -14   4    8.37    2.19
  -2  -9  -6   45.78    4.59
  -1  -9  -4    5.69    1.50
  -2 -13  -3   14.56    2.86
   1  -5   3  372.90   14.69
  -1 -12  -2   17.51    3.00
  -1 -13  -1   22.40    3.51
  -2  -5  -7    2.53    0.86
  -1  -6  -5   55.56    4.26
   1  -6   3    4.74    0.97
  -3  -9  -7    0.72    0.71
  -2  -6  -7    0.61    0.52
  -2 -11  -5    1.02    0.74
  -1  -4  -5   25.33    2.34
  -1 -11  -3   50.61    5.07
  -1 -14   0    9.40    2.35
   0  -9  -1  104.50    6.94
   1  -4   3   45.69    2.70
  -2  -4  -7   18.44    2.11
  -3 -11  -6    0.06    0.50
  -1  -7  -5    2.58    0.92
  -2  -7  -7    4.45    1.26
   0  -6  -2   29.34    2.76
   0  -5  -2  112.64    5.97
   1  -7   3   31.07    2.84
  -3  -6  -8   23.87    2.95
  -3  -5  -8   26.41    2.94
  -2  -1  -6  353.15   13.47
  -1  -1  -4  310.29   11.58
   0 -12   1    1.61    0.96
   0 -13   2   10.93    2.37
  -2 -10  -6    1.04    0.76
  -1 -10  -4   84.25    6.51
   0 -11   0    0.12    0.48
  -3  -7  -8   12.02    2.15
  -3  -4  -8   12.74    1.88
   0 -14   3   12.54    2.63
  -2  -8  -7    7.67    1.73
  -1  -8  -5   71.40    5.46
   0  -4  -2   61.90    3.69
  -1  -3  -5  281.99   11.59
  -2 -13  -4    0.10    0.45
  -4  -7  -8    1.25    0.81
  -2  -3  -7    2.69    0.75
  -1 -13  -2    7.01    1.96
   1  -8   3   35.08    3.25
  -3  -8  -8    3.35    1.22
  -1 -12  -3    0.62    0.72
  -1 -14  -1    3.24    1.37
   0 -10  -1    2.66    1.08
   0  -8  -2    0.76    0.55
  -2  -9  -7   21.48    3.05
  -2 -11  -6    1.76    0.94
  -1  -9  -5    4.05    1.28
  -1 -11  -4    6.19    1.72
  -3  -3  -8   55.00    3.96
  -3 -11  -7    1.03    0.80
  -3  -9  -8    1.93    0.99
   0 -13   1   60.14    5.78
   0 -12   0    3.55    1.30
   0 -14   2    2.89    1.35
   0  -9  -2   98.30    6.64
  -2 -10  -7    4.22    1.41
  -2 -13  -5   16.58    3.03
  -1 -10  -5   63.79    5.53
   0 -11  -1   31.79    3.77
  -1 -13  -3    9.70    2.24
  -1 -14  -2   37.86    4.68
   0  -3  -2  350.14   13.45
   1  -3   3  228.01    8.62
  -2  -6  -8    6.44    1.42
  -1  -7  -6   20.22    2.57
  -1  -6  -6    8.40    1.51
  -2  -7  -8   63.50    5.09
  -1 -12  -4   -0.04    0.42
  -3  -6  -9   27.46    3.18
  -2  -5  -8    5.31    1.22
  -3  -7  -9    1.25    0.80
  -2  -8  -8   -0.02    0.29
  -1  -8  -6   75.35    5.62
   0 -10  -2    4.48    1.34
  -2  -2  -7  206.08    8.98
   1  -6   2   11.41    1.45
  -3  -8  -9   27.38    3.46
  -4  -7  -9    2.34    0.99
  -4  -6  -9   -0.01    0.19
  -3  -5  -9    1.19    0.69
  -2 -11  -7   10.31    2.26
   0 -13   0   -0.03    0.36
   1  -7   2    1.06    0.52
  -3 -11  -8    0.80    0.77
  -1 -11  -5    7.90    1.92
   0  -6  -3  113.51    6.31
  -2  -9  -8   21.03    3.01
  -3  -2  -8   38.13    2.98
  -1  -9  -6    6.91    1.64
  -1  -2  -5   28.84    2.07
   0 -12  -1    1.71    0.90
  -3  -9  -9    9.11    2.07
  -2  -4  -8  177.39    8.77
   1  -8   2   96.87    5.88
  -2 -13  -6    2.64    1.20
  -1  -4  -6   17.48    1.92
   0  -8  -3    0.22    0.41
  -3  -4  -9    0.10    0.31
   0  -5  -3   24.62    2.28
   1  -5   2   17.48    1.63
  -1 -13  -4    0.28    0.69
   0 -11  -2   25.38    3.30
  -2 -10  -8   29.34    3.70
  -3 -10  -9    0.98    0.83
  -1 -10  -6  111.99    7.68
  -1 -12  -5    3.54    1.34
   0  -9  -3   64.60    5.09
   0 -13  -1   47.84    5.01
  -3 -11  -9   -0.07    0.43
  -2 -11  -8    8.97    2.12
   0 -10  -3   18.25    2.63
  -2  -8  -9    2.61    1.07
  -2  -7  -9   40.42    3.93
  -1 -11  -6    5.03    1.50
   0 -12  -2    0.83    0.71
  -3  -8 -10    6.55    1.68
  -3  -7 -10    3.77    1.24
  -2  -6  -9    0.72    0.54
  -2 -13  -7   15.79    2.92
  -1  -8  -7    7.78    1.65
  -1  -7  -7  123.40    7.34
  -3  -6 -10    1.50    0.78
  -3  -3  -9    7.86    1.40
  -1  -6  -7   14.03    1.99
   0  -4  -3  272.18   11.17
  -2  -9  -9   95.74    6.95
  -1 -13  -5    0.41    0.55
   0  -1  -1    1.68    0.26
  -4  -6 -10    0.16    0.37
  -1  -9  -7   45.36    4.32
  -1  -3  -6   13.19    1.50
  -2 -12  -8    5.30    1.63
  -3  -5 -10   14.81    2.19
  -2  -5  -9   15.15    2.08
   0 -11  -3   17.38    2.69
  -3 -10 -10    4.76    1.50
  -2 -10  -9    0.35    0.57
  -1 -12  -6    2.86    1.20
   1  -4   2    9.32    0.95
  -1 -10  -7   22.00    3.03
   0  -8  -4   34.86    3.35
  -2   0  -6 1649.50   57.41
   0 -13  -2   10.91    2.26
   1  -8   1   28.39    2.73
   1  -7   1   44.70    3.30
   0  -9  -4   19.70    2.59
  -3 -11 -10    0.45    0.70
   0  -6  -4   15.84    1.90
  -2 -13  -8    2.08    1.08
  -1 -11  -7    0.13    0.39
  -2  -1  -7    0.83    0.38
   0 -12  -3    4.29    1.39
   1  -6   1   -0.01    0.14
  -3  -4 -10    2.58    0.88
  -2  -4  -9    2.61    0.82
  -1 -13  -6    4.36    1.51
   0 -10  -4    6.94    1.58
   0  -2  -2    1.14    0.31
  -2   1  -5  268.01    9.80
  -2  -8 -10   67.68    5.45
  -3  -8 -11    5.10    1.49
  -3  -7 -11    0.30    0.48
  -2  -7 -10    1.04    0.63
  -2 -12  -9    3.47    1.33
  -2  -9 -10   14.47    2.45
  -1  -8  -8   59.12    4.82
  -1  -4  -7    6.54    1.14
  -3  -2  -9   13.60    1.72
  -1  -9  -8   66.06    5.33
  -1  -7  -8   67.00    4.95
  -1 -12  -7    0.31    0.46
   0 -11  -4    0.33    0.41
   0  -5  -4   69.50    4.19
  -3 -10 -11    1.52    0.89
  -3  -6 -11   10.34    1.92
  -2 -10 -10    4.31    1.40
  -2  -6 -10   52.87    4.35
  -2  -2  -8   93.59    5.02
  -4  -6 -11    6.48    1.58
   0 -13  -3    0.06    0.47
  -1 -10  -8   27.45    3.36
  -1 -14  -6    3.04    1.27
  -2 -13  -9    2.22    1.11
  -1  -6  -8    0.28    0.30
   0  -3  -3   24.39    1.79
  -1 -13  -7    1.54    0.97
   0 -12  -4    0.87    0.74
  -4  -5 -11   13.90    2.23
  -3  -5 -11   23.25    2.76
  -1 -11  -8    0.35    0.49
   0  -9  -5  103.57    6.61
   0  -8  -5  222.39   10.82
   1  -5   1    0.54    0.26
  -2  -5 -10    3.93    1.04
  -3  -3 -10   18.05    2.16
  -1  -1  -5 1320.11   46.19
  -2 -12 -10    0.72    0.78
  -2  -3  -9    1.60    0.61
   0 -10  -5   51.20    4.48
   1  -8   0    2.35    0.71
  -1  -2  -6   21.66    1.76
  -3  -8 -12   29.04    3.52
  -1 -12  -8    0.34    0.46
  -2  -9 -11    8.82    1.86
  -2  -8 -11   15.45    2.40
   0 -13  -4    2.08    1.02
   1  -7   0    3.35    0.79
  -3 -10 -12   15.66    2.68
  -3  -7 -12    0.12    0.45
  -2 -10 -11    1.02    0.77
  -1 -14  -7    0.01    0.41
   0 -11  -5    9.14    1.88
  -2  -7 -11   18.66    2.54
  -1  -9  -9    0.37    0.55
   0  -6  -5   46.34    3.43
  -1  -8  -9   49.10    4.25
   0  -4  -4   58.09    3.42
  -1   0  -4   -0.02    0.12
  -3  -4 -11    0.53    0.44
  -1 -10  -9   91.86    6.61
  -1  -3  -7   41.83    2.90
  -4  -6 -12    0.81    0.68
  -1  -7  -9  151.88    8.33
  -1 -13  -8   -0.06    0.41
  -3  -6 -12    8.41    1.74
  -2  -4 -10    1.79    0.67
   0 -12  -5    1.91    0.90
  -2  -6 -11    5.08    1.26
  -1 -11  -9   18.96    2.82
  -2 -12 -11    4.26    1.44
   1  -6   0   16.59    1.60
  -1 -12  -9    1.55    0.90
  -1  -6  -9   12.06    1.78
  -1 -14  -8    2.82    1.24
   0  -9  -6  131.19    7.64
  -4  -5 -12    0.67    0.53
  -1  -4  -8   62.22    4.00
   0 -10  -6   44.93    4.12
   0  -8  -6   52.32    4.10
  -3  -5 -12    4.21    1.16
  -3  -1  -9   62.25    3.89
   0  -5  -5  214.05    9.40
  -3 -10 -13    3.28    1.29
  -3  -8 -13    0.99    0.68
  -2  -9 -12   18.53    2.72
  -3  -2 -10   33.70    2.89
   0 -11  -6   61.81    5.13
  -2 -10 -12    3.89    1.33
  -2  -8 -12    8.59    1.79
  -2  -5 -11    0.05    0.27
  -4  -7 -13    0.00    0.27
  -3  -7 -13   28.57    3.37
  -1  -9 -10   12.85    2.14
  -3  -3 -11    0.55    0.44
  -1 -10 -10   13.45    2.27
   1  -8  -1   -0.03    0.17
  -2  -7 -12   -0.03    0.37
  -1  -8 -10    5.09    1.28
   0 -12  -6   17.62    2.69
  -2 -12 -12    0.34    0.50
  -1 -11 -10    8.89    1.92
  -2  -1  -8   24.45    1.99
  -1  -5  -9  110.59    6.17
  -3  -6 -13    3.93    1.18
  -4  -4 -12    3.51    1.09
  -2  -3 -10    3.06    0.80
  -1 -14  -9    9.24    2.16
  -1 -12 -10    8.81    1.96
  -1  -7 -10   26.56    2.87
  -3  -4 -12    0.48    0.44
   0  -6  -6  234.59   10.46
   1  -7  -1    2.44    0.66
  -2  -6 -12   89.21    5.94
  -3 -10 -14    1.29    0.88
  -3  -9 -14    1.40    0.80
   0 -10  -7   65.13    5.06
  -2  -4 -11    8.33    1.45
   0  -9  -7   19.51    2.48
  -2 -10 -13    3.32    1.24
  -2  -9 -13    6.29    1.58
  -4  -5 -13   -0.09    0.43
   0 -11  -7   15.53    2.39
   0  -8  -7   11.59    1.78
  -2   0  -7    0.09    0.26
  -2  -8 -13    0.81    0.62
  -3  -5 -13   17.53    2.42
  -1  -6 -10   10.92    1.71
  -2 -12 -13    0.40    0.69
  -1 -10 -11    2.33    0.99
   0 -12  -7   17.55    2.66
   1  -5   0  138.30    5.92
  -3  -7 -14   -0.05    0.45
  -1  -9 -11    5.05    1.32
   0  -3  -4    3.87    0.64
  -1 -11 -11    0.23    0.50
  -2  -7 -13    0.07    0.40
  -2  -5 -12   -0.03    0.22
  -1  -3  -8    5.02    0.91
  -1  -2  -7    6.51    0.94
   0  -4  -5   79.96    4.21
  -1 -12 -11    6.43    1.67
  -1  -8 -11   92.16    6.16
  -3 -10 -15    0.57    0.61
  -3  -6 -14    1.73    0.79
  -3  -2 -11    8.60    1.40
  -3  -9 -15    3.02    1.15
  -4  -4 -13    2.51    0.96
  -3  -3 -12    6.91    1.34
   0  -5  -6   36.13    2.70
   0  -2  -3  271.63   10.17
   1  -6  -1   40.25    2.60
  -2 -10 -14    2.80    1.10
  -1  -7 -11    1.85    0.74
  -2  -6 -13    7.77    1.56
  -3  -1 -10    4.63    0.98
   0 -10  -8   16.92    2.38
  -2  -9 -14   35.68    3.88
  -3  -4 -13   10.21    1.75
  -1  -5 -10   19.25    2.15
   0 -11  -8    0.66    0.59
   0  -9  -8   12.33    1.93
  -2 -12 -14    0.06    0.49
  -1  -1  -6   23.06    1.65
  -2  -8 -14   -0.06    0.39
   0 -12  -8   10.19    2.02
  -1 -11 -12    0.78    0.60
  -1 -10 -12   12.15    2.14
  -2  -3 -11    1.14    0.53
  -3  -7 -15    2.70    1.03
  -1  -9 -12   13.40    2.21
   0  -6  -7  108.08    5.83
  -3  -5 -14   12.46    2.03
  -1 -12 -12    0.56    0.54
   0  -8  -8   55.14    4.16
  -2  -4 -12   19.63    2.27
  -1  -6 -11  118.15    6.73
   1  -7  -2  117.15    5.76
  -4  -6 -15    0.62    0.57
  -2  -7 -14   42.59    3.98
  -1  -8 -12    3.32    1.04
  -3   0  -9   17.08    1.73
  -3  -9 -16    0.01    0.40
  -2  -5 -13    3.00    0.91
  -2  -1  -9    0.53    0.31
  -2 -11 -15   -0.06    0.36
  -3  -6 -15    1.85    0.82
  -2 -12 -15    0.12    0.38
  -4  -3 -13   12.82    2.00
  -2   1  -6  363.30   13.42
  -2  -9 -15   23.14    3.08
   0 -11  -9    1.19    0.70
   0 -10  -9   12.78    2.06
  -4  -4 -14    5.31    1.36
  -1  -7 -12   76.93    5.29
  -2  -8 -15    9.42    1.88
  -2  -6 -14    6.24    1.42
  -1 -11 -13   38.56    4.10
  -1 -10 -13    0.98    0.65
  -3  -3 -13    1.11    0.59
   0  -9  -9    2.62    0.87
  -1 -12 -13   -0.02    0.41
  -3  -4 -14   -0.02    0.31
  -3  -2 -12   -0.01    0.26
  -1  -3  -9   52.98    3.39
  -1   1  -3 8984.34  306.55
  -1  -9 -13   10.88    1.96
  -1  -5 -11   33.78    2.95
  -3  -5 -15   16.33    2.34
   0  -5  -7   14.34    1.57
   0  -4  -6    0.06    0.18
  -3  -9 -17    0.08    0.38
  -2 -11 -16    0.00    0.52
  -2  -7 -15    0.10    0.44
   0  -8  -9   38.97    3.36
  -1  -8 -13   12.27    1.98
  -3  -1 -11  267.74   11.61
  -2  -4 -13    0.21    0.38
  -1  -6 -12   75.16    4.99
  -2  -3 -12   19.95    2.16
  -1  -2  -8    0.02    0.20
   0  -6  -8   23.99    2.26
  -2   0  -8 1647.13   57.75
  -3  -8 -17   15.89    2.56
  -2  -9 -16    2.22    1.05
  -3  -6 -16   -0.03    0.35
   0 -11 -10    4.30    1.23
   1  -6  -2  119.48    5.42
   1  -5  -1    0.06    0.12
  -2  -5 -14    0.41    0.41
   0  -3  -5   52.71    2.86
  -1 -12 -14    0.16    0.47
  -1 -11 -14    1.44    0.79
  -2  -2 -11   58.36    3.79
   0 -10 -10   61.68    4.79
  -1   0  -5   17.04    1.18
  -4  -4 -15   -0.01    0.36
  -1 -10 -14    3.28    1.16
  -4  -3 -14    5.17    1.28
  -2  -8 -16    3.31    1.09
  -2  -6 -15   25.39    2.87
  -1  -7 -13   83.41    5.54
  -4  -2 -13    0.47    0.48
   0  -9 -10   13.03    1.94
   1  -7  -3   12.36    1.37
  -4  -5 -16    4.89    1.35
  -1  -9 -14    7.34    1.62
   0  -1  -2    5.03    0.44
  -3  -9 -18    1.22    0.79
  -2 -11 -17    0.05    0.36
  -3  -4 -15   -0.03    0.21
  -3  -3 -14   -0.01    0.24
  -3   0 -10   -0.02    0.23
  -3  -5 -16    0.24    0.37
  -2  -7 -16   10.51    1.87
  -3  -8 -18    1.63    0.94
  -2  -9 -17    0.38    0.52
  -1  -8 -14   18.77    2.45
  -3  -2 -13    0.17    0.33
  -1  -5 -12    1.50    0.61
  -1  -4 -11  340.90   14.09
   0  -8 -10   21.22    2.36
  -1  -1  -7   18.23    1.46
  -3  -6 -17    1.41    0.82
  -1 -12 -15    0.50    0.52
  -1 -11 -15    0.19    0.37
   0 -11 -11   24.64    2.96
   1  -4   0    4.11    0.45
  -1  -6 -13   -0.02    0.29
  -1 -10 -15    0.40    0.43
  -2  -4 -14    3.80    1.02
   0 -10 -11    6.66    1.43
  -1  -3 -10   54.54    3.47
  -2  -8 -17   12.30    2.11
  -2  -5 -15   91.40    5.83
  -2  -3 -13    0.74    0.48
   0  -5  -8   27.64    2.26
  -2 -11 -18    0.00    0.46
  -4  -5 -17   -0.04    0.42
  -4  -3 -15   -0.01    0.33
  -3  -1 -12   14.94    1.82
   0  -6  -9   10.67    1.44
  -2  -6 -16    0.18    0.34
  -1  -9 -15   28.04    3.16
  -1  -7 -14    0.38    0.38
   0  -9 -11    3.94    1.05
   0  -2  -4   14.96    1.10
  -4  -2 -14    8.53    1.58
   0  -4  -7    6.23    0.91
  -3  -4 -16   -0.01    0.30
  -2  -2 -12   20.95    2.10
  -3  -8 -19    0.39    0.52
  -2  -7 -17    1.77    0.86
  -3  -5 -17    1.85    0.85
  -1 -12 -16   13.60    2.39
  -3  -3 -15    1.36    0.67
  -1  -2  -9    1.83    0.51
  -1 -11 -16    8.32    1.80
  -1  -8 -15    7.40    1.52
   0  -8 -11    6.84    1.30
  -2   1  -7    0.55    0.28
   1  -7  -4  100.41    4.93
  -1 -10 -16   31.46    3.48
  -2   0  -9    0.00    0.19
   1  -6  -3  149.10    6.35
   0 -10 -12    2.64    0.94
  -2  -8 -18    0.97    0.68
  -1  -5 -13   12.90    1.74
  -3  -2 -14    0.90    0.53
  -3   1  -9   61.10    3.59
  -2 -11 -19   20.10    2.97
  -3  -7 -19    0.10    0.54
  -1  -6 -14    5.78    1.22
  -1  -4 -12  134.65    6.82
  -3   0 -11   82.35    4.72
  -2 -10 -19   -0.02    0.27
  -1  -9 -16    1.09    0.63
  -2  -5 -16    3.01    0.97
  -2  -4 -15    0.59    0.44
   0  -3  -6   54.90    2.94
  -2  -6 -17    0.06    0.43
  -4  -3 -16    5.50    1.35
   0  -9 -12    1.50    0.66
  -1  -7 -15    0.14    0.30
  -2  -1 -11    1.74    0.55
  -3  -8 -20    0.07    0.47
  -2  -3 -14   98.54    5.71
  -1 -12 -17    5.35    1.48
  -1 -11 -17    1.35    0.78
  -2  -7 -18    0.19    0.33
   0  -6 -10  138.20    6.85
  -3  -5 -18    5.79    1.41
   1  -5  -2   14.72    1.11
  -4  -2 -15    6.76    1.40
  -3  -1 -13    2.10    0.74
  -3  -4 -17    2.54    0.95
  -1  -8 -16    0.23    0.39
   0  -5  -9  143.19    6.75
  -1 -10 -17    0.00    0.27
  -3  -3 -16   -0.06    0.27
  -2   2  -5  124.31    5.04
   0 -10 -13   21.99    2.62
  -2  -8 -19    0.09    0.34
  -2  -2 -13   24.22    2.32
  -2 -10 -20    2.43    1.07
   0  -8 -12   24.87    2.56
  -3  -7 -20    2.58    1.01
  -1  -1  -8  105.21    4.88
  -4  -4 -18    0.85    0.65
  -1  -9 -17   14.52    2.21
   0  -4  -8  762.13   27.73
  -3  -2 -15    9.99    1.59
  -4  -1 -14   23.18    2.56
  -1   0  -6   -0.01    0.10
  -1  -6 -15    2.26    0.78
  -2  -5 -17    0.38    0.47
  -1  -5 -14   10.75    1.59
  -3  -8 -21   -0.09    0.41
  -2  -6 -18   12.59    2.00
  -1  -7 -16    0.06    0.24
  -2  -4 -16   36.73    3.27
  -1  -2 -10   37.13    2.58
  -1 -11 -18    1.03    0.72
   0  -9 -13    1.63    0.68
  -1  -4 -13   54.34    3.72
  -2  -7 -19    4.66    1.24
  -3  -5 -19    3.68    1.16
  -1 -10 -18    8.44    1.73
  -1  -8 -17    0.56    0.48
  -3  -4 -18   15.15    2.18
  -2  -3 -15   18.76    2.15
  -4  -2 -16    1.02    0.64
  -3   0 -12    0.01    0.27
  -3   1 -10    4.51    0.88
  -2  -8 -20   -0.08    0.38
  -3  -7 -21    1.94    0.97
  -2 -10 -21    1.22    0.79
   0  -7 -12   10.36    1.51
   0  -6 -11   11.31    1.48
  -3  -3 -17    0.01    0.27
  -3  -1 -14    5.80    1.14
  -2  -1 -12   20.90    2.00
   1  -6  -4    7.44    0.86
  -1  -9 -18    0.66    0.59
   0  -8 -13   -0.03    0.20
   0  -5 -10   75.40    4.25
  -2   1  -8   26.88    1.91
  -1 -11 -19    8.40    1.78
  -2  -5 -18    0.25    0.41
  -2  -2 -14    0.03    0.28
   0  -2  -5    0.32    0.19
  -4  -1 -15    0.14    0.37
  -2  -6 -19    0.40    0.53
  -1  -6 -16    7.76    1.41
   0  -3  -7   56.19    3.01
  -3  -2 -16    0.18    0.32
  -2  -7 -20    1.43    0.80
  -1  -7 -17    0.47    0.44
  -1  -5 -15    8.84    1.44
   0  -9 -14    1.43    0.66
  -2  -4 -17    7.41    1.41
  -1 -10 -19    0.32    0.46
  -3  -6 -21   -0.06    0.29
  -1  -8 -18   34.35    3.38
  -3  -4 -19    3.24    1.00
  -2 -10 -22    2.51    1.05
  -3  -7 -22   -0.06    0.32
  -1  -4 -14   44.74    3.33
  -4  -2 -17   -0.05    0.35
   0  -4  -9   14.84    1.46
  -2  -3 -16   34.90    3.06
  -1   1  -4  312.01   11.26
  -3  -3 -18   -0.04    0.47
  -1  -1  -9  221.23    9.03
  -1  -9 -19    1.39    0.81
  -1  -2 -11  397.44   15.48
  -3   0 -13    8.26    1.34
  -2  -9 -22    4.19    1.39
   0  -7 -13    2.27    0.75
  -3  -1 -15    1.73    0.80
  -1 -11 -20   -0.06    0.70
   0  -8 -14   29.68    2.82
  -2  -6 -20    0.07    0.85
  -4  -3 -19    0.67    0.74
  -4   0 -14   54.11    4.01
  -3   1 -11  266.69   11.21
  -2  -5 -19    2.05    0.88
   1  -5  -3   85.08    3.65
  -4  -1 -16    3.10    1.10
  -2  -1 -13    2.04    0.77
  -2  -7 -21   10.01    1.97
  -1  -6 -17    9.85    1.64
  -1  -3 -13  214.65    9.50
  -1 -10 -20    4.42    1.49
   0  -9 -15   26.28    2.79
  -1  -7 -18    2.79    1.13
  -3  -6 -22    2.17    1.24
  -3  -2 -17   12.79    1.92
  -1  -5 -16    1.50    0.73
  -2  -4 -18    2.87    1.11
  -2  -2 -15   -0.09    0.66
  -1  -8 -19   17.59    2.40
   0  -5 -11    0.16    0.38
  -3  -4 -20    0.27    0.83
  -1   0  -7   40.43    2.32
  -2   2  -6  274.22   10.41
  -2  -9 -23    0.32    0.88
  -1  -9 -20    6.76    1.60
  -1  -4 -15   17.71    2.12
  -3  -3 -19    2.84    1.07
  -1 -11 -21    4.12    1.62
   1  -6  -5   42.03    2.37
  -2  -3 -17   12.57    1.92
  -2   1  -9    0.64    0.52
  -3   2  -9   14.55    1.54
  -2  -7 -22   14.56    2.41
  -2  -6 -21   14.58    2.35
  -3  -1 -16    0.00    0.80
  -3   0 -14    0.00    0.68
  -1 -10 -21    0.14    1.02
   0  -8 -15   34.97    3.07
   0  -7 -14    1.50    0.93
  -3  -6 -23    1.43    1.08
  -2  -5 -20   12.33    1.99
   0  -3  -8 1345.26   47.27
  -4   0 -15    0.01    0.82
  -3  -5 -22    0.10    1.14
  -4  -1 -17   -0.13    0.69
  -1  -7 -19   20.39    2.62
  -1  -6 -18   10.42    1.74
   0  -4 -10  309.26   12.27
  -3  -2 -18    0.12    0.85
  -1  -8 -20    7.87    1.81
  -2  -4 -19    0.79    1.05
  -4  -2 -19   -0.09    0.96
  -2  -1 -14   51.03    3.56
  -3   1 -12   17.02    1.90
  -1  -5 -17    7.43    1.59
  -1  -3 -14  162.58    7.72
  -2  -2 -16    2.17    0.86
  -1  -1 -10   23.90    1.92
  -2  -9 -24    6.34    1.82
   0  -2  -6  224.24    8.61
  -1 -11 -22    2.45    1.37
  -1  -9 -21    8.81    1.92
  -2   0 -12   54.58    3.47
  -3  -3 -20    2.35    1.25
  -2   3  -3    2.63    0.41
   0  -5 -12   60.44    3.73
  -2  -3 -18    7.90    1.59
  -3  -6 -24    2.92    1.20
  -2  -6 -22    0.78    1.14
  -1  -4 -16   -0.09    0.86
  -3  -5 -23    1.38    0.97
  -2  -5 -21    2.24    1.04
  -2  -8 -24    5.59    1.54
  -3  -1 -17    3.33    1.05
   0  -8 -16    3.51    1.05
  -1  -7 -20    1.43    0.88
   0  -7 -15   18.16    2.14
  -4   0 -16    2.19    1.09
  -3   0 -15   21.58    2.33
  -1  -8 -21   72.02    5.22
  -1  -6 -19   10.63    1.76
  -3  -2 -19    2.81    1.21
  -2  -4 -20    7.71    1.53
  -4  -2 -20   -0.11    0.65
  -3   2 -10   32.49    2.48
  -1  -9 -22   47.82    4.22
  -1  -5 -18   39.07    3.36
  -1   0  -8   -0.13    0.38
  -4   1 -14   19.84    2.26
  -2  -2 -17   39.22    3.28
  -2  -1 -15    2.52    1.00
  -3  -3 -21    2.73    1.08
  -3   1 -13    2.20    0.87
  -2   2  -7  217.57    8.67
   0  -4 -11  244.60   10.11
  -1  -3 -15   22.75    2.28
  -2  -6 -23    1.70    0.98
  -1   1  -5 1389.14   48.21
  -1 -10 -23    2.71    1.30
   1  -6  -6  216.77    8.47
  -3  -5 -24    5.69    1.45
   1  -5  -4  121.30    4.83
  -2  -3 -19    0.37    0.59
   0  -3  -9   97.74    4.64
  -2  -8 -25    7.57    1.68
  -2  -5 -22    6.54    1.47
  -2   0 -13   -0.05    0.37
  -1  -4 -17   18.33    2.11
  -1  -1 -11   12.87    1.41
  -1  -7 -21  102.49    6.31
   0  -5 -13    2.77    0.83
  -3  -4 -23   -0.18    0.69
  -3  -1 -18    0.80    0.80
  -4   0 -17   -0.03    0.70
  -1  -8 -22   18.83    2.42
   0  -8 -17    7.66    1.49
  -1  -6 -20   25.36    2.75
  -2  -4 -21   14.40    2.11
  -3  -2 -20    4.36    1.26
  -3   0 -16   -0.15    0.49
   0  -7 -16    0.41    0.72
  -1  -9 -23    9.69    1.88
  -4   1 -15    0.07    0.61
  -1  -5 -19    1.67    1.00
  -2  -6 -24    6.72    1.64
  -2  -2 -18    0.38    0.55
  -3   2 -11    8.78    1.29
  -2  -8 -26   20.20    2.72
  -3  -5 -25    0.61    0.94
   0  -2  -7    6.80    0.84
  -2  -1 -16    3.15    1.04
  -2  -3 -20    0.15    0.69
  -1  -3 -16   10.92    1.64
  -3   1 -14    5.92    1.17
  -2  -5 -23    4.96    1.46
  -1  -2 -14   11.71    1.51
  -2   1 -11    2.19    0.64
  -3  -4 -24    0.04    0.60
  -4  -1 -20    0.68    0.77
  -1  -7 -22    8.92    1.65
  -1  -4 -18    0.30    0.75
  -3  -1 -19   -0.06    0.68
   0  -1  -4   38.67    1.86
  -1  -8 -23    0.03    0.84
   0  -4 -12   32.13    2.43
  -3  -2 -21    4.74    1.31
  -2   0 -14   -0.18    0.63
  -1  -6 -21  113.30    6.57
  -2  -4 -22    5.97    1.36
  -1   0  -9   62.16    3.36
  -3   3  -8   49.76    3.03
  -1  -9 -24    0.74    0.88
  -3   0 -17   14.78    1.90
  -2   2  -8  103.75    4.88
   0  -7 -17   51.24    3.73
   0  -5 -14    0.16    0.57
   0  -3 -10   14.03    1.39
  -1  -1 -12   14.05    1.57
  -4   1 -16    2.87    0.89
  -2   3  -4  125.94    5.16
  -1  -5 -20    0.06    0.54
  -2  -2 -19    0.37    0.79
  -2  -5 -24   10.52    1.80
  -2  -3 -21    0.97    0.87
  -2  -1 -17    4.86    1.26
  -3  -4 -25    5.57    1.45
  -4  -1 -21   -0.17    0.72
  -3   1 -15    0.50    0.56
  -3   2 -12    0.16    0.38
  -1  -3 -17   51.69    3.72
  -1  -8 -24   12.21    2.04
  -1  -7 -23   57.42    4.39
  -3  -2 -22    0.46    0.82
  -3  -1 -20    1.11    0.74
  -1   1  -6   17.69    1.34
  -1  -4 -19    1.64    0.95
  -1  -2 -15   97.86    5.35
  -1  -9 -25    1.00    0.91
  -1  -6 -22   56.97    4.27
  -2  -4 -23    0.61    0.94
  -2   1 -12   19.91    1.95
  -3  -3 -24    0.27    0.61
  -3   0 -18   -0.14    0.51
  -2   0 -15   -0.09    0.64
  -4   2 -14    9.47    1.50
  -2  -7 -27   15.44    2.19
  -4   1 -17    0.03    0.60
   0  -7 -18  275.78   12.08
  -1  -5 -21    7.12    1.52
   0  -4 -13    6.02    1.03
  -3   3  -9    8.80    1.22
   0  -5 -15    0.28    0.61
   1  -5  -5   60.37    2.69
  -2  -5 -25   10.30    1.88
  -3  -4 -26    0.09    0.56
  -2  -2 -20    8.54    1.66
   0  -2  -8  354.99   13.35
  -2  -3 -22    0.83    0.65
  -1   0 -10    0.40    0.51
  -2  -1 -18   52.73    3.84
  -4   0 -20    1.62    0.85
  -3   1 -16   -0.08    0.66
  -1  -8 -25    3.85    1.32
  -1  -7 -24    2.10    0.91
   0  -6 -17   21.88    2.31
   0  -3 -11   63.75    3.60
  -3  -1 -21    0.61    0.70
  -3   2 -13    0.07    0.56
  -1  -3 -18   11.23    1.76
  -1  -6 -23   21.92    2.60
  -2  -4 -24    1.01    1.02
  -3  -3 -25    0.46    0.89
  -2  -7 -28    0.80    1.06
  -1  -4 -20    5.76    1.29
  -3   0 -19   -0.02    0.78
  -4   2 -15    4.14    1.14
  -1  -2 -16    2.13    0.85
  -2   0 -16   16.92    2.07
  -2   1 -13    1.55    0.69
  -2   3  -5   78.22    3.71
  -1  -5 -22   23.27    2.57
   0  -7 -19  186.48    8.96
  -2  -2 -21    7.94    1.53
  -2  -3 -23   -0.07    0.61
  -4   0 -21   -0.17    0.55
  -3   3 -10   15.96    1.72
  -1  -8 -26    0.21    0.92
   0  -4 -14   23.30    2.16
  -1  -7 -25    0.18    0.61
  -3  -1 -22    2.57    1.12
  -2  -1 -19    1.58    1.01
   0  -1  -5   29.87    1.70
  -3   1 -17    3.14    0.96
  -1   1  -7   17.69    1.49
  -2  -4 -25    6.72    1.47
  -3  -3 -26    0.03    0.85
  -3   2 -14    0.30    0.73
  -1  -6 -24   59.17    4.45
   0  -6 -18  381.76   15.68
  -1   2  -2  772.69   26.88
  -2  -6 -28    0.18    0.92
  -1  -3 -19   54.22    3.95
  -3   0 -20   -0.15    0.87
  -1   0 -11   17.92    1.75
  -4   2 -16    0.98    0.79
  -1  -4 -21    8.11    1.66
   0  -3 -12   62.55    3.66
  -1  -2 -17    6.63    1.29
   0  -2  -9    9.02    1.12
  -2   0 -17   -0.38    0.86
  -1  -5 -23    0.59    0.95
  -2   1 -14   52.47    3.60
  -2  -3 -24    2.25    1.26
  -2  -2 -22    0.30    0.68
  -3   4  -6   13.45    1.40
  -3  -2 -25    0.40    1.15
  -1  -7 -26    1.64    1.52
  -2  -4 -26   24.78    3.04
  -3  -3 -27    4.17    1.45
  -2  -1 -20   39.02    3.42
  -3   1 -18    0.35    1.23
  -3   3 -11    1.03    0.92
  -2   3  -6    9.49    1.18
  -2  -6 -29    0.69    1.44
  -1  -6 -25   16.64    2.39
  -3   0 -21    6.73    1.91
  -4   1 -20    0.50    0.88
  -4   2 -17    0.20    1.19
  -3   2 -15   10.39    1.82
   0  -4 -15  109.17    5.74
  -1  -1 -15   18.31    2.23
   0  -6 -19    0.39    0.84
  -1  -4 -22    0.03    1.01
  -1  -3 -20    9.44    2.04
  -2   2 -11   53.76    3.48
   1  -5  -6   28.46    1.54
  -1   0 -12   -0.24    0.73
  -1  -5 -24    7.57    1.61
  -1  -2 -18    0.04    0.73
  -2   0 -18   35.10    3.16
  -1   1  -8  100.80    4.79
  -4   3 -14    4.56    1.07
  -2  -3 -25    0.00    1.07
  -3  -2 -26    3.80    1.19
  -2  -2 -23    2.33    1.29
  -2   1 -15    2.86    0.93
  -1  -7 -27   15.93    2.16
  -2  -1 -21    1.79    1.02
  -3   1 -19    0.21    0.54
  -3   4  -7    2.46    0.65
   0  -3 -13   23.73    2.06
  -4   1 -21    0.01    0.62
  -3   3 -12    8.65    1.29
  -3   0 -22    0.05    0.62
  -3   2 -16    0.09    0.36
  -1  -6 -26    2.23    1.01
   0  -2 -10   20.71    1.69
  -2  -5 -29    0.65    0.55
  -1  -4 -23   18.56    2.23
   0  -1  -6  563.29   20.16
   0  -6 -20   17.39    2.02
   0  -4 -16   55.64    3.64
  -1  -1 -16   16.37    1.88
  -4   3 -15    0.03    0.37
  -2   3  -7    2.61    0.59
  -3  -2 -27    0.11    0.32
  -2   0 -19   -0.01    0.46
  -2   2 -12   22.32    2.08
  -1  -5 -25   17.79    2.21
  -2  -3 -26    0.13    0.49
  -2  -2 -24    8.15    1.51
  -3  -1 -25    5.85    1.24
  -1  -2 -19    2.71    0.94
  -2   1 -16    2.95    0.90
  -1   2  -3  287.94   10.59
  -1  -7 -28    0.60    0.60
  -3   1 -20    0.51    0.67
  -2  -1 -22    0.20    0.87
  -3   3 -13    0.83    0.74
  -1   1  -9  232.66    9.55
  -3   2 -17    9.50    1.55
  -3   4  -8   10.67    1.39
  -1  -6 -27    0.82    0.72
  -2  -5 -30    7.57    1.57
  -1  -4 -24    0.27    0.75
   0  -3 -14    0.22    0.61
  -4   3 -16    2.68    0.96
  -1  -3 -22   -0.04    0.80
  -3  -2 -28    0.48    0.51
  -2  -3 -27    3.44    1.02
  -2  -2 -25   -0.11    0.54
  -3  -1 -26    0.04    0.44
  -1  -1 -17   14.83    1.85
  -2   0 -20    2.46    0.88
  -1  -5 -26    5.63    1.25
  -2   2 -13   21.69    2.10
   0  -4 -17   22.22    2.13
   0  -2 -11  187.70    7.95
  -3   1 -21    1.52    0.70
  -2   1 -17    4.94    1.10
  -4   2 -20    0.24    0.31
  -1  -2 -20    9.87    1.60
  -2  -1 -23    4.16    1.09
  -3   2 -18    0.42    0.47
  -3   3 -14    0.09    0.26
  -3   4  -9    0.26    0.29
  -1  -6 -28    0.36    0.40
   0  -1  -7    1.53    0.36
  -1   1 -10   25.21    2.02
  -1  -4 -25    4.61    1.16
  -1  -3 -23  113.87    6.49
  -3  -1 -27    8.31    1.51
  -2  -2 -26   39.59    3.48
  -2   0 -21   -0.06    0.25
  -4   4 -13    1.45    0.57
  -1  -5 -27    4.27    1.08
   0  -5 -20   20.24    2.14
   0  -3 -15    3.67    0.80
  -1  -1 -18   16.09    1.90
  -3   1 -22    3.03    0.92
  -2   2 -14    0.61    0.42
  -2  -4 -30    0.05    0.43
  -3   0 -25    0.64    0.55
  -2   1 -18   58.80    4.09
  -1  -2 -21  131.59    7.05
  -2  -1 -24   54.76    4.16
  -3   2 -19    3.20    0.90
  -3   3 -15    1.49    0.59
  -3   4 -10    2.29    0.65
  -1  -6 -29    0.75    0.51
   0  -2 -12    9.91    1.17
  -1   0 -15  591.77   22.62
  -3  -1 -28   -0.11    0.45
  -4   4 -14    3.33    0.84
  -1  -4 -26    2.20    0.86
  -1  -3 -24   28.21    2.80
  -2  -2 -27    1.92    0.81
  -2   0 -22   38.32    3.32
  -1   1 -11   12.05    1.37
  -3   0 -26    0.07    0.31
  -3   2 -20    4.37    1.09
  -3   3 -16   -0.06    0.33
  -2  -4 -31    0.11    0.47
  -2   1 -19    1.48    0.72
  -2   2 -15    0.09    0.36
  -1  -5 -28    0.24    0.33
  -1  -1 -19   29.61    2.69
  -3   4 -11    0.55    0.39
  -2  -1 -25    1.01    0.59
  -2   3 -10    2.95    0.70
  -4   3 -19    0.09    0.38
  -1  -2 -22   19.67    2.23
   0  -5 -21   11.65    1.60
   0  -3 -16   77.62    4.39
   0  -1  -8   31.05    1.91
  -4   4 -15    0.00    0.28
  -1   0 -16   -0.03    0.25
  -2  -2 -28   12.30    1.90
  -2   0 -23    0.05    0.31
  -1  -4 -27   38.24    3.40
  -3   0 -27   13.03    1.92
  -3   3 -17   -0.05    0.34
  -1  -3 -25   59.05    4.32
   0  -2 -13   77.22    4.10
  -3   2 -21    6.44    1.30
  -3   4 -12    0.83    0.44
  -2   1 -20   42.40    3.43
  -2   2 -16    2.10    0.76
  -1  -5 -29    0.10    0.39
  -1   1 -12   13.56    1.51
  -2  -1 -26   14.14    2.05
  -2   3 -11    0.94    0.45
  -1  -1 -20    8.45    1.40
  -1  -2 -23   38.63    3.29
  -2   4  -3    3.13    0.54
   0  -3 -17    7.33    1.15
  -3   1 -25    7.88    1.50
  -2  -3 -31    7.03    1.44
  -1   0 -17   72.38    4.45
  -3   0 -28    0.24    0.35
  -3   2 -22    0.69    0.58
  -3   3 -18    0.15    0.28
  -2   0 -24   31.42    3.03
  -3   4 -13   10.83    1.51
  -2   2 -17   39.39    3.16
  -1  -4 -28   12.49    1.90
  -1  -3 -26    1.01    0.58
   0  -1  -9    8.12    0.88
  -2  -1 -27    9.89    1.68
  -2   1 -21    2.43    0.86
  -2   3 -12   23.04    2.12
  -1  -1 -21    4.15    1.03
   0  -2 -14  128.36    6.01
  -3   5  -6    0.28    0.22
  -1  -2 -24   36.72    3.23
  -3   1 -26   -0.07    0.33
  -4   5 -12    0.71    0.47
  -3   3 -19    2.51    0.83
  -3   4 -14    0.08    0.29
  -2  -3 -32    1.91    0.88
  -2   0 -25    0.09    0.38
  -1   0 -18    0.07    0.18
   0  -3 -18  125.06    6.23
  -4   4 -18    0.97    0.57
  -2   2 -18    0.87    0.48
  -2  -1 -28   15.41    2.15
  -2   1 -22   -0.04    0.41
  -2   3 -13    1.32    0.53
  -1  -4 -29    0.24    0.48
  -1  -3 -27   16.25    2.13
  -3   5  -7    0.44    0.29
  -1  -1 -22   14.15    1.86
  -4   5 -13    0.20    0.35
   0  -1 -10   94.45    4.36
  -3   1 -27   13.28    2.01
  -3   4 -15   -0.03    0.26
  -1  -2 -25    0.09    0.38
   0  -2 -15    1.72    0.50
  -3   3 -20    1.80    0.74
  -2  -2 -31    1.40    0.72
  -2   0 -26   16.01    2.15
  -2   1 -23    4.05    1.08
  -2   2 -19    0.34    0.41
  -2   3 -14   94.88    5.28
  -1   0 -19    2.31    0.73
  -1   2  -8    0.03    0.09
   0  -3 -19   19.24    1.92
  -4   5 -14    0.64    0.43
  -1  -4 -30    3.40    1.05
  -1  -3 -28    3.17    0.97
  -1   1 -15   15.61    1.70
   0  -4 -22   94.15    5.32
  -3   1 -28    0.86    0.54
  -3   3 -21    2.65    0.89
  -3   4 -16   -0.04    0.26
  -1  -1 -23   14.44    1.88
  -3   2 -25    0.74    0.63
  -3   5  -9    0.39    0.31
  -1  -2 -26   55.05    4.14
  -2  -2 -32    7.13    1.48
  -2   0 -27   -0.02    0.28
  -2   2 -20    6.97    1.30
  -2   3 -15   17.93    1.96
   0  -2 -16   21.07    1.86
   0  -1 -11    2.62    0.54
  -2   1 -24   66.52    4.65
  -1   0 -20    0.02    0.24
  -3   4 -17    1.97    0.73
  -3   5 -10    9.77    1.35
  -1  -3 -29    5.72    1.30
  -1   1 -16   13.57    1.59
  -3   2 -26    3.43    1.06
  -1  -1 -24   12.77    1.78
  -2   0 -28   12.58    1.91
  -2   2 -21    7.47    1.34
  -2   3 -16   29.18    2.57
  -1  -2 -27    0.93    0.56
  -2   1 -25    0.76    0.64
  -3   4 -18   14.94    1.94
  -3   5 -11   18.12    1.91
  -1   0 -21   96.65    5.50
  -2   4  -9   -0.03    0.13
   0  -2 -17   13.00    1.42
  -4   5 -17    0.04    0.35
  -3   2 -27    0.26    0.41
  -1  -3 -30   30.25    3.00
  -1   1 -17   12.30    1.51
  -2   3 -17   10.93    1.53
  -1  -1 -25   29.20    2.77
  -3   5 -12    3.67    0.87
  -2   2 -22    0.63    0.42
  -3   4 -19    4.26    1.03
  -1  -2 -28    6.48    1.30
  -2   1 -26   15.00    2.04
  -2   4 -10   -0.01    0.11
  -3   3 -24    0.14    0.39
  -1   0 -22    0.00    0.34
  -2  -1 -32    2.47    0.93
  -3   2 -28    1.06    0.58
  -3   5 -13   14.54    1.74
  -1   1 -18   12.67    1.53
   0  -2 -18  240.51   10.00
  -4   6 -11    2.72    0.78
  -2   3 -18   10.27    1.48
  -1  -3 -31    1.35    0.71
  -3   4 -20    0.10    0.26
  -2   2 -23    2.74    0.82
  -1  -1 -26    6.80    1.31
  -3   3 -25    0.03    0.39
  -2   1 -27   10.64    1.71
  -1  -2 -29    6.81    1.32
  -4   6 -12    0.62    0.38
  -3   5 -14   11.82    1.58
  -1   0 -23   69.23    4.39
   0   0  -2   47.46    1.82
  -2   3 -19    0.52    0.44
  -1   1 -19   25.10    2.23
  -2   2 -24    7.06    1.31
  -3   5 -15   15.64    1.85
   0  -2 -19   18.66    1.72
  -3   3 -26   -0.05    0.39
  -1  -1 -27  111.00    6.21
   0   0  -3    0.00    0.03
  -2   1 -28   13.66    1.92
  -2   4 -13   -0.02    0.15
  -1  -2 -30   32.51    3.00
  -1   0 -24   -0.06    0.32
  -2   3 -20    0.07    0.30
   0  -3 -23  119.77    5.98
  -3   5 -16    0.11    0.21
  -1   1 -20    5.43    0.98
   0   0  -4  408.63   14.32
  -2   2 -25    0.11    0.29
  -3   3 -27    5.23    1.22
  -2   4 -14    0.65    0.36
   0  -1 -15    6.63    0.85
  -4   6 -15    0.09    0.27
  -2   0 -32    3.26    1.01
   0  -2 -20   40.74    2.72
  -3   6  -3   15.21    1.41
  -1  -1 -28    1.67    0.72
   0   0  -5    0.02    0.08
  -3   5 -17    1.85    0.67
  -3   6  -4    3.12    0.64
  -2   3 -21    0.65    0.45
  -1  -2 -31    0.05    0.26
  -1   0 -25   43.87    3.29
  -3   6  -5    9.76    1.16
  -2   2 -26   35.45    3.07
  -2   4 -15    0.31    0.26
  -1   1 -21    3.35    0.82
  -3   6  -6   22.56    1.88
   0   0  -6  435.90   15.41
  -3   5 -18    4.47    0.99
   0  -1 -16   25.99    1.86
  -3   4 -24    0.20    0.34
  -3   6  -7    7.19    1.04
  -2   3 -22    0.38    0.39
  -1  -1 -29    0.92    0.49
  -1   2 -16    1.67    0.50
  -2   4 -16   28.84    2.38
  -3   6  -8   23.81    2.01
  -2   2 -27    1.49    0.66
  -1   0 -26    0.03    0.31
  -1   1 -22   11.40    1.45
   0   0  -7    0.01    0.10
  -3   5 -19    3.62    0.89
  -3   6  -9   25.27    2.13
  -3   4 -25    5.32    1.18
  -2   3 -23    0.57    0.38
   0  -1 -17    0.28    0.21
  -3   6 -10    0.76    0.41
  -2   1 -31    2.00    0.80
  -2   4 -17    5.70    1.02
  -1   2 -17    5.09    0.86
   0   0  -8  206.20    7.71
  -1  -1 -30    2.37    0.80
  -1   0 -27   28.34    2.56
  -1   1 -23    9.50    1.35
  -3   6 -11    9.27    1.27
  -2   2 -28   14.77    1.94
  -3   4 -26    0.02    0.22
  -2   3 -24    2.07    0.73
  -2   4 -18    1.28    0.49
   0   0  -9   -0.01    0.12
  -1   2 -18    0.28    0.22
  -3   6 -12    8.99    1.26
  -2   1 -32    2.25    0.80
   0  -1 -18   41.52    2.54
  -1   3  -5  286.29   10.63
  -1   3  -4  169.35    6.55
  -4   7 -10    2.61    0.71
  -1   3  -6   11.09    0.96
  -1   3  -3  220.59    8.22
  -3   6 -13    2.46    0.69
  -2   4 -19    0.28    0.30
  -1  -1 -31    8.27    1.42
  -1   0 -28   -0.07    0.34
  -1   1 -24   10.80    1.45
  -1   3  -7   44.89    2.39
   0   0 -10 1424.59   49.40
  -2   3 -25    0.01    0.17
  -2   5  -6   18.94    1.52
  -1   2 -19    1.68    0.54
  -1   3  -2  103.68    4.13
  -3   5 -22    0.99    0.55
  -2   5  -7    2.23    0.50
  -1   3  -8    5.48    0.71
  -3   6 -14    0.37    0.28
  -2   5  -8    5.33    0.81
  -2   5  -2   51.92    2.64
  -2   4 -20    7.93    1.26
  -1   3  -9   58.73    3.01
   0  -1 -19   17.23    1.51
   0   0 -11    0.03    0.11
  -2   5  -9   17.28    1.55
  -2   5  -1    0.08    0.14
  -4   7 -13    0.04    0.15
  -3   5 -23    0.44    0.41
  -3   6 -15    0.00    0.05
  -2   3 -26    0.18    0.34
  -1   1 -25   20.53    2.07
  -1   3 -10   55.32    2.94
  -1   3  -1  150.52    5.66
  -2   5 -10    3.54    0.69
  -1   0 -29   32.74    2.84
  -1   2 -20    8.66    1.20
   0   0 -12   55.20    2.71
  -3   6 -16   -0.01    0.07
  -2   4 -21   13.17    1.65
  -2   5 -11    0.24    0.24
  -2   5   0    7.39    0.73
   0  -1 -20   17.44    1.55
  -3   5 -24    6.16    1.27
  -2   5 -12   -0.03    0.24
  -3   6 -17    0.28    0.27
  -2   2 -31    1.41    0.68
  -2   3 -27    2.82    0.83
  -1   1 -26    6.21    1.11
  -1   2 -21   95.12    5.04
  -2   4 -22    5.34    1.06
  -1   3   0    2.72    0.32
   0   0 -13   -0.03    0.11
  -2   5 -13    1.78    0.52
  -1   0 -30   -0.01    0.32
  -3   5 -25    0.33    0.45
  -2   5   1    8.58    0.76
  -1   3 -13  227.95    9.24
  -3   6 -18    3.36    0.85
  -2   5 -14    0.70    0.40
  -1   2 -22   18.15    1.83
   0   0 -14  127.87    5.40
  -2   2 -32    7.04    1.45
  -2   4 -23    1.31    0.56
  -1   1 -27   88.10    5.11
  -1   3 -14  163.60    7.07
  -2   5 -15   98.54    5.16
  -1   0 -31   21.07    2.29
  -1   3 -15   22.58    1.84
  -1   2 -23   30.08    2.48
   0   0 -15    0.01    0.08
  -2   4 -24    0.54    0.43
  -2   5 -16    2.88    0.73
  -2   5   2   54.79    2.52
  -1   1 -28    0.58    0.42
  -1   3 -16   13.26    1.40
  -3   6 -21    0.00    0.20
  -2   5 -17    0.25    0.27
  -1   3   1  101.46    3.84
   0   0 -16   39.90    2.34
  -2   4 -25    6.96    1.26
  -1   0 -32   -0.08    0.36
  -1   2 -24   26.89    2.37
  -2   3 -30    1.32    0.65
  -1   3 -17   51.03    3.14
  -2   5 -18   -0.03    0.16
  -3   6 -22    1.81    0.73
  -1   1 -29    0.48    0.44
   0   0 -17   -0.02    0.12
  -2   4 -26   25.09    2.53
  -2   5 -19    0.07    0.12
  -1   2 -25    0.09    0.29
  -1   3 -18    5.42    0.90
  -3   6 -23    2.03    0.77
  -3   7  -8   12.76    1.48
  -2   3 -31    6.88    1.37
  -2   5   3  195.98    7.36
  -3   7 -10    3.49    0.80
  -3   7  -9    1.78    0.58
  -3   7  -7    0.23    0.31
  -3   7  -6   12.68    1.43
  -3   7 -11    0.22    0.29
  -3   7  -5    0.36    0.31
  -3   7 -12    0.12    0.27
  -1   1 -30    1.99    0.70
   0   0 -18   25.57    1.83
  -3   6 -24    2.02    0.77
  -3   7 -13   27.87    2.48
  -3   7  -4   23.02    1.91
  -1   2 -26   41.84    3.18
  -3   7 -14    0.07    0.26
  -3   7  -3   21.80    1.82
  -2   3 -32    1.47    0.73
  -2   5 -21    1.51    0.57
  -1   3 -20    0.00    0.11
   0   0 -19    0.02    0.16
  -3   7 -15    2.46    0.77
  -1   1 -31    8.71    1.47
  -3   7  -2    1.58    0.46
  -2   5 -22    5.36    1.09
  -3   7 -16    0.25    0.39
  -1   2 -27    1.11    0.56
  -1   3 -21   -0.01    0.08
  -1   3   2  259.53    9.19
   0   0 -20    6.19    0.86
  -3   7  -1    1.46    0.44
  -2   5 -23    5.86    1.14
  -2   5   4   10.33    0.78
  -1   1 -32    0.45    0.46
  -1   3 -22   -0.02    0.13
  -1   2 -28    4.88    1.03
  -3   7 -19    0.04    0.22
  -2   4 -30    0.85    0.57
  -2   5 -24   11.26    1.64
  -3   7 -20   -0.02    0.15
  -2   6 -11    6.72    1.04
  -2   6 -10   50.57    3.14
  -2   6  -9    0.74    0.40
  -2   5 -25    8.72    1.46
  -2   6 -13    7.09    1.10
  -2   6 -12   87.94    4.69
  -2   6  -8    4.10    0.74
  -1   2 -29    6.23    1.20
  -3   7 -21   -0.03    0.16
  -2   6  -7    0.90    0.40
  -2   4 -31    0.04    0.31
  -2   6 -14    5.42    0.98
  -1   3 -24   21.05    2.09
  -2   6 -15   24.59    2.20
  -2   6  -6    8.78    1.06
  -3   7 -22    0.11    0.17
  -2   6 -16    0.00    0.31
  -1   4 -11  376.07   14.26
  -1   2 -30   27.27    2.64
  -1   4 -13   48.24    2.89
  -1   4 -12  169.46    7.22
  -2   6 -17    0.55    0.40
  -2   6  -5   14.48    1.35
  -1   3 -25   49.21    3.48
  -1   4 -14   41.05    2.65
  -1   4  -8   61.68    3.14
  -2   6 -18   14.53    1.73
  -1   4 -15   18.91    1.70
  -2   6  -4    6.26    0.84
  -1   4 -16   -0.03    0.24
  -1   4  -7    5.72    0.73
  -2   6 -19    0.37    0.39
  -1   2 -31    0.16    0.36
  -1   3 -26    0.62    0.46
  -1   4 -17   18.97    1.76
  -2   5   5   30.38    1.56
   0   1 -13   87.80    3.93
   0   1 -12 1192.41   41.62
   0   1 -11    0.93    0.28
  -2   6 -20   -0.04    0.35
  -2   6  -3   -0.01    0.15
  -1   4 -18    0.27    0.33
  -1   4  -6   14.56    1.18
   0   1 -14   17.12    1.31
   0   1 -15   11.72    1.08
   0   1 -10   95.22    4.00
  -2   6 -21    8.50    1.37
  -1   3 -27   11.02    1.57
  -2   5 -29    0.49    0.42
  -1   2 -32    0.03    0.27
  -1   4 -19    1.41    0.54
   0   1 -16   34.91    2.15
   0   1  -9    8.26    0.71
  -1   4  -5   28.67    1.74
  -2   6 -22    0.39    0.32
  -2   6  -2    1.77    0.43
  -1   3   3  154.84    5.61
  -1   4 -20    7.31    1.12
   0   1 -17    0.31    0.23
  -3   8 -13    1.34    0.60
  -3   8 -12   30.91    2.69
  -3   8 -11    6.79    1.20
  -1   3 -28    2.85    0.80
  -3   8 -10    5.52    1.04
  -2   5 -30    7.28    1.43
  -2   6 -23   -0.02    0.16
   0   1  -8   29.49    1.54
  -3   8  -9   30.60    2.58
  -1   4 -21    7.83    1.20
   0   1 -18   53.68    2.98
  -3   8  -8    3.01    0.77
  -3   8 -17   18.88    2.20
  -1   3 -29    5.35    1.14
  -1   4  -4   11.53    0.98
   0   1 -19   20.97    1.68
  -3   8 -18    1.95    0.73
  -3   8  -7    0.16    0.30
  -1   4 -22    0.51    0.44
  -3   8 -19    1.24    0.66
  -2   6  -1   11.94    1.12
  -3   8  -6    3.79    0.84
   0   1 -20   21.77    1.76
   0   1  -7    0.45    0.15
  -3   8 -20    0.44    0.41
  -3   8  -5   17.71    1.80
  -1   3 -30   24.52    2.50
  -3   8 -21   -0.05    0.23
  -1   4 -24   -0.01    0.16
  -1   4  -3   44.66    2.28
  -3   8  -4    2.56    0.67
  -2   6 -27    0.07    0.39
  -1   3 -31    1.82    0.73
  -2   5   6   13.07    0.89
  -1   4 -25    0.00    0.05
  -3   8  -3   31.26    2.42
  -2   6 -28    0.36    0.41
  -1   4 -26    0.05    0.15
  -2   7 -16   11.27    1.52
  -2   7 -15    0.25    0.30
  -2   7 -14   37.39    2.87
  -2   7 -13   -0.01    0.30
  -2   7 -12    0.02    0.26
  -2   7 -17    2.93    0.78
  -2   7 -11   21.78    2.01
  -2   6 -29    0.17    0.25
  -2   7 -18    0.39    0.35
  -2   7 -10    1.19    0.51
  -1   4  -2    8.39    0.78
  -3   8  -2    0.33    0.32
  -2   7 -19    4.91    1.03
   0   1 -24    2.47    0.61
  -2   7  -9   42.25    2.89
  -2   7 -20    0.86    0.54
  -2   7 -21    9.87    1.54
  -2   7  -8   60.68    3.61
  -1   4 -28    9.91    1.53
  -1   5 -15    6.40    1.00
  -3   8  -1    8.57    1.15
  -2   7 -22   17.10    2.06
  -1   5 -17    6.39    1.03
  -1   5 -16    1.46    0.52
  -1   5 -14   11.83    1.35
  -1   5 -13   11.72    1.31
  -2   7  -7    2.87    0.67
  -1   5 -18   36.08    2.71
  -1   5 -12    1.35    0.44
  -1   4 -29    0.59    0.40
  -1   5 -19    3.19    0.76
  -1   5 -11   36.79    2.46
  -2   7  -6   34.46    2.47
  -1   5 -20   -0.01    0.26
  -1   4  -1  269.54   10.01
  -1   5 -21    8.34    1.27
  -1   5 -10   18.24    1.59
  -3   8   0    3.96    0.79
  -3   9 -16    0.43    0.49
  -3   9 -15    2.39    0.81
  -3   9 -14    2.23    0.79
  -1   4 -30    2.82    0.87
  -3   9 -18    1.70    0.70
  -3   9 -17   -0.04    0.26
  -1   5 -22   24.04    2.28
  -1   5  -9  110.19    5.14
  -2   7 -26   -0.01    0.08
  -2   7  -5    3.08    0.68
  -1   3   4    7.83    0.52
  -1   5 -23    0.64    0.42
  -3   9 -10    1.64    0.61
  -1   4 -31    8.70    1.50
  -1   5 -24    6.64    1.21
  -3   9  -9    8.22    1.35
   0   2 -18  197.03    8.21
   0   2 -17   11.74    1.20
   0   2 -16   22.13    1.68
   0   2 -15    0.98    0.33
  -3   8   1    0.73    0.34
  -2   5   7    4.88    0.52
  -2   7  -4    0.07    0.21
   0   2 -19   14.96    1.45
   0   2 -14  121.13    5.29
  -3   9  -8    2.23    0.72
  -2   7 -28    0.11    0.21
  -1   5 -25   19.82    2.15
   0   2 -13   66.08    3.27
  -3   9  -7    0.68    0.46
  -1   5 -26    3.99    0.97
   0   2 -12    8.07    0.86
  -3   9  -6   30.07    2.62
  -2   7  -3    0.99    0.38
  -1   4   0    4.24    0.52
  -1   5 -27    1.17    0.53
  -3   8   2    0.71    0.37
   0   2 -23    3.11    0.72
   0   2 -11  181.71    7.22
  -1   5 -28   -0.01    0.10
  -3   9  -5    5.76    1.09
  -2   8 -18    0.42    0.37
  -2   8 -17    8.96    1.45
  -2   8 -16    2.75    0.80
  -2   8 -15   10.16    1.51
   0   2 -24  134.52    6.46
  -2   8 -20    0.05    0.40
  -2   8 -19    0.11    0.39
  -2   8 -14   -0.07    0.25
  -2   7  -2   19.54    1.72
  -2   8 -13    1.16    0.52
  -1   5 -29   -0.02    0.16
  -2   8 -12    5.90    1.11
   0   2 -10   18.80    1.33
  -3   9  -4   10.15    1.43
  -2   8 -11   20.52    2.09
  -1   5 -30    9.45    1.58
  -2   8 -24    6.18    1.34
  -3   8   3    2.33    0.61
  -2   8 -10   75.63    4.54
  -3   9  -3    3.94    0.89
  -2   8 -25    7.80    1.50
  -1   6 -19   10.96    1.51
  -1   6 -18   10.83    1.48
  -1   6 -17    8.93    1.31
  -1   6 -16    7.41    1.19
  -2   7  -1   13.10    1.38
  -2   8 -26   23.74    2.68
  -2   8  -9    3.07    0.77
  -1   6 -21  101.02    5.71
  -1   6 -20   25.19    2.41
  -1   6 -15    1.92    0.61
   0   2  -9    9.21    0.85
  -1   6 -14    8.71    1.25
  -3  10 -15    1.15    0.59
  -1   5  -4   31.28    2.06
  -1   6 -22   61.59    4.19
  -3  10 -14    2.06    0.77
  -2   8  -8   -0.01    0.19
  -1   4   1  144.66    5.74
  -1   6 -23   28.36    2.68
  -1   6 -13    0.12    0.20
  -3   9  -2    2.28    0.70
  -3  10 -13    4.31    1.08
  -1   6 -24   65.90    4.47
  -3  10 -12   17.38    2.16
  -1   6 -12   88.08    4.76
  -1   6 -25   18.99    2.21
  -3  10 -11    1.72    0.68
  -2   5   8    0.03    0.10
  -2   8  -7    9.77    1.37
  -2   7   0  125.43    5.85
  -1   6 -26    2.61    0.83
  -1   6 -11  102.67    5.27
  -3   9  -1   -0.09    0.29
  -3  10 -10    5.76    1.24
   0   2  -8  352.18   12.92
  -1   6 -27    1.08    0.59
  -2   8  -6    3.50    0.80
  -1   5  -3  321.66   12.31
  -1   6 -10   10.73    1.32
  -1   6 -28    0.10    0.39
   0   3 -18  133.92    6.24
   0   3 -17    7.31    1.03
  -1   6 -29    0.07    0.18
  -1   6  -9   11.49    1.36
   0   3 -22   25.52    2.21
  -3   9   0    0.30    0.29
  -2   8  -5   31.40    2.56
   0   3 -23  140.88    6.82
   0   3 -16   78.83    4.12
  -2   7   1   12.55    1.35
  -2   9 -21    3.76    1.01
  -2   9 -17    0.63    0.46
  -1   6 -30    0.00    0.01
   0   3 -15    3.56    0.68
  -2   9 -22    3.02    1.00
  -2   9 -16    1.80    0.72
  -1   3   5 1237.30   42.64
   0   2  -7    5.71    0.63
  -2   9 -23    0.26    0.44
  -2   9 -15   19.83    2.29
  -1   6  -8    0.04    0.17
   0   3 -14   -0.02    0.13
  -2   8  -4    0.00    0.20
  -2   9 -24    5.27    1.29
  -2   9 -14   29.82    2.83
  -1   5  -2   17.46    1.44
  -2   9 -13    6.60    1.29
  -1   4   2   92.42    3.96
  -3   9   1   13.70    1.66
  -3  10  -5   13.25    1.80
  -2   9 -12   17.19    2.08
   0   3 -13   22.00    1.72
  -1   6  -7   16.50    1.62
  -2   8  -3   41.72    3.02
  -2   9 -11    6.70    1.29
  -1   7 -21  103.52    6.04
  -1   7 -20    1.80    0.69
  -1   7 -19   19.20    2.17
  -2   7   2    8.57    1.11
  -1   7 -23   67.36    4.67
  -1   7 -22    9.21    1.57
  -1   7 -18    2.77    0.83
  -1   7 -17    2.61    0.79
   0   3 -12   50.32    2.87
  -3  10  -4    1.35    0.59
  -2   9 -10   11.13    1.64
  -1   7 -24    2.33    0.84
  -1   7 -16    0.01    0.25
  -3   9   2    6.23    1.09
  -1   6  -6    9.26    1.19
  -1   7 -25   -0.03    0.33
  -1   7 -15    0.03    0.19
  -1   7 -26    1.34    0.66
  -2   9  -9   93.20    5.50
  -1   5  -1    0.05    0.11
  -1   7 -14    0.23    0.29
  -3  10  -3   12.29    1.72
  -2   8  -2    1.32    0.50
  -1   7 -27   18.99    2.37
   0   3 -11   72.70    3.67
  -1   7 -28    0.82    0.57
  -1   7 -13   83.20    4.90
  -2   9  -8   21.32    2.27
  -2   5   9   12.33    1.00
  -1   7 -29    3.45    1.04
  -3  11 -10    0.35    0.38
  -1   6  -5   46.84    2.99
  -1   7 -12   66.87    4.22
  -3  10  -2    7.04    1.30
  -3   9   3   16.04    1.81
  -2   7   3   29.07    2.20
  -2   9  -7   23.04    2.36
  -3  11  -9    0.02    0.33
  -1   7 -11    1.14    0.56
   0   3 -10   14.28    1.28
  -2   8  -1   66.56    4.05
  -2  10 -22    1.89    0.78
  -2  10 -21    0.59    0.55
  -2  10 -20    2.46    0.88
  -2  10 -19   -0.03    0.22
   0   4 -23    0.20    0.32
   0   4 -22   74.54    4.47
   0   4 -21    2.41    0.70
   0   4 -20   91.26    5.01
  -3  11  -8    1.14    0.62
  -2  10 -18    7.76    1.53
  -3  10  -1   13.45    1.79
  -2   9  -6   47.38    3.54
  -1   4   3   54.64    2.67
  -1   7 -10   30.03    2.57
  -1   6  -4    4.06    0.77
  -3  11  -7    1.03    0.55
  -1   5   0  133.25    5.83
  -3   9   4    8.65    1.31
   0   4 -16   51.17    3.27
  -2   8   0   23.21    2.15
  -2   9  -5   61.75    4.16
  -1   7  -9  174.33    8.18
   0   2  -5    0.29    0.17
  -3  11  -6    0.13    0.30
  -2  10 -13    1.22    0.63
  -3  10   0    0.68    0.48
   0   4 -15  114.22    5.63
  -2   7   4   99.73    5.02
  -2  10 -12    2.45    0.83
  -1   8 -24   13.86    2.02
  -1   8 -23    0.08    0.31
  -1   8 -22   19.19    2.38
  -1   8 -21   70.99    4.94
  -1   8 -20    6.39    1.32
  -1   8 -25    6.32    1.37
  -1   8 -19   14.40    1.98
  -1   8 -18   30.40    2.94
  -3  11  -5    4.46    1.10
  -1   7  -8   61.72    3.95
  -1   8 -26    0.29    0.37
  -2   9  -4   22.13    2.31
  -2  10 -11    0.73    0.53
  -1   8 -27    0.51    0.50
  -1   8 -17    0.28    0.43
   0   4 -14   21.03    1.88
  -1   8 -16    0.03    0.29
  -1   8 -28    2.36    0.93
  -3   9   5    0.82    0.47
  -3  10   1    1.74    0.68
  -2   8   1    2.19    0.63
  -2  10 -10    4.32    1.12
  -1   8 -15    5.58    1.21
   0   1  -2    4.85    0.40
   0   3  -8 1282.84   45.12
  -3  11  -4    0.98    0.57
  -1   7  -7  127.59    6.48
   0   4 -13    4.85    0.84
  -1   0   4   -0.02    0.11
  -3   2  29   -0.08    0.38
  -3   2   9   27.82    2.66
   0  -1  29    0.51    0.54
  -2   0  17   -0.04    0.30
  -2   0  18   -0.09    0.36
  -2   0  19    0.00    0.32
  -2   0  20   78.88    5.52
  -2   0  21   -0.01    0.24
  -2   0  16   76.43    5.15
  -2   0  22  136.22    8.03
  -2   0  23   -0.02    0.26
  -2   1   4  286.81   11.47
   0  -1   8   30.99    1.98
  -1  -1  17    0.91    0.50
  -1  -1  18   50.07    3.88
  -1  -1  19    3.42    1.00
  -1  -1  20    2.95    0.92
  -1  -1  21   92.61    5.93
   0  -1  30    4.75    1.28
  -2   0  15   -0.05    0.24
  -2   0  24    5.78    1.44
  -1  -1  16    3.68    0.93
  -1  -1  22   -0.06    0.43
  -1  -1  23   17.39    2.35
  -2   0  25    0.16    0.38
  -1   0  35   12.45    2.28
  -3   2   8   32.67    2.86
   1  -1   7   18.67    1.02
  -1  -1  24   20.73    2.64
  -2   0  14    0.87    0.48
  -2   0  26    3.47    1.14
  -2   2  -2  186.10    7.09
  -1  -1  25  126.57    7.66
   0  -1  31   -0.03    0.27
  -1   0  36   -0.16    0.61
  -2   0  13    0.09    0.29
  -2   0  27   -0.02    0.39
  -1  -1  26   26.57    3.10
   0  -1  32    0.49    0.50
  -2   0  28    5.02    1.41
  -1  -1  27    0.16    0.41
  -2   0  12    4.27    1.00
  -1  -1  28    1.84    0.84
   0  -1  33    2.53    1.01
  -1  -1  29    0.26    0.55
  -2   1   3  125.78    5.77
  -3   1  19   15.39    2.35
  -3   1  20    1.76    0.83
  -3   1  21   -0.01    0.50
  -3   1  22    1.22    0.72
  -3   1  23    3.34    1.17
  -3   1  24    2.60    1.07
  -4   3  20   -0.07    0.47
   0  -1   7    1.33    0.35
  -1  -1  12   12.07    1.56
  -1   0   3  550.01   19.86
  -2   0  31   -0.06    0.36
  -3   1  18   60.92    4.94
  -3   1  25   10.62    2.10
  -4   3  19    1.63    0.84
  -1  -1  30    0.76    0.60
  -3   1  17   10.50    1.89
  -4   3  18    0.46    0.60
  -2   0  32   14.14    2.50
  -3   1  16   20.26    2.62
  -1  -1  31    0.67    0.57
   0  -1  35    1.23    0.80
  -3   1  15    6.23    1.42
  -3   1  28    1.36    0.82
  -1  -1  11  408.64   16.31
  -2   0  33    0.05    0.49
  -3   1  29    0.10    0.36
  -1  -1  32    0.84    0.67
  -3   1  14    9.10    1.68
  -3   1  30    3.53    1.28
  -2   0  34   39.64    4.44
  -2   0   9    0.01    0.17
  -3   1  13   22.78    2.71
  -3   2   5    0.30    0.27
  -1  -1  10   31.90    2.56
   0  -2  22   39.27    3.55
  -3   1  12    0.07    0.31
   0  -2  20   48.42    3.83
   0  -2  21   90.25    5.73
   0  -2  23    2.77    0.98
   0  -2  24  129.83    7.60
  -1  -1  35   13.62    2.54
   0  -2  19   19.78    2.27
   0  -2  25    3.38    1.07
  -2   1   2   10.72    1.16
   0  -2  26    0.29    0.40
   1  -2  20    9.85    1.46
   0  -2  27   13.34    2.17
   0  -1   6  497.44   18.01
  -2   0   8  343.31   14.22
  -3   1  11    6.36    1.35
   1  -2  19    2.12    0.64
   0  -2  28    0.14    0.32
  -1  -1   9  257.22   10.85
  -2  -1  21   23.15    2.96
  -2  -1  22   64.23    5.27
  -2  -1  23    3.26    1.15
  -2  -1  24    1.33    0.79
  -2  -1  25    0.27    0.43
   0  -2  29   20.42    2.83
  -2  -1  20   28.94    3.29
  -2  -1  26    2.21    1.02
  -2  -1  27    1.13    0.79
   0  -2  16   19.98    2.13
   1  -2  18    0.04    0.16
  -2  -1  19    4.71    1.27
  -2  -1  28    2.24    1.04
   0  -2  30   -0.04    0.31
  -2  -1  18  165.45    9.17
  -3   1  10   11.14    1.77
   1  -2  17    5.57    0.99
  -4   2  20    3.72    1.29
   0  -2  15    1.18    0.54
   0  -2  31   -0.02    0.36
  -2  -1  17   25.01    2.94
  -2  -1  31   25.07    3.52
  -1   0   2    0.02    0.09
  -2   0   7    0.02    0.24
  -4   2  19    0.59    0.62
  -1  -2  23    0.34    0.61
  -1  -2  24   37.50    3.86
   0  -2  32    2.38    1.07
  -3   0  22   -0.09    0.47
  -3   0  23    8.79    1.97
  -3   0  24   -0.10    0.46
  -3   0  25    1.06    0.77
  -4   2  18    3.68    1.29
  -1  -2  21  149.17    8.54
  -1  -2  22    2.49    0.97
  -1  -2  25    3.30    1.17
  -1  -2  26    0.49    0.57
  -1  -1   8   36.48    2.66
  -2  -1  16    0.41    0.53
  -2  -1  32   20.06    3.16
  -3   0  20    0.16    0.49
  -3   0  21   21.48    3.03
  -3   0  28   -0.01    0.37
  -3   1   9    0.01    0.31
   1  -2  16    3.00    0.72
  -1  -2  20  233.25   11.57
  -1  -2  27    1.75    0.94
  -1  -2  28    0.32    0.57
   0  -2  33    0.03    0.43
  -2  -1  33    6.24    1.76
  -3   0  29   28.16    3.80
  -4   2  17    5.23    1.50
   0  -2  14  115.71    6.04
  -1  -2  19    2.36    0.93
  -1  -2  29    0.03    0.44
  -2  -1  15    0.22    0.29
  -3   0  19  104.50    7.24
  -3   0  30   -0.11    0.65
  -1  -2  30    6.99    1.82
   0  -2  34   -0.09    0.59
  -3   0  18   -0.04    0.29
  -1  -2  18   38.61    3.56
   1  -2  15   86.17    4.57
  -1  -2  31    0.91    0.71
   0  -2  35    0.85    0.77
  -2  -1  14    5.41    1.26
  -3   0  17    0.19    0.52
  -1  -2  17  138.39    7.73
  -1  -2  32    8.02    1.94
  -2   1   1   79.51    3.94
  -3   1   8    1.40    0.61
   0  -2  13   76.18    4.45
   1  -1   6   21.25    1.03
  -2   0   6  205.03    9.20
  -3   0  16   -0.07    0.51
  -2  -1  13  153.77    8.30
  -1  -2  16  112.70    6.65
  -3   0  15   87.52    6.23
  -2   2  -3   72.09    3.05
  -1  -1   7  342.91   13.62
   1  -2  14    9.22    1.15
  -1  -2  35    2.50    1.16
  -1  -2  15    0.71    0.50
   0  -1   5   30.74    1.77
  -2  -1  12   10.23    1.70
  -3   0  14   -0.06    0.33
   0  -2  12    8.34    1.21
  -4   1  23    1.00    0.85
  -3   0  13   20.32    2.69
  -2   0   5    0.04    0.22
  -2  -2  26    2.57    1.22
  -2  -2  27    8.88    2.09
  -2  -1  11    2.57    0.84
  -4   1  20    3.09    1.31
  -2  -2  24   -0.02    0.20
  -2  -2  25    9.69    2.11
  -2  -2  28    0.93    0.86
   1  -2  13    3.61    0.69
  -2  -2  22    4.74    1.48
  -2  -2  23   28.13    3.54
  -2  -2  31    3.70    1.41
  -3  -1  27   48.74    5.24
  -3   0  12    0.04    0.25
  -4   1  19   -0.03    0.31
  -2  -2  32    0.50    0.62
  -3  -1  24    1.86    0.98
  -3  -1  28    1.18    0.97
  -3  -1  29   -0.08    0.49
  -3  -1  30    3.87    1.54
   0  -2  11  182.52    8.15
  -2  -2  21  131.36    8.43
  -2  -2  33    0.80    0.73
  -1  -1   6  127.83    6.02
  -3  -1  23    5.15    1.59
  -4   1  18    4.01    1.43
  -2  -2  20    5.08    1.44
  -3  -1  22    1.07    0.77
   0  -3  24   87.51    6.21
   0  -3  25    5.15    1.39
   0  -3  26   30.38    3.50
   0  -3  27   50.42    4.70
   0  -3  28    0.65    0.61
   0  -3  29    2.50    1.09
  -3  -1  21   -0.07    0.40
  -4   1  17    0.63    0.61
   0  -3  23  144.16    8.42
   0  -3  30    5.96    1.62
  -2  -2  19   28.01    3.35
  -3  -1  20    0.36    0.67
  -3   0  11    0.49    0.51
   0  -3  31    0.41    0.60
  -4   1  16    7.13    1.79
   0  -3  22   25.70    3.00
   0  -3  32    1.76    0.97
  -1  -2  12    7.19    1.33
  -2  -2  18   21.76    2.90
  -3  -1  19   14.90    2.58
  -1   0   1   37.18    2.00
   0  -3  21   34.33    3.43
  -1  -3  26   38.91    4.27
  -1  -3  27    2.28    1.04
  -1  -3  28    3.80    1.38
   0  -3  33    8.42    2.03
  -1  -3  25   45.01    4.54
  -1  -3  29   11.45    2.38
  -1  -3  30    0.71    0.70
   0  -3  34    0.43    0.65
  -3  -1  18   66.96    5.71
  -2   0   4   28.79    2.36
  -2   1   0   59.91    3.15
  -4   1  15    9.34    2.05
   0  -3  20  187.48    9.72
  -1  -3  23   27.68    3.42
  -1  -3  24   26.86    3.40
  -1  -3  31    1.22    0.91
   1  -2  12    4.16    0.71
  -2  -2  17   36.88    3.83
  -3   0  10    0.09    0.23
  -3   1   5   64.71    4.40
   0  -2  10   21.16    1.89
  -1  -3  22   47.04    4.46
  -1  -3  34   -0.09    0.51
  -3  -1  17   12.42    2.30
   0  -3  19   20.49    2.49
  -1  -3  21   64.23    5.27
  -1  -3  35    9.47    2.38
  -1  -2  11    2.83    0.82
  -2  -2  16   18.74    2.62
  -4   0  23   -0.06    0.58
  -1  -3  20   16.98    2.51
  -3  -1  16   18.40    2.80
   0  -3  18  135.52    7.56
  -2  -2  15    2.83    1.01
  -1  -1   5  172.40    7.52
  -3   0   9    4.89    1.23
  -1  -3  19   15.56    2.36
  -2  -1   8    2.94    0.84
  -3  -1  15    6.86    1.67
  -4   0  20   12.99    2.64
  -1  -2  10   73.40    4.64
  -2  -2  14    0.08    0.26
  -3  -2  28   72.29    6.84
  -3  -2  29   -0.04    0.40
  -3   1   4    2.19    0.73
  -1  -3  18   13.05    2.14
  -2  -3  28    3.81    1.51
  -2  -3  31   39.20    4.87
  -3  -2  27    0.17    0.58
  -4   0  19    0.31    0.48
  -2  -3  26   -0.05    0.38
  -2  -3  27    4.26    1.60
  -2  -3  32   37.80    4.82
  -2  -3  33   10.95    2.59
  -3  -1  14    9.27    1.95
  -2  -3  25   10.27    2.27
   0  -2   9    9.30    1.18
  -3  -2  24    0.31    0.42
  -3   0   8   -0.03    0.25
  -4   0  18    0.32    0.56
  -1  -3  17   45.22    4.09
   1  -3  20    9.15    1.57
  -2  -3  24    7.05    1.87
   1  -2  11  401.58   15.11
  -3  -2  23    2.63    1.20
  -2   0   3    0.22    0.27
  -2  -3  23   -0.04    0.46
  -2  -2  13   45.04    4.06
  -3  -2  22    4.55    1.61
  -3  -1  13   23.71    3.09
  -4   0  17    0.05    0.47
  -2  -3  22   39.79    4.47
  -3  -2  21    6.09    1.76
  -2  -1   7    2.02    0.69
  -1  -3  16   -0.06    0.35
   1  -3  19   53.09    3.94
  -2  -3  21   38.31    4.31
  -1  -2   9  106.01    5.86
  -3  -2  20    0.98    0.81
  -4   0  16    0.40    0.49
   0  -3  15    2.73    0.83
  -2  -2  12   93.97    6.24
  -2  -3  20   24.66    3.36
  -3  -1  12    0.13    0.45
  -3   0   7   79.42    5.43
  -1  -3  15  722.16   28.63
   1  -3  18   11.56    1.66
  -3  -2  19    6.44    1.82
  -4   0  15   -0.04    0.49
   0  -4  29    2.63    1.24
  -1  -4  30   11.27    2.51
   0  -4  30    4.15    1.46
  -1  -4  31    2.58    1.29
   0  -4  31    0.46    0.57
  -2  -3  19    6.76    1.73
  -3   1   3    7.90    1.32
   0  -4  27   39.49    4.37
  -1  -4  28    0.34    0.54
   0  -4  28   36.17    4.22
  -1  -4  29    2.57    1.26
   0  -4  32    0.20    0.58
   0  -4  33   -0.06    0.44
  -3  -2  18   50.99    5.15
  -1  -1   4   10.30    1.19
  -4  -1  23   -0.02    0.61
  -1  -4  26    0.91    0.83
   0  -4  26    7.52    1.82
  -1  -4  27    9.09    2.18
  -1  -4  34    4.19    1.68
   0  -3  14    0.12    0.25
  -2  -3  18   75.98    6.12
  -2  -2  11    1.66    0.77
  -3  -1  11    7.75    1.70
  -4   0  14    3.52    1.34
  -1  -4  25   17.17    2.89
   0  -4  25   11.22    2.21
   0  -2   8  359.51   14.02
  -3  -2  17    2.34    1.11
  -1  -4  24   34.07    4.07
   0  -4  24    4.98    1.43
  -1  -3  14    6.56    1.44
   1  -3  17   50.07    3.65
  -2  -1   6   98.92    5.71
  -2   1  -1    0.76    0.29
  -4  -1  20    2.51    1.28
  -1  -4  23  132.68    8.83
   0  -4  23    1.44    0.81
  -2  -3  17   98.69    7.12
  -3  -3  28    1.41    1.01
  -3  -3  29    0.94    0.87
  -1  -2   8  182.56    8.60
  -3  -3  27    0.12    0.57
  -3  -2  16   15.09    2.65
  -2   0   2  176.43    7.87
  -1  -4  22    6.81    1.74
   0  -4  22   63.79    5.31
  -2  -4  31    2.73    1.55
  -2  -4  32   10.14    2.65
  -3  -3  26    5.32    1.84
   1  -2  10   38.17    2.29
  -3  -1  10   15.34    2.39
  -4  -1  19    0.41    0.63
  -2  -4  30   10.46    2.56
  -2  -3  16   33.55    3.83
  -2  -2  10  124.42    7.34
  -1  -4  21  118.67    8.06
   0  -3  13   20.93    2.25
   0  -4  21    1.83    0.91
  -2  -4  27    2.74    1.39
  -3  -2  15   33.66    4.00
  -4  -1  18    3.87    1.56
  -2  -4  26    5.39    1.75
   1  -3  16   10.33    1.48
  -3  -3  23    1.21    0.91
  -1  -4  20  118.27    7.96
  -2  -4  25    0.13    0.59
  -2  -4  24    1.44    1.07
  -2  -3  15    0.15    0.42
  -3  -3  22    0.06    0.57
  -4  -1  17    0.30    0.60
  -1   0   0    0.01    0.12
   0  -4  20   96.36    6.59
  -3  -2  14   -0.06    0.41
  -3  -1   9    0.16    0.39
  -1  -4  19    0.46    0.63
  -2  -4  23   13.63    2.70
  -3  -3  21    5.21    1.72
  -2  -1   5   80.75    4.93
  -4  -1  16    9.61    2.30
  -2  -4  22   14.11    2.73
  -1  -2   7    0.27    0.28
   0  -4  19    4.11    1.22
   0  -3  12   50.45    3.66
  -2  -3  14  267.03   13.46
  -3  -3  20    2.45    1.25
  -1  -4  18    2.25    0.97
   1  -3  15   18.45    1.96
  -3  -2  13  101.11    7.34
  -2  -4  21    3.55    1.35
   0  -2   7    6.78    0.95
  -4  -2  22    1.02    0.99
  -1  -1   3   71.39    3.77
  -4  -1  15    7.86    2.05
  -3  -3  19    0.42    0.72
  -1  -5  33    0.20    0.54
   0  -4  18  155.13    8.76
  -3  -1   8   -0.09    0.39
  -1  -5  29    0.69    0.73
  -1  -5  30    3.97    1.66
  -2  -4  20  111.00    8.20
  -2  -3  13    1.16    0.72
  -1  -5  28    4.81    1.68
  -1  -4  17  236.09   12.30
  -3  -3  18   36.51    4.48
  -1  -5  27    1.23    0.99
   0  -5  31    6.98    2.04
   0  -5  32    1.15    0.95
  -3  -4  28    5.96    2.03
  -3  -2  12   31.78    3.77
  -4  -1  14    5.61    1.79
   0  -5  30    0.43    0.68
  -2  -4  19  167.48   10.51
  -3  -4  27    8.35    2.35
  -1  -5  26    0.02    0.40
   0  -5  29    2.54    1.23
  -3  -4  26    0.10    0.69
  -3  -3  17   13.37    2.68
   0  -5  28    0.49    0.61
  -2  -5  31    0.10    0.57
  -1  -4  16   72.78    5.67
   0  -4  17   23.24    2.79
   0  -3  11   62.68    4.12
  -4  -2  19    0.46    0.80
  -2   0   1   -0.03    0.14
  -3   0   4   -0.11    0.37
  -1  -5  25    5.98    1.85
   0  -5  27    1.04    0.81
  -2  -5  30    0.66    0.75
  -2  -4  18   15.69    2.74
  -3  -4  25    7.04    2.13
  -2  -1   4  290.86   12.51
  -2  -5  29    4.25    1.71
  -2  -3  12   61.33    5.11
   1  -3  14  157.03    7.46
  -4  -1  13   20.60    3.32
  -1  -5  24   -0.01    0.47
   0  -5  26   13.70    2.60
  -3  -3  16   79.39    6.81
  -1  -2   6    6.54    1.12
  -3  -2  11   32.71    3.79
  -4  -2  18    3.78    1.57
  -3  -1   7   25.40    2.99
   1  -2   9    1.54    0.38
  -1  -5  23   22.92    3.45
   0  -5  25    0.17    0.45
  -2  -4  17   51.14    5.10
  -1  -3  10    8.22    1.50
  -2   2  -4    5.06    0.44
  -2  -5  26    9.89    2.52
  -1  -4  15    1.52    0.78
  -4  -2  17    5.66    1.84
   0  -5  24   29.71    3.78
  -2  -5  25    1.02    0.90
  -3  -4  22    5.21    1.78
  -2  -2   7    0.76    0.54
  -1  -5  22  107.61    8.02
  -3  -3  15   49.01    5.12
  -2  -5  24    0.11    0.55
  -2  -3  11   62.82    5.12
   0  -5  23    3.25    1.23
  -2  -4  16   35.31    4.10
  -3  -4  21    0.59    0.66
  -3  -2  10   76.78    6.07
  -4  -2  16    0.09    0.42
  -1  -5  21    6.76    1.83
  -4  -3  22   -0.05    0.41
  -2  -5  23    3.21    1.50
  -1  -4  14   90.66    6.33
  -3  -4  20    1.78    1.10
   0  -3  10   14.72    1.75
  -3  -3  14   34.96    4.23
  -3  -1   6    4.91    1.28
  -3   0   3    3.26    0.96
  -1  -5  20    8.14    2.01
  -2  -5  22    7.11    2.01
   0  -5  22    2.59    1.16
   1  -4  19    1.21    0.62
  -4  -3  21    0.07    0.42
   0  -2   6  196.78    8.23
  -2  -4  15    5.32    1.56
  -1  -3   9  137.82    7.49
   1  -3  13  208.72    9.19
  -4  -2  15   40.06    4.97
  -3  -4  19    9.35    2.36
  -2  -3  10  118.20    7.49
  -2   1  -2  119.55    5.12
  -1  -6  32    2.78    1.51
  -2  -5  21    4.94    1.72
   0  -5  21   12.23    2.28
  -3  -2   9   25.31    3.26
  -2  -1   3  108.85    5.91
  -1  -5  19   71.59    6.14
  -3  -5  27    5.94    2.16
  -3  -3  13    0.12    0.54
  -1  -6  29   17.85    3.42
  -1  -4  13  189.86   10.21
  -2  -2   6    0.54    0.40
  -4  -2  14    3.47    1.52
  -2  -5  20   26.42    3.92
  -3  -5  26    0.26    0.72
  -2  -4  14   45.15    4.65
  -3  -4  18    4.31    1.65
  -1  -2   5  125.99    6.35
  -1  -1   2   65.20    3.50
  -1  -6  28   11.43    2.70
   0  -4  14   18.53    2.36
   1  -4  18    0.28    0.37
  -1  -6  27    7.85    2.25
  -2  -6  30   -0.07    0.50
   0  -5  20   16.94    2.68
  -3  -5  25    1.12    1.19
  -2  -6  29    1.22    1.12
  -1  -5  18    7.68    1.86
  -4  -3  18    0.51    0.82
  -3  -3  12   -0.04    0.46
  -3  -4  17    0.05    0.67
  -2  -5  19   20.91    3.39
  -3  -5  24    3.42    1.57
  -1  -6  26    1.62    1.16
  -2  -3   9    0.50    0.51
  -4  -2  13   38.00    4.76
  -2  -6  28    6.12    2.10
   0  -6  30   14.23    3.01
  -2   0   0  103.90    5.14
  -3  -2   8   33.02    3.71
   0  -5  19   61.02    5.28
   0  -6  29    2.57    1.26
  -1  -3   8  269.74   12.24
   0  -3   9   85.59    4.93
  -1  -4  12    0.57    0.51
  -2  -4  13    0.40    0.61
  -4  -3  17    3.19    1.59
  -1  -6  25    0.03    0.51
  -3  -4  16   33.73    4.48
  -1  -5  17   61.46    5.51
  -2  -5  18    3.59    1.40
   0  -6  28    0.97    0.85
  -3   0   2   -0.04    0.30
   1  -4  17   17.73    2.22
  -1  -6  24    0.40    0.69
   0  -4  13    3.51    1.00
  -2  -6  25   29.90    4.54
   0  -6  27   14.78    2.95
  -3  -3  11    9.29    2.12
   1  -3  12    5.95    1.00
  -4  -2  12    8.12    2.17
  -2  -2   5  158.98    8.36
  -4  -3  16    3.43    1.61
   0  -5  18   39.25    4.04
  -3  -5  21   12.45    2.93
  -1  -6  23    0.12    0.46
  -2  -6  24    9.17    2.45
   0  -6  26    0.28    0.54
  -2  -4  12   33.09    3.86
  -3  -4  15    1.15    0.91
  -1  -5  16    3.36    1.23
  -2  -5  17   12.03    2.52
  -4  -4  21    1.73    1.22
  -3  -2   7   26.31    3.29
  -2  -3   8    0.01    0.28
  -3  -5  20   14.42    3.08
  -1  -6  22    8.58    2.23
  -2  -6  23    1.66    1.08
   0  -6  25    0.58    0.64
  -4  -3  15    1.92    1.20
  -4  -4  20    1.47    1.22
  -2  -1   2    9.57    1.42
  -4  -2  11    3.88    1.49
  -2  -5  16    0.51    0.81
   1  -2   8    0.02    0.12
  -3  -3  10   31.39    3.90
  -3  -4  14    8.12    2.12
   0  -5  17    2.63    0.99
  -3  -5  19    0.81    1.00
  -2  -6  22   17.70    3.38
   0  -6  24   41.94    4.82
  -1  -2   4  102.45    5.45
   1  -4  16   -0.04    0.23
  -1  -6  21    4.57    1.59
  -3  -6  26    2.13    1.55
  -1  -3   7  125.12    6.92
   0  -4  12   30.64    3.01
  -1  -5  15   61.30    5.41
  -1  -7  31    1.81    1.26
  -2  -4  11   26.73    3.40
  -4  -3  14    3.00    1.48
  -2  -6  21   22.77    3.83
   0  -6  23    1.09    0.88
   0  -2   5    0.23    0.22
  -3  -5  18   24.78    4.04
  -3  -6  25    5.09    2.12
  -2  -5  15    2.28    1.12
  -1  -6  20   -0.01    0.35
   0  -3   8 1440.07   51.64
  -3  -4  13   52.41    5.51
  -3  -6  24   13.68    3.21
  -2  -7  29    2.03    1.26
   0  -5  16   18.19    2.61
  -2  -6  20    7.66    2.20
   0  -6  22   46.04    4.94
  -1  -7  28   18.88    3.68
  -3  -2   6    0.50    0.53
  -3  -3   9    0.29    0.49
  -1  -5  14    9.38    1.97
  -2  -7  28    0.58    0.85
  -1   0  -1   87.66    3.71
  -2  -2   4   11.26    1.73
  -4  -3  13   44.64    5.38
  -3  -5  17   34.26    4.75
  -1  -6  19    1.17    0.93
  -3  -6  23    7.55    2.43
  -1  -7  27    8.58    2.46
  -4  -4  17    4.12    1.73
  -2  -7  27   13.14    3.17
  -2  -4  10   88.93    6.64
  -2  -5  14   14.72    2.74
  -2  -6  19   89.57    7.80
  -1  -7  26    0.04    0.48
   1  -3  11  100.85    5.15
  -3  -4  12    0.30    0.54
   1  -4  15   17.81    2.13
   0  -6  21    3.34    1.33
  -2  -7  26   22.76    4.10
  -3  -1   3    7.38    1.54
  -3  -5  16   83.11    7.56
   0  -4  11  247.88   11.57
  -4  -4  16    1.13    0.99
  -1  -6  18    1.34    0.87
  -1  -7  25   22.74    3.91
   0  -7  29    0.16    0.58
  -4  -3  12    1.21    0.94
   0  -5  15    0.06    0.29
  -2  -6  18   28.64    4.14
  -1  -5  13    0.38    0.46
  -1  -7  24    1.53    1.12
   0  -7  28    4.01    1.69
  -1  -3   6   38.06    3.25
  -3  -3   8   18.93    2.95
  -2  -5  13  604.62   26.58
   0  -6  20   20.30    3.13
  -3  -5  15    1.62    1.13
  -3  -2   5    1.02    0.72
  -3  -4  11   69.24    6.33
  -4  -4  15    1.10    0.87
   0  -7  27    0.22    0.50
  -2  -4   9   24.57    3.20
  -2  -6  17    8.66    2.25
  -1  -6  17   50.71    5.25
  -2  -7  23    6.11    2.10
  -1  -7  23    3.89    1.58
  -2   0  -1    0.01    0.15
  -2  -1   1   79.96    4.71
  -4  -3  11    1.84    1.21
  -4  -5  19    0.18    0.51
  -3  -6  19   -0.08    0.55
   0  -6  19    0.61    0.61
   0  -7  26    0.63    0.81
  -2  -7  22    0.89    0.91
  -1  -7  22    5.35    1.85
  -1  -2   3  493.63   19.11
  -2  -5  12    7.73    1.92
  -1  -5  12   49.28    4.64
  -3  -5  14    7.23    2.08
  -4  -4  14    3.00    1.57
   0  -3   7   54.84    3.61
   1  -4  14   36.77    3.13
  -2  -6  16   74.53    6.86
  -4  -5  18    3.53    1.70
   0  -7  25   24.60    3.85
  -1  -8  30    6.60    2.38
  -2  -2   3   99.48    5.99
  -1  -6  16  468.08   21.76
  -3  -6  18   30.38    4.57
  -2  -7  21    0.53    0.92
  -3  -7  24    5.20    2.03
  -3  -3   7  121.87    8.27
  -3  -4  10  114.64    8.46
   0  -4  10  297.36   13.24
  -1  -7  21   42.73    5.19
  -1  -8  29   17.78    3.69
   0  -1   2    3.87    0.48
   0  -6  18  358.91   17.37
   0  -7  24   24.75    3.82
  -3  -1   2   32.51    3.25
  -4  -3  10   68.15    6.63
  -3  -7  23    0.87    1.10
  -2  -4   8   13.32    2.30
  -1  -4   8    0.48    0.50
  -3  -5  13   26.78    3.99
  -4  -4  13   24.27    4.03
  -2  -7  20    1.36    1.11
  -2  -8  27   10.75    2.92
  -2  -6  15    0.52    0.85
  -3  -6  17    1.97    1.29
  -2  -5  11    4.96    1.53
  -1  -6  15   73.36    6.31
  -1  -7  20   -0.12    0.79
  -3  -7  22   22.46    4.23
   0  -7  23    2.78    1.29
  -2  -3   5   10.56    1.87
  -1  -5  11    8.21    1.79
  -2  -8  26    0.22    0.77
  -1  -3   5 1194.81   43.92
  -1  -8  26    4.69    1.83
  -3  -4   9   16.59    2.91
   1  -3  10   54.17    3.29
  -3  -6  16    7.04    2.20
   0  -6  17   21.68    3.10
  -2  -7  19   11.17    2.69
  -3  -7  21    4.80    1.96
  -2  -8  25    4.34    1.87
  -3  -5  12    0.19    0.57
  -4  -4  12   20.94    3.69
  -1  -7  19   57.34    5.95
  -2   1  -3    4.22    0.57
  -3  -3   6    3.57    1.24
  -2  -6  14  143.76    9.96
   0  -7  22   30.75    4.17
  -1  -8  25    4.67    1.84
   0  -2   4   12.31    1.23
   1  -5  17    6.73    1.48
  -2  -8  24    4.85    1.95
   1  -4  13   50.67    3.69
  -1  -6  14   13.13    2.47
  -4  -5  15   14.02    3.17
  -2  -7  18    3.28    1.49
  -2  -5  10   22.61    3.26
  -1  -8  24    2.45    1.37
  -2  -4   7   15.81    2.51
  -3  -6  15    0.91    0.91
  -1  -7  18   25.59    3.85
   0  -7  21   26.76    3.85
   0  -4   9   15.09    1.98
   0  -6  16    5.28    1.49
   0  -8  28    0.09    0.62
  -3  -4   8    0.59    0.76
  -1  -5  10    5.01    1.39
  -3  -5  11  110.03    8.59
  -4  -4  11   -0.06    0.46
  -2  -6  13    9.69    2.34
  -2  -2   2   36.03    3.18
  -1  -4   7   59.30    4.61
   0  -5  12   54.12    4.50
  -4  -5  14   -0.09    0.79
  -2  -7  17   14.25    2.99
  -1  -8  23    0.69    0.77
   0  -8  27    2.91    1.52
  -3  -6  14    2.76    1.37
  -2  -1   0   53.88    3.60
  -3  -1   1    4.30    1.13
  -2  -3   4   77.05    5.47
   1  -2   7    9.13    0.85
  -1  -6  13    0.31    0.58
  -1  -7  17    0.65    0.73
   0  -7  20   19.79    3.27
  -3  -3   5    3.90    1.31
   0  -3   6   52.62    3.47
   1  -5  16    0.69    0.49
  -4  -6  17    1.42    1.09
  -2  -8  21   10.65    2.79
  -1  -8  22   21.41    3.81
   0  -8  26    1.76    1.18
  -2  -5   9   11.71    2.30
  -2  -7  16   36.47    4.81
  -1  -2   2   26.84    2.28
  -4  -4  10    0.88    0.79
  -4  -5  13    4.85    1.84
   0  -6  15    1.70    0.88
  -3  -5  10   19.90    3.36
  -2  -6  12  316.23   16.61
  -3  -7  17    3.08    1.60
  -3  -8  22    0.34    0.79
   0  -8  25    0.19    0.54
  -1  -9  28    0.55    0.78
  -2  -4   6   76.89    5.88
  -3  -6  13   27.85    4.23
   0  -7  19  240.17   13.55
  -2  -8  20    1.70    1.22
  -1  -8  21   32.39    4.64
  -1  -3   4    6.03    1.20
  -3  -4   7    7.28    1.88
  -1  -7  16    0.10    0.62
  -4  -6  16    8.04    2.52
  -1  -5   9   44.17    4.24
  -3  -8  21    0.54    0.94
  -1  -9  27   14.55    3.37
  -1  -6  12   -0.02    0.33
  -2  -7  15   13.78    2.88
   0  -8  24   28.74    4.26
   0  -5  11   -0.01    0.27
  -4  -5  12    0.81    0.89
   1  -4  12  156.98    7.74
  -3  -7  16   12.41    2.94
  -1  -8  20    3.77    1.56
  -2  -9  25    0.78    1.09
  -1  -1   0  359.90   13.71
  -2  -8  19    0.84    0.90
  -1  -4   6   75.90    5.31
   0  -4   8  794.24   30.25
  -4  -4   9    0.96    0.91
  -2  -6  11    4.16    1.50
  -3  -8  20   12.16    3.15
  -2  -5   8    0.21    0.50
  -3  -5   9   12.78    2.63
  -3  -6  12   10.45    2.58
   0  -6  14    1.88    0.89
  -1  -7  15  705.30   30.59
   1  -5  15    7.78    1.52
   0  -7  18  260.38   14.24
   0  -8  23    1.05    0.86
  -2  -9  24    2.35    1.58
  -2   0  -2  147.97    6.56
  -3  -3   4    0.53    0.52
  -2  -7  14   38.93    4.93
  -2  -8  18    8.90    2.48
  -1  -8  19    1.95    1.13
  -3  -7  15   15.81    3.36
  -3  -8  19    0.70    0.93
  -2  -9  23   13.21    3.26
  -2  -3   3   26.07    2.91
  -3  -4   6   17.78    2.92
   1  -3   9   58.43    3.38
  -4  -5  11    0.49    0.67
  -1  -9  24    6.70    2.22
  -1  -6  11    4.34    1.40
   0  -8  22    1.02    0.87
  -2  -2   1    0.24    0.31
   0  -7  17   47.43    4.98
  -2  -9  22   13.88    3.28
  -4  -4   8   26.48    4.04
  -2  -6  10   56.75    5.65
  -3  -6  11    4.84    1.78
  -1  -7  14   35.32    4.43
  -2  -8  17    2.16    1.22
  -1  -8  18   10.32    2.49
  -1  -9  23   -0.14    0.73
  -3  -5   8   10.09    2.33
  -3  -7  14    0.78    0.89
  -3  -8  18    3.10    1.63
  -3  -1   0    3.71    1.04
   0  -5  10   68.62    5.09
  -2  -7  13  140.05   10.12
   0  -6  13    0.80    0.66
   0  -8  21   26.86    4.03
  -2  -5   7    5.94    1.63
  -4  -6  13    3.34    1.64
  -4  -5  10    0.14    0.61
  -1  -9  22   -0.05    0.53
   1  -5  14   11.83    1.84
  -2  -8  16   23.00    3.95
  -1  -8  17   32.93    4.52
   0  -9  26   15.71    3.34
   0  -3   5   54.77    3.53
  -3  -6  10  153.12   10.79
  -1  -6  10    1.98    0.95
  -3  -7  13   29.72    4.54
   0  -7  16    0.27    0.50
  -3  -3   3    4.44    1.35
  -3  -4   5    4.18    1.41
  -1  -4   5  400.68   17.27
  -1  -7  13    6.49    1.83
   0  -8  20   42.62    5.07
  -2  -6   9    2.56    1.17
   1  -4  11  346.33   14.34
  -2  -7  12    2.68    1.43
  -4  -6  12    0.37    0.70
  -1  -9  21    1.61    1.15
   0  -9  25    1.06    1.06
  -2  -1  -1    0.93    0.44
  -3  -5   7    0.22    0.57
   0  -4   7    5.60    1.18
  -4  -7  15    0.71    0.88
  -4  -5   9    1.78    1.22
  -2  -8  15    0.21    0.60
  -3  -9  20   10.93    3.00
  -3  -2   1    3.75    1.15
   0  -2   3  268.92   10.59
  -1  -8  16   60.78    6.26
  -1 -10  26    9.81    2.84
  -3  -7  12    7.59    2.33
   0  -6  12    0.28    0.41
  -1  -9  20    4.48    1.76
   0  -9  24    0.87    0.93
  -1  -2   1   21.30    1.98
  -2  -3   2   51.90    4.26
  -2  -5   6   11.83    2.30
   0  -8  19   46.89    5.32
  -3  -6   9    8.20    2.22
  -4  -7  14    0.64    0.96
   0  -7  15   18.34    2.94
  -3  -9  19    5.65    2.20
  -2 -10  23    5.62    2.18
  -1 -10  25    0.41    0.72
   0  -5   9  145.74    8.19
  -2  -7  11  107.67    8.53
  -4  -6  11    4.16    1.78
  -1  -7  12   37.41    4.45
  -2  -9  18    9.06    2.56
  -2  -8  14    0.27    0.46
  -2  -6   8    8.24    2.06
  -1  -6   9   11.60    2.29
  -1  -8  15   49.93    5.58
  -1  -9  19    1.50    1.14
   0  -9  23    3.09    1.46
  -4  -5   8   16.73    3.35
  -3  -9  18    9.37    2.78
  -2 -10  22    6.38    2.28
  -3  -4   4    0.89    0.68
  -3  -5   6    0.08    0.51
  -3  -7  11   25.40    4.15
   0  -8  18  254.63   14.49
   1  -5  13   11.87    1.82
  -3  -8  14   17.72    3.64
  -2  -9  17    3.71    1.65
  -2  -2   0  128.87    6.97
   0  -9  22    1.12    0.98
  -3  -3   2   48.13    4.58
  -3  -6   8   76.56    7.10
  -4  -6  10    9.75    2.66
   0  -7  14    1.47    0.87
  -1  -9  18   12.98    2.94
  -2 -10  21   -0.01    0.45
  -2  -7  10   18.11    3.20
  -2  -8  13   13.10    2.96
  -3  -9  17    0.34    0.68
  -1  -4   4  122.65    7.16
  -1  -7  11    8.95    2.17
  -1  -8  14  115.48    8.91
  -2  -5   5   30.83    3.72
  -2  -9  16    0.34    0.59
  -3  -7  10   11.00    2.75
  -3  -8  13   19.07    3.76
   0  -8  17    7.93    2.14
  -2 -10  20    4.53    2.03
   0  -9  21    3.62    1.56
  -2  -6   7    1.85    0.98
  -4  -5   7   28.71    4.35
  -1  -6   8   54.37    5.05
  -3  -9  16   -0.10    0.84
  -1  -9  17   14.22    3.06
  -1  -3   2  235.44   10.72
   1  -3   8    5.20    0.83
  -4  -6   9    1.11    0.99
  -2  -8  12  245.20   14.81
  -1 -10  21    0.61    0.84
  -3  -2   0   85.25    5.93
  -3  -5   5    6.64    1.88
   0  -4   6    0.15    0.37
   1  -4  10    2.29    0.67
  -2 -10  19    0.21    0.66
  -3  -4   3    0.37    0.51
  -3  -6   7    1.81    1.09
   0  -5   8   32.55    3.26
  -2  -7   9    2.11    1.13
  -1  -8  13   25.84    3.90
   0  -7  13    3.09    1.26
   1  -6  15    3.37    1.08
   0 -10  25    4.76    1.91
  -2  -3   1   26.80    2.91
  -3  -8  12    1.55    1.13
   0  -9  20    1.53    1.10
  -1   0  -2   -0.02    0.09
  -1  -7  10   13.42    2.56
  -3  -9  15    2.54    1.41
   0  -8  16    3.17    1.31
  -3  -7   9   59.17    6.41
  -1  -9  16    3.18    1.52
  -1 -10  20    1.98    1.35
   0  -3   4    3.57    0.79
   0 -10  24    2.47    1.42
   1  -5  12    1.05    0.56
  -4  -6   8   18.74    3.64
  -2  -8  11   46.35    5.53
  -2  -9  14    3.27    1.51
   0  -9  19    2.78    1.38
  -2  -5   4    9.57    2.01
  -2  -6   6    5.66    1.66
  -3  -8  11    0.16    0.62
  -1 -10  19   12.59    3.03
  -1  -1  -1  252.03    9.98
  -1  -6   7  332.61   16.16
  -4  -7  10   22.41    4.17
  -1  -8  12    1.66    0.99
  -3  -6   6    4.09    1.55
  -2  -7   8    4.90    1.66
  -1  -9  15   45.79    5.53
   0  -8  15   26.39    3.77
   0 -10  23    0.28    0.65
  -3  -5   4    3.15    1.29
   0  -7  12   13.31    2.41
  -3 -10  17    6.21    2.37
  -1 -11  23    8.69    2.71
  -3  -7   8   23.79    3.94
  -1  -7   9    9.70    2.19
  -2   0  -3    0.00    0.13
  -2  -1  -2  112.29    5.78
  -1  -4   3   49.61    4.06
  -2  -9  13   20.40    3.80
   1  -6  14    7.81    1.62
  -1 -10  18   33.27    4.96
   0  -9  18   11.96    2.70
  -2  -8  10   43.18    5.30
  -2 -11  20   31.43    5.23
   0 -10  22    0.99    0.88
  -3  -4   2    0.76    0.61
  -4  -6   7    3.33    1.60
  -3  -8  10    5.95    2.05
  -3 -10  16   10.82    3.04
  -1 -11  22    4.74    1.97
  -1  -2   0   27.63    2.29
   1  -2   6   22.68    1.41
  -4  -7   9    0.39    0.65
  -2  -2  -1  128.90    6.94
   0  -5   7   15.67    2.17
  -1  -8  11    1.08    0.84
  -1  -9  14    2.39    1.30
  -2  -6   5    2.30    1.12
  -2  -7   7    2.29    1.19
  -4  -8  11    1.05    1.03
   0  -8  14   30.84    4.07
  -1 -10  17   22.28    4.03
  -2 -11  19   17.61    3.85
   0 -10  21    2.08    1.23
  -3  -2  -1    6.85    1.49
   0  -1   1    1.53    0.30
  -3  -6   5   -0.04    0.35
  -3  -7   7   87.15    7.91
  -2  -9  12    0.46    0.90
  -3 -10  15    4.97    2.19
  -2 -10  15    5.45    2.05
   0  -9  17   20.38    3.51
  -2  -5   3  184.58   10.67
   0  -4   5   67.56    4.48
  -2  -3   0   63.74    4.76
  -3  -5   3    5.78    1.73
  -1  -6   6  243.47   12.86
  -2  -8   9   10.49    2.54
   0  -7  11   53.45    5.07
  -1  -7   8    2.62    1.20
  -3  -8   9   13.79    3.19
   1  -5  11   36.83    3.25
  -1  -9  13    0.27    0.64
  -2 -11  18    6.47    2.35
  -1  -3   1   98.33    5.68
  -1  -5   4  121.16    7.57
  -4  -6   6    0.15    0.67
  -4  -7   8    6.60    2.28
   1  -4   9   33.10    2.68
   0 -10  20    0.26    0.55
  -1 -10  16   12.33    3.01
  -1  -8  10    2.98    1.35
  -3  -9  11    3.94    1.75
  -2  -9  11   36.07    5.07
   1  -6  13    0.13    0.36
  -3 -10  14    0.39    1.11
  -2 -10  14   17.92    3.71
   0  -8  13   -0.03    0.30
   0  -9  16    1.99    1.16
  -2 -11  17   -0.05    0.47
  -3  -4   1    3.73    1.29
   0  -2   2    0.66    0.31
  -3  -7   6    0.84    0.83
  -2  -7   6    8.18    2.13
  -2   1  -4  182.57    6.98
  -3  -6   4    3.07    1.39
  -3  -8   8   25.32    4.22
   0 -10  19   26.18    4.26
  -2  -6   4    9.72    2.19
  -2  -8   8    0.81    0.88
  -1  -9  12   20.25    3.56
  -3 -10  13    4.65    1.95
  -1 -10  15    2.49    1.39
   0 -11  23    9.14    2.70
  -1  -4   2   92.02    5.91
  -4  -7   7    0.55    0.97
  -2 -10  13    1.47    1.13
  -1  -7   7   13.98    2.63
  -3  -9  10   -0.14    0.72
   0  -7  10   46.87    4.69
  -2 -11  16   26.02    4.67
  -2  -9  10   19.83    3.71
   0  -9  15   24.06    3.77
  -3  -5   2    0.70    0.65
  -1  -6   5   43.85    4.43
   0  -5   6   41.66    3.71
  -1  -8   9    2.31    1.15
   0 -11  22    2.87    1.51
  -2  -5   2   48.57    4.73
   0  -8  12   28.12    3.85
   0 -10  18    1.78    1.19
   0  -3   3   25.01    2.19
  -3 -10  12    5.00    2.03
  -1 -10  14    1.04    0.88
  -3  -7   5    6.42    2.08
  -3  -8   7   13.49    3.09
   1  -3   7   41.89    2.63
  -2 -10  12    0.63    0.76
  -2 -11  15   11.96    3.13
  -1 -11  17    0.00    0.72
  -2  -8   7   13.38    2.86
  -1  -9  11    9.07    2.42
  -1  -5   3   80.36    5.86
  -2  -7   5    2.37    1.25
  -4  -7   6    2.96    1.54
  -3  -9   9   30.90    4.89
   0 -11  21    9.96    2.78
  -3  -6   3    1.14    0.84
  -2  -9   9   10.01    2.66
   1  -6  12   86.42    5.96
   1  -5  10   17.70    2.16
   0  -9  14    1.30    0.91
   0 -10  17    0.24    0.54
  -1 -12  20    1.53    1.21
  -2  -6   3    0.22    0.47
  -3 -10  11    0.43    0.68
  -2  -2  -2  183.93    8.95
  -2  -3  -1   23.28    2.68
  -3  -4   0   11.56    2.26
   0  -7   9  108.49    7.64
  -1 -10  13    0.04    0.62
  -1 -11  16    4.98    1.97
   0  -4   4   60.23    4.18
  -1  -7   6    0.49    0.67
  -1  -8   8    0.08    0.71
  -2 -10  11    1.67    1.19
   0 -11  20    3.00    1.57
  -2  -4   0  303.33   14.49
  -3  -8   6    9.41    2.62
   0  -6   7  108.04    7.12
   0  -8  11    6.04    1.74
  -3  -9   8   14.78    3.39
  -1  -9  10    0.84    0.86
  -1 -12  19   14.29    3.48
  -3  -5   1    0.02    0.25
  -3  -7   4   11.04    2.63
  -1  -6   4    7.63    1.80
  -4  -7   5   19.59    3.85
   0 -10  16    7.14    2.21
  -2  -8   6   14.15    2.96
  -2  -9   8    2.64    1.38
  -2  -1  -3    4.15    0.86
  -2  -5   1    7.62    1.79
  -2  -7   4   89.39    7.51
   0  -9  13    1.47    0.99
  -1 -11  15   16.12    3.55
  -2 -12  16    2.04    1.42
   0 -11  19    7.82    2.46
  -1  -3   0    3.89    0.94
   1  -4   8   63.80    3.99
  -1 -10  12   -0.07    0.50
  -2 -10  10    4.74    2.03
  -1 -12  18    4.21    1.99
  -1  -2  -1  497.65   19.14
  -1  -4   1  139.57    7.80
  -3  -6   2    0.16    0.49
   0  -5   5  231.42   11.26
  -3 -11  12    1.39    1.11
  -1  -8   7   23.57    3.65
  -3  -8   5    0.49    0.70
  -4  -8   6    6.54    2.33
  -3  -9   7    9.83    2.77
  -1  -9   9    1.07    0.86
  -2 -12  15    0.98    0.96
   0 -10  15    0.15    0.70
  -2  -6   2   25.34    3.53
   0  -8  10   25.01    3.57
   1  -6  11  100.34    6.50
  -1 -11  14    4.18    1.82
   0 -11  18    8.14    2.47
  -1  -5   2   15.58    2.34
  -4  -7   4    0.18    0.72
  -1  -7   5  284.36   14.98
  -2  -9   7   10.83    2.73
   0  -7   8  384.66   18.13
  -3  -7   3   17.98    3.36
  -2  -8   5    3.24    1.44
  -1 -10  11    3.72    1.63
   0  -9  12    0.81    0.76
  -2 -10   9    3.08    1.57
  -3 -11  11   -0.03    0.47
  -3  -4  -1   26.13    3.44
  -2 -12  14   -0.04    0.75
  -3  -5   0    5.53    1.68
   0  -6   6  267.54   13.21
  -2  -7   3   29.06    4.07
   1  -5   9  110.78    6.36
  -1 -11  13    0.19    0.55
   0 -11  17   -0.07    0.53
  -1  -6   3  161.59    9.69
  -4  -8   5   12.64    3.19
  -3  -9   6    0.73    0.91
   0 -10  14    8.05    2.31
  -3  -8   4    0.09    0.42
  -1  -9   8    1.36    0.93
  -1  -1  -2   56.02    3.07
  -2  -4  -1   50.28    4.47
  -3  -6   1    5.02    1.72
  -1  -8   6   12.72    2.63
  -3 -11  10    6.29    2.35
  -1 -10  10    5.76    2.01
  -2  -5   0    9.17    1.97
  -2  -9   6    3.20    1.51
  -2 -10   8    1.36    1.07
  -2 -12  13    5.21    2.18
  -2  -3  -2   29.61    3.06
   0  -8   9   49.19    5.12
   0  -9  11    4.40    1.63
  -2  -8   4   27.68    4.14
   0 -11  16   -0.03    0.37
  -2  -6   1  106.31    7.86
  -3  -7   2    2.20    1.25
  -1  -7   4  109.52    7.98
  -1 -11  12    0.36    0.86
   1  -8  14   19.96    3.06
   0 -12  19    0.14    0.60
   0  -3   2  356.19   14.30
   0  -4   3  322.11   13.81
   0  -7   7    4.94    1.50
   0 -10  13   22.92    3.83
  -3  -9   5    0.95    0.99
  -3 -11   9   -0.01    0.24
  -2   0  -4  164.40    6.96
  -4  -8   4   20.11    4.01
   0  -5   4   60.95    4.61
   1  -6  10   10.44    1.81
  -2 -12  12    1.23    1.14
  -2  -7   2    8.11    2.11
  -1  -9   7   29.51    4.27
  -1 -10   9    3.57    1.60
  -2  -2  -3   72.71    4.69
  -3  -8   3    3.61    1.64
  -2 -10   7   -0.05    0.41
  -1  -4   0    3.88    1.06
  -1  -5   1   -0.06    0.35
  -2  -9   5   10.57    2.68
  -1  -8   5  103.38    8.11
  -2 -11   9    0.70    0.72
  -1 -11  11    9.06    2.65
   0 -11  15    0.60    0.91
   0 -12  18    0.23    0.57
  -3  -5  -1    3.53    1.38
  -3  -4  -2   22.70    3.18
  -3  -6   0   47.98    5.33
   0  -6   5   48.59    4.37
   0  -9  10   13.55    2.75
  -2  -8   3   24.07    3.82
  -3 -11   8    1.51    1.16
   0  -8   8   58.69    5.59
  -2 -12  11    2.82    1.64
   0 -10  12    1.79    1.13
  -1  -3  -1  177.40    8.62
  -3  -9   4    9.32    2.64
  -1 -13  16   -0.09    0.84
  -3  -7   1   12.77    2.81
   0  -2   1  176.73    7.40
  -4  -8   3    3.77    1.73
   1  -4   7    6.45    1.07
   1  -8  13   11.93    2.34
   0 -12  17   -0.03    0.34
  -3  -3  -3  143.81    8.62
   1  -3   6   13.22    1.30
  -1 -10   8   49.34    5.87
   0 -11  14    2.07    1.23
  -1  -7   3   12.40    2.45
  -2 -10   6    5.11    1.95
  -2 -11   8   -0.01    0.39
  -1 -11  10   11.93    2.96
  -2  -6   0    1.17    0.80
  -3  -8   2    0.30    0.64
  -1  -9   6    0.97    0.90
   0  -7   6  154.90    9.44
   1  -5   8   15.00    1.94
  -2  -4  -2   79.10    5.79
  -2  -9   4    6.53    2.08
  -2 -12  10    0.21    0.62
  -1 -13  15    0.77    0.97
  -2  -7   1   11.32    2.46
  -3 -10   5    0.31    0.82
  -3 -11   7   -0.09    0.71
  -1 -12  12    5.53    2.14
   0  -9   9    1.56    0.95
   0 -10  11    4.50    1.72
   0 -12  16    2.29    1.36
  -1  -8   4    7.63    2.07
  -3  -9   3   16.76    3.49
   0 -11  13    7.30    2.28
  -2  -8   2   38.19    4.82
  -2 -11   7   -0.02    0.27
   0  -8   7   15.66    2.73
   1  -6   9    9.22    1.68
  -1 -13  14    1.20    1.11
  -3  -5  -2   25.41    3.56
  -3  -6  -1   18.77    3.21
  -2 -10   5   15.78    3.36
  -1 -10   7   40.47    5.23
  -2 -12   9    0.54    0.86
  -1 -11   9    0.50    0.81
  -2  -3  -3    2.01    0.79
  -1  -2  -2  808.07   29.72
  -3  -7   0    5.05    1.75
   1  -8  12    2.98    1.22
  -2  -1  -4  181.60    8.15
  -1  -9   5    1.85    1.03
  -3 -11   6    2.71    1.66
  -1 -12  11    3.87    1.86
   0 -12  15    1.64    1.18
  -1  -5   0  135.11    8.06
  -3  -8   1    0.80    0.90
  -2  -9   3   12.37    2.88
   0  -5   3   17.99    2.30
  -3 -10   4    0.16    0.59
   0  -6   4   16.02    2.39
  -2 -13  11    0.82    1.08
  -3  -4  -3    0.08    0.31
  -1  -7   2  136.73    9.06
   0  -4   2   84.50    5.13
   0 -10  10   75.95    7.17
   1  -7  10   26.84    3.21
  -1 -13  13    1.58    1.26
   0  -9   8   15.74    2.91
   0 -11  12    5.48    1.97
  -2  -6  -1   12.36    2.40
  -1  -4  -1  285.94   13.06
  -3  -9   2    7.00    2.23
  -2 -11   6   -0.04    0.66
  -1 -11   8   15.07    3.30
  -2  -7   0  124.79    8.97
  -1  -8   3  231.23   13.32
  -2 -13  10    1.42    1.30
  -1 -12  10    5.76    2.12
   0 -12  14    5.55    2.09
  -2 -10   4   14.01    3.17
  -3 -11   5    1.00    0.96
  -1 -10   6    2.41    1.34
  -2  -8   1    1.60    1.02
   1  -9  13    3.07    1.25
  -3 -10   3    3.88    1.74
   1  -2   5   28.43    1.57
   0  -8   6   45.44    4.77
  -1 -13  12    0.98    0.88
  -1  -9   4    5.37    1.78
   1  -8  11   90.47    6.84
  -3  -6  -2   11.67    2.50
  -3  -7  -1    0.86    0.82
  -2  -9   2   47.31    5.61
   0 -10   9   10.58    2.55
   0 -11  11   27.02    4.26
  -2  -4  -3    6.19    1.45
  -3  -8   0    4.88    1.79
  -2 -11   5    9.71    2.71
  -2 -13   9    1.10    1.10
  -2  -2  -4    4.90    1.04
  -1 -11   7   14.06    3.12
  -1 -12   9    5.43    2.08
   0 -12  13    9.28    2.58
  -3  -5  -3   36.60    4.28
  -3  -9   1   16.15    3.37
   0  -3   1   30.79    2.43
  -3 -11   4    0.06    0.61
   0  -9   7   20.09    3.29
   1  -5   7    0.71    0.42
   1  -6   8   -0.03    0.29
  -2 -10   3    9.21    2.52
  -1 -10   5    2.45    1.34
  -1 -13  11    0.21    0.64
  -1  -3  -2  128.80    6.77
  -1  -7   1    1.63    0.92
  -2  -7  -1    9.21    2.19
  -3 -10   2    0.13    0.77
  -1  -8   2    9.42    2.17
   0  -6   3  142.62    8.34
   1  -4   6   17.08    1.76
   1  -7   9  143.22    8.51
   1  -9  12   12.26    2.45
  -2  -8   0   23.34    3.67
  -2 -13   8   16.88    3.76
   0 -11  10    5.47    1.91
  -3  -4  -4   37.57    4.03
  -2  -6  -2    2.50    1.09
  -1  -5  -1    0.06    0.31
  -2 -11   4    2.93    1.53
  -1 -12   8    5.82    2.13
   0 -10   8   17.77    3.26
   0 -12  12    2.59    1.41
  -2  -9   1    1.82    1.13
   0  -5   2  114.32    6.73
  -1  -9   3    8.19    2.23
   0  -8   5  224.09   12.50
  -1 -11   6   27.83    4.42
  -3  -7  -2    1.14    0.89
  -3  -8  -1   10.52    2.61
   1  -8  10    6.05    1.64
  -2  -3  -4  146.04    7.93
  -3  -9   0   -0.09    0.55
  -2 -10   2   36.59    5.07
  -3  -6  -3   15.97    2.93
  -1 -10   4   45.52    5.48
   0  -9   6  159.66   10.42
  -2 -13   7   14.64    3.53
  -3 -10   1    1.44    1.08
  -1 -12   7    0.99    0.98
   0 -11   9    1.65    1.04
   0 -12  11   -0.05    0.45
  -1  -4  -2    9.68    1.64
  -2 -11   3    5.28    1.96
   1  -9  11    4.28    1.44
   0 -13  13    5.55    2.17
  -3  -5  -4    6.14    1.71
  -1 -11   5   75.34    7.48
  -1  -7   0    4.44    1.41
  -1  -8   1    0.06    0.24
   0  -4   1   -0.03    0.24
   0 -10   7   56.83    5.93
  -1   0  -3 1499.13   51.76
  -2  -7  -2   17.26    2.98
  -2  -8  -1   61.14    6.13
  -2  -9   0   65.35    6.61
  -1  -9   2  132.88    9.59
  -2 -13   6    6.46    2.39
   1  -6   7   14.47    2.05
   1  -7   8   62.94    5.05
  -2  -4  -4   81.11    5.76
  -1  -1  -3 9970.74  341.33
  -3  -8  -2    0.16    0.47
  -2 -10   1   13.14    3.01
   0  -8   4   39.45    4.37
  -3  -9  -1   -0.04    0.50
  -1 -10   3   64.65    6.57
   0 -12  10    1.32    1.02
  -3  -7  -3   22.98    3.67
  -2  -6  -3   -0.01    0.29
  -3 -10   0    1.07    1.02
   0  -1   0   -0.02    0.07
   0  -6   2   26.78    3.06
  -1 -12   6    6.91    2.29
   0 -11   8    0.34    0.56
   1  -8   9   41.84    4.30
  -1 -14  10    5.24    2.10
   0 -13  12    0.03    0.51
   0  -9   5   92.02    7.42
   1  -3   5  286.72   11.18
  -2 -11   2    3.86    1.73
   1  -5   6  122.32    6.58
  -1 -11   4   42.28    5.42
  -2 -13   5    2.48    1.52
  -3  -6  -4    2.60    1.22
  -1  -2  -3  298.78   12.17
  -1  -5  -2   17.64    2.42
   0 -10   6   57.46    5.94
   1  -9  10   15.44    2.72
  -1 -14   9    0.45    0.79
   0 -12   9    3.11    1.49
   0 -13  11    1.10    0.97
  -2  -8  -2    1.32    0.91
  -2  -9  -1    7.46    2.15
  -1  -8   0    2.27    1.08
   0  -2   0 2704.88   93.69
  -1  -9   1    5.96    1.84
   0  -5   1   13.52    1.94
  -1 -12   5   -0.02    0.72
  -2  -1  -5  255.63   10.61
  -2 -10   0    4.64    1.77
  -3  -8  -3   25.34    4.04
  -3  -9  -2    1.44    1.20
  -3 -10  -1   16.69    3.48
  -1  -7  -1   48.73    4.83
  -1 -10   2   43.15    5.26
   0 -11   7   14.74    3.08
   1 -10  11    1.44    1.00
  -2  -2  -5  130.22    6.75
  -2  -7  -3    0.80    0.67
  -1  -3  -3  207.94    9.60
  -2 -11   1   31.96    4.84
  -2 -13   4    2.74    1.55
  -3  -5  -5    7.95    1.90
  -1 -11   3   37.87    5.11
   0  -8   3    0.20    0.43
  -3  -7  -4   21.53    3.54
   0  -9   4   20.33    3.24
   1  -7   7  109.89    7.05
  -1 -14   8   -0.02    0.64
   1  -8   8   70.49    5.74
  -2   0  -5   -0.01    0.16
   0 -13  10    2.32    1.36
  -2  -3  -5   90.78    5.72
   0  -3   0   -0.01    0.16
   0 -10   5   49.33    5.43
   0 -12   8    8.38    2.40
   1  -9   9    0.66    0.70
   0 -14  12    5.42    2.13
  -2  -6  -4    6.47    1.68
  -1 -12   4   11.94    2.94
   1  -4   5   26.35    2.22
   1  -6   6    8.22    1.51
  -1  -4  -3   42.33    3.60
  -2  -9  -2   16.84    3.22
  -2 -10  -1   25.54    4.16
  -2 -13   3   16.42    3.65
   0 -11   6   57.79    6.19
  -3  -6  -5    9.31    2.16
  -3 -10  -2    9.15    2.62
  -1  -9   0    2.01    1.09
  -1 -10   1    0.63    0.81
   0  -6   1   10.09    1.82
  -1 -14   7    3.36    1.82
   1 -10  10   19.42    3.22
  -2  -4  -5  103.21    6.66
  -3  -9  -3    2.50    1.33
  -2  -8  -3   44.84    5.10
  -1  -8  -1   28.70    3.81
  -2 -11   0    7.80    2.38
  -1 -11   2   18.75    3.54
   0 -13   9    1.48    1.26
   0 -14  11    7.68    2.48
  -3  -8  -4    3.49    1.54
   0  -4   0 2006.56   71.34
   0 -12   7   17.81    3.50
  -2  -7  -4    0.43    0.62
  -1  -5  -3  323.22   14.87
  -1  -7  -2    1.09    0.73
  -1 -12   3    3.99    1.71
   0  -9   3   50.86    5.23
  -2 -13   2   -0.20    0.92
   0  -8   2    1.19    0.76
   0 -10   4    6.36    1.93
  -3  -7  -5    0.11    0.45
   1  -5   5  135.85    7.05
  -1 -14   6    4.94    1.99
   1  -8   7    8.78    1.86
   1  -9   8   63.60    5.71
   0 -11   5   10.14    2.49
   0 -13   8    6.96    2.34
  -3  -5  -6    2.35    1.04
  -2 -10  -2   19.84    3.59
  -3 -10  -3   11.01    2.80
  -2  -9  -3   13.93    2.88
  -2 -11  -1    1.47    1.25
  -1 -10   0    1.13    0.89
   0  -5   0   -0.01    0.18
   1  -7   6   19.53    2.60
   1 -10   9  104.80    8.07
  -3  -9  -4   11.12    2.72
  -1  -9  -1   18.41    3.19
  -1 -11   1   12.83    2.89
   0 -12   6   24.75    4.07
  -2  -6  -5   13.92    2.47
  -2  -8  -4   -0.04    0.33
  -1 -12   2   10.45    2.70
  -1 -14   5    1.92    1.25
   1 -11  10    8.69    2.24
  -3  -6  -6   26.81    3.71
  -3  -8  -5   19.71    3.52
  -1  -8  -2   97.43    7.52
  -2 -13   1    1.59    1.23
   0  -9   2  139.09    9.40
   0 -10   3   23.41    3.66
   1  -6   5   45.30    3.78
   0 -13   7   14.28    3.24
   0  -6   0    3.77    1.10
   0 -11   4    1.02    0.87
  -2 -11  -2    0.47    0.85
  -2  -7  -5    2.05    1.03
  -3 -10  -4    1.00    1.04
  -2 -10  -3    4.91    1.84
  -1  -7  -3   38.92    4.23
   0  -8   1    2.13    1.03
   0 -12   5    2.87    1.42
   1  -9   7   38.34    4.29
   1 -10   8   20.34    3.28
  -3  -7  -6   10.60    2.42
  -1 -10  -1   52.60    5.77
  -1 -11   0   12.44    2.87
  -1 -14   4    3.58    1.76
   1  -8   6   81.48    6.18
  -2  -3  -6    9.82    1.61
  -2  -9  -4   22.35    3.66
  -1  -3  -4  168.81    8.18
  -2 -13   0    0.07    0.50
  -1 -12   1    4.81    1.89
  -2  -4  -6   70.75    5.23
  -3  -9  -5    6.80    2.11
  -1  -4  -4   10.14    1.65
  -1  -9  -2   28.56    3.98
   1 -11   9   20.16    3.42
   0 -13   6    4.95    1.88
  -2  -2  -6  278.23   11.98
   0  -7   0   -0.02    0.30
  -2  -8  -5   30.45    4.13
  -1  -5  -4   25.27    2.93
  -1  -2  -4  128.77    6.18
   1  -7   5    2.48    0.90
  -3  -8  -6    2.12    1.21
  -1  -8  -3   32.40    4.05
   0 -10   2    5.41    1.80
   0 -11   3   15.66    3.08
   0  -9   1  120.28    8.58
  -1 -14   3    3.61    1.74
   0 -12   4    0.61    0.84
  -2  -6  -6    8.21    1.87
  -2 -11  -3    0.51    0.83
   1  -4   4   11.88    1.42
  -3  -6  -7    5.29    1.61
  -3 -10  -5   14.28    3.16
  -2 -10  -4    6.05    1.97
  -2 -13  -1   20.40    4.00
  -1 -11  -1    3.24    1.50
   0  -4  -1    0.04    0.20
   1  -3   4  177.06    7.34
   1 -10   7   21.35    3.31
  -1 -10  -2   81.75    7.38
   0  -3  -1   36.00    2.65
  -1 -12   0    5.93    2.02
   1  -5   4   29.53    2.67
   0 -13   5    7.19    2.24
   1  -9   6    4.82    1.46
   1 -11   8    0.31    0.62
   0  -5  -1   15.29    2.05
  -3  -9  -6   29.72    4.47
  -2  -9  -5   59.61    6.15
   0  -8   0    2.65    1.09
  -3  -7  -7    0.12    0.42
  -2  -7  -6   41.39    4.61
  -1  -9  -3   34.12    4.37
   1  -8   5   71.58    5.68
   1 -12   9    1.84    1.12
  -1  -7  -4    0.29    0.51
  -1 -14   2   17.57    3.71
  -2  -1  -6  360.23   14.12
   0  -6  -1    8.81    1.70
   0 -11   2   21.09    3.57
   1  -6   4    4.86    1.15
   0 -10   1    3.93    1.48
   0 -12   3    4.84    1.79
  -2 -11  -4    7.71    2.31
  -2 -13  -2    8.48    2.62
  -3  -8  -7   -0.02    0.31
  -2  -8  -6    5.11    1.67
  -1 -12  -1    0.93    1.00
   0 -13   4    2.36    1.36
  -3 -10  -6    0.96    0.88
  -2 -10  -5   10.82    2.64
  -1  -8  -4    0.30    0.49
  -1 -11  -2    2.35    1.30
   0  -7  -1    1.03    0.69
   0  -9   0   -0.08    0.47
   1 -10   6  106.46    8.00
   1 -11   7    0.29    0.51
  -1  -1  -4  308.71   11.82
   0  -2  -1  182.28    7.54
   1  -7   4    1.02    0.63
  -1 -10  -3   30.03    4.27
  -1 -14   1   14.01    3.30
   1  -9   5    5.55    1.57
   1 -12   8    0.10    0.44
  -3  -9  -7    1.45    1.04
  -2  -4  -7   15.49    2.23
  -2  -9  -6   43.14    5.13
  -3  -6  -8   22.18    3.29
  -2  -6  -7    0.74    0.60
  -1  -5  -5  140.17    8.08
  -1  -4  -5   22.16    2.48
  -2 -13  -3   13.47    3.29
   0 -11   1   44.16    5.23
   0 -12   2    1.09    0.91
  -1  -6  -5   48.12    4.46
  -1  -9  -4    5.03    1.68
   0  -8  -1    2.17    1.00
   0 -13   3   -0.12    0.68
  -2  -7  -7    2.19    1.05
  -2  -3  -7    4.39    1.06
  -2 -11  -5    1.78    1.14
   0 -10   0  233.43   13.52
   1  -8   4    0.10    0.33
  -3  -7  -8   10.32    2.36
  -1 -12  -2   15.69    3.29
  -1  -7  -5    1.92    0.92
  -1 -11  -3   56.87    6.17
  -1 -14   0    8.72    2.60
   1  -2   4  124.19    4.87
   1 -11   6    5.26    1.70
  -3 -10  -7    9.86    2.59
  -2 -10  -6    1.82    1.13
  -1  -3  -5  290.68   12.48
   1 -10   5   60.49    5.72
   1 -12   7   -0.05    0.40
  -3  -8  -8    2.06    1.21
  -2  -8  -7    7.56    2.01
   0  -9  -1  111.97    8.14
  -1 -10  -4   80.61    7.23
   0  -5  -2  124.70    7.06
  -1  -8  -5   69.33    6.11
  -2 -13  -4   -0.03    0.48
   0  -6  -2   27.73    3.07
   0 -12   1    1.27    0.93
   0 -11   0    0.05    0.53
   0 -13   2    8.20    2.40
   1  -6   3    4.44    1.09
   1  -5   3  333.89   14.03
   1  -9   4    5.47    1.55
  -3  -9  -8    2.66    1.34
  -2  -9  -7   22.88    3.68
   0  -7  -2    5.70    1.45
   0  -4  -2   70.79    4.50
  -2 -11  -6    2.66    1.38
  -1 -12  -3    1.03    0.90
  -1 -14  -1    2.94    1.47
  -2  -2  -7  208.50    9.45
  -1  -9  -5    5.92    1.77
   0 -10  -1    3.72    1.50
   1  -7   3   27.83    3.08
  -1 -11  -4    8.62    2.33
   0  -8  -2    0.62    0.67
   1 -11   5    8.79    2.17
   1 -12   6    3.95    1.52
   1  -4   3   45.05    3.01
   1 -13   7    1.04    0.87
  -3 -10  -8    0.22    0.61
  -2  -6  -8    4.71    1.41
  -2 -10  -7    2.71    1.34
   1  -8   3   28.43    3.35
   1 -10   4   94.97    7.41
  -3  -7  -9    1.79    0.99
  -2  -7  -8   57.88    5.47
  -2 -13  -5   20.26    3.91
   0 -13   1   51.16    6.09
  -1  -6  -6    9.46    1.87
  -1 -10  -5   57.03    5.93
   0 -12   0    3.31    1.50
  -3  -8  -9   23.92    3.73
  -2  -8  -8    0.08    0.56
  -1  -7  -6   21.95    3.07
  -1  -5  -6  121.93    7.34
  -1  -2  -5   29.80    2.31
   0  -9  -2  119.87    8.45
  -2  -4  -8  167.91    9.05
  -1 -14  -2   36.60    5.33
   0  -3  -2  336.97   13.52
   0 -11  -1   36.61    4.67
  -1  -8  -6   79.11    6.55
  -1 -12  -4   -0.02    0.29
   1  -9   3   39.43    4.24
  -3  -9  -9   10.50    2.56
  -2 -11  -7   10.02    2.62
   1 -12   5    4.10    1.55
   1 -13   6    4.90    1.79
  -2  -9  -8   23.30    3.70
   1 -11   4    8.49    2.14
  -1  -9  -6    4.41    1.56
  -1  -4  -6   17.48    2.17
  -1 -11  -5    8.80    2.35
   0 -10  -2    3.80    1.49
  -2 -13  -6    2.62    1.47
  -2   0  -6 1685.49   58.52
   0  -7  -3   -0.05    0.36
   0  -6  -3  126.41    7.55
   0 -13   0    0.15    0.54
  -3 -10  -9    1.60    1.08
   0 -12  -1    1.41    1.00
   1 -10   3   25.73    3.57
  -2 -10  -8   32.98    4.58
  -1 -14  -3    1.83    1.24
   0  -8  -3    0.54    0.58
  -2  -3  -8   26.05    2.65
  -1 -10  -6   97.76    8.02
   0  -5  -3   21.89    2.48
   1  -7   2    0.94    0.59
   1  -6   2   10.29    1.65
  -1 -12  -5    4.37    1.73
   0 -11  -2   25.45    3.83
   1  -8   2   89.11    6.38
   0  -9  -3   67.40    5.96
   1 -12   4    0.26    0.46
   1 -13   5    0.15    0.45
  -3  -8 -10    5.00    1.67
  -2  -7  -9   36.36    4.19
  -2  -6  -9    0.85    0.67
  -2 -11  -8   11.69    2.76
   1  -3   3  224.84    8.96
  -2  -8  -9    2.94    1.30
   1  -5   2   14.93    1.80
   1 -11   3   58.12    5.75
  -3  -9 -10    0.96    0.86
  -2 -13  -7   22.83    4.06
  -1  -7  -7  116.50    7.87
  -1 -11  -6    4.59    1.70
   0 -13  -1   56.14    6.24
   1  -9   2   27.63    3.47
  -2  -9  -9   92.55    7.70
  -2  -5  -9   17.48    2.52
  -1  -8  -7    8.07    1.94
  -1  -6  -7   20.13    2.72
  -1  -3  -6   10.57    1.48
  -1 -14  -4   69.85    7.42
   0 -10  -3   22.40    3.41
   0  -4  -3  320.99   13.55
   0 -12  -2    0.79    0.76
  -3 -10 -10    4.12    1.64
  -1  -9  -7   44.89    4.92
  -2  -1  -7    0.28    0.25
   0  -1  -1    1.58    0.29
  -2 -10  -9    1.31    0.93
   1 -10   2   80.22    6.61
   1 -13   4    0.52    0.66
  -1  -5  -7    0.89    0.56
  -1 -12  -6    3.30    1.51
   0 -11  -3   21.01    3.46
   1 -12   3    0.51    0.74
   1 -14   5    2.96    1.42
  -1 -10  -7   25.49    3.77
   0  -8  -4   43.41    4.39
   0  -7  -4    1.54    0.76
  -2 -11  -9   25.41    4.04
  -2  -4  -9    1.77    0.74
  -2 -13  -8    2.71    1.46
   0  -9  -4   19.25    3.01
   0 -13  -2   10.24    2.55
   1 -11   2    1.26    0.92
  -1 -14  -5    2.73    1.42
   1  -8   1   27.24    3.21
  -3  -8 -11    6.62    1.89
  -1 -11  -7   -0.05    0.56
   0 -12  -3    3.96    1.60
   1  -4   2    7.06    1.05
  -3  -9 -11    7.93    2.21
  -2  -8 -10   69.23    6.20
  -2  -7 -10    1.02    0.68
  -2  -2  -8  100.26    5.40
   0 -10  -4    7.87    1.99
   0  -2  -2    1.17    0.37
   1  -9   1   14.25    2.43
  -2  -9 -10   13.79    2.74
  -1  -4  -7    6.26    1.25
   1 -13   3   12.99    2.81
   1 -14   4   83.33    7.76
  -3 -10 -11    1.45    1.05
  -1  -8  -8   71.95    6.08
   1  -6   1    0.13    0.24
  -2 -10 -10    3.75    1.52
  -2  -6 -10   54.30    4.90
  -1  -9  -8   70.84    6.28
  -1  -7  -8   60.25    5.22
  -1 -12  -7    0.12    0.53
   0  -5  -4   68.37    4.71
   1 -10   1   56.59    5.34
   1 -12   2   15.79    2.97
   0 -11  -4    0.68    0.72
  -1 -10  -8   25.14    3.72
  -1 -14  -6    3.27    1.75
   0 -13  -3    0.15    0.45
  -2 -11 -10    3.26    1.43
  -2 -13  -9    0.85    1.03
  -1  -6  -8    0.08    0.37
   1 -11   1    3.05    1.29
  -1  -1  -5 1348.01   47.20
   0  -3  -3   35.73    2.59
   1 -14   3    2.07    1.34
  -2  -5 -10    2.72    0.99
  -1 -11  -8    0.90    0.76
   0  -8  -5  229.93   12.22
   0 -12  -4    1.37    0.94
   1 -13   2    6.51    1.96
  -2  -3  -9    1.58    0.64
   0  -9  -5  105.26    7.61
  -1  -2  -6   24.53    2.01
   0 -10  -5   53.67    5.35
   0  -7  -5    0.24    0.40
   1  -5   1   -0.03    0.18
  -3  -9 -12    0.43    0.65
   0 -14  -3   12.69    2.91
   1  -9   0    1.79    0.86
   1  -8   0    1.66    0.77
   1 -12   1    0.58    0.64
  -2  -9 -11    8.82    2.16
  -2  -8 -11   18.66    3.02
  -1 -12  -8    0.87    0.92
  -3 -10 -12   19.24    3.46
  -2 -10 -11    1.47    0.99
  -1 -14  -7   -0.02    0.50
   0 -11  -5    6.63    1.87
   0 -13  -4    1.82    1.15
   1 -10   0    0.30    0.56
  -2  -7 -11   16.68    2.69
  -1  -9  -9    0.37    0.51
  -1  -8  -9   45.34    4.61
   0  -4  -4   59.37    3.93
  -1   0  -4    0.00    0.06
   1 -14   2   35.80    4.80
  -2 -11 -11   -0.11    0.67
  -1 -10  -9   99.99    7.85
   1 -11   0    7.39    1.92
  -1  -7  -9  147.65    8.93
  -1 -13  -8    0.04    0.33
  -1  -3  -7   43.58    3.19
   0 -12  -5    1.85    1.13
   1 -13   1   22.85    3.64
  -2  -4 -10    2.16    0.81
  -1 -11  -9   20.38    3.40
  -2 -12 -11    4.16    1.70
  -2  -6 -11    4.98    1.40
   0 -14  -4    4.61    1.76
   1 -12   0    4.72    1.58
   1  -6   0   16.39    2.04
  -1 -12  -9    1.24    0.93
  -1 -14  -8    2.27    1.33
   0 -10  -6   56.72    5.46
   0  -9  -6  191.22   11.04
  -1  -6  -9   13.44    2.14
   0  -8  -6   31.76    3.62
   0 -13  -5   10.16    2.50
  -1  -4  -8   61.26    4.28
   0 -11  -6   58.27    5.73
   0  -5  -5  198.48    9.60
   1  -9  -1    5.78    1.50
  -3 -10 -13    3.84    1.52
  -2 -10 -12    2.96    1.33
  -2  -9 -12   14.99    2.77
   0  -7  -6  125.25    7.68
   1 -10  -1    0.56    0.65
   1  -8  -1    0.19    0.36
   1 -13   0   -0.06    0.55
  -2  -8 -12    5.19    1.56
  -2  -5 -11    0.51    0.47
  -1 -13  -9    0.36    0.60
   1 -11  -1   10.51    2.25
  -2 -11 -12    8.71    2.27
  -1 -10 -10   16.69    2.92
  -1  -9 -10   11.91    2.36
   0 -12  -6   14.09    2.84
   0 -14  -5    0.14    0.44
  -1  -8 -10    5.19    1.51
   1  -4   1  299.35   12.03
   1  -3   2  128.04    5.51
  -2 -12 -12    0.28    0.67
  -2  -7 -12   -0.05    0.31
  -1 -11 -10    9.91    2.39
   1 -12  -1    2.77    1.22
  -1 -14  -9   10.87    2.65
  -1 -12 -10    5.90    1.85
  -1  -7 -10   29.32    3.42
  -2  -2  -9   25.30    2.20
   0 -10  -7   52.69    5.19
   1  -5   0  123.30    6.34
   0 -11  -7   13.82    2.71
   0  -9  -7   26.18    3.40
   1 -13  -1   -0.02    0.30
  -2  -6 -12   81.02    6.01
  -1 -13 -10    0.74    0.78
  -2  -3 -10    2.99    0.81
   1 -10  -2   41.00    4.33
  -2  -1  -8   24.96    1.87
   0 -12  -7   14.56    2.85
   0  -8  -7   14.08    2.36
   0 -14  -6    4.76    1.80
   1 -11  -2   19.49    3.08
   1  -9  -2  138.52    8.52
  -2 -11 -13    1.50    0.99
  -2 -10 -13    2.13    1.20
  -2  -9 -13   10.64    2.30
  -1 -10 -11    3.19    1.29
   0  -3  -4    3.12    0.67
   1 -12  -2    6.67    1.88
   1  -8  -2    9.32    1.79
   1  -6  -1   42.23    3.42
  -2 -12 -13    0.67    0.74
  -2  -8 -13    0.75    0.66
  -1 -11 -11    0.19    0.48
  -1  -9 -11    4.62    1.46
  -1  -6 -10   10.39    1.87
   0  -4  -5   77.31    4.61
   0  -7  -7    5.03    1.29
  -1  -8 -11   94.58    6.93
   1 -13  -2    0.05    0.50
   0  -5  -6   45.33    3.58
  -2  -7 -13    0.03    0.30
  -1 -13 -11    2.94    1.37
   0 -11  -8    1.10    0.82
   0 -10  -8   17.29    2.84
  -1  -3  -8    5.61    1.02
   0 -14  -7    0.21    0.52
   0  -2  -3  242.89    9.54
  -2  -5 -12   -0.01    0.21
   0  -9  -8   12.76    2.31
  -1  -4  -9   31.84    2.87
   0 -12  -8   10.35    2.39
  -1  -2  -7    8.18    1.07
   1 -11  -3   42.74    4.61
   1 -10  -3   68.60    5.76
   1  -2   3  305.70   11.00
  -1  -7 -11    1.66    0.82
  -2 -10 -14    3.22    1.42
   0  -8  -8   49.06    4.52
   1 -12  -3    3.57    1.38
   1  -9  -3   10.55    2.01
  -2 -12 -14   -0.06    0.43
  -2  -9 -14   30.08    3.94
  -1 -11 -12    1.05    0.86
  -1 -10 -12   17.50    2.97
   1 -13  -3    0.61    0.73
  -2  -6 -13    9.15    1.84
  -1  -9 -12   13.29    2.48
   0 -14  -8   -0.06    0.38
   1  -8  -3  214.88   11.01
  -2  -8 -14    0.14    0.33
  -1 -13 -12    2.12    1.17
   1  -5  -1    0.21    0.25
   0 -11  -9    1.50    1.03
  -1  -8 -12    4.96    1.44
  -1  -6 -11  114.12    7.10
   0 -12  -9    5.53    1.71
   0 -10  -9    8.09    1.95
   0  -7  -8  424.17   18.50
   1  -6  -2  131.80    7.06
   1  -4   0    3.92    0.74
   1 -11  -4   43.74    4.66
   0  -9  -9    1.95    0.89
  -2   0  -7    0.04    0.14
   1 -12  -4    9.95    2.29
   1 -10  -4   55.77    5.12
  -2 -12 -15   -0.08    0.55
  -2  -7 -14   36.28    3.97
   1 -13  -4    2.37    1.21
  -2 -10 -15    4.31    1.60
  -1 -11 -13   39.65    4.73
  -2  -3 -11    0.43    0.34
  -1  -1  -6   21.53    1.51
   1  -9  -4    4.69    1.32
  -1 -10 -13    0.68    0.64
  -1  -7 -12   71.59    5.60
   0 -14  -9    2.46    1.33
  -2  -9 -15   19.38    3.15
  -1 -13 -13    0.75    0.71
   0  -8  -9   37.29    3.87
   0  -5  -7   18.29    2.13
   0  -4  -6    0.17    0.23
  -1  -9 -13    4.24    1.41
  -2  -5 -13    3.06    0.99
   0 -11 -10    4.31    1.49
  -2  -2 -10    0.82    0.39
  -2  -8 -15    8.54    1.98
   0 -12 -10    2.11    1.17
   0  -6  -8   29.75    3.03
   1  -8  -4   11.17    1.93
   0 -10 -10   61.39    5.61
  -1  -4 -10    2.63    0.78
   1 -12  -5    0.53    0.66
   1 -11  -5   83.92    6.75
  -2  -6 -14    4.37    1.25
  -1  -8 -13   13.08    2.33
   1 -13  -5   -0.08    0.46
   1 -10  -5    2.46    1.04
   0  -3  -5   58.70    3.46
   1  -3   1  166.65    6.83
   0 -14 -10   11.42    2.66
   0  -9 -10   14.59    2.47
   0  -7  -9   85.46    5.93
  -2 -10 -16    8.14    2.12
  -1 -11 -14    2.48    1.28
  -1  -3  -9   56.77    3.67
  -1 -13 -14    2.08    1.16
  -1  -6 -12   91.24    6.12
   1  -9  -5    2.08    0.90
  -2  -7 -15    0.13    0.43
  -1 -10 -14    3.37    1.31
   1  -6  -3  173.66    8.58
  -2  -9 -16    1.76    0.97
   1  -5  -2   13.95    1.65
   0  -1  -2    4.12    0.46
   0 -12 -11    0.12    0.50
   0 -11 -11   29.14    3.86
   0  -8 -10   20.14    2.76
   1  -7  -4  114.82    6.78
  -1  -9 -14    7.10    1.82
  -1  -7 -13   78.42    5.86
   1 -13  -6    0.85    0.77
   1 -12  -6    7.89    2.05
   1 -11  -6   25.13    3.45
   0 -14 -11    7.68    2.18
   0 -10 -11    8.20    1.95
   1 -14  -6    2.94    1.31
   1 -10  -6    2.75    1.06
   1  -8  -5  120.18    7.34
  -2  -8 -16    3.24    1.22
  -2  -1  -9    1.00    0.34
  -1  -2  -8    0.00    0.13
  -1 -13 -15   11.78    2.68
  -1 -12 -15    0.09    0.63
  -1 -11 -15   -0.05    0.45
  -2  -5 -14    0.50    0.48
   0  -9 -11    4.06    1.31
   0  -6  -9   12.89    1.91
   0  -5  -8   32.36    2.90
   1  -4  -1  137.93    6.34
  -2 -10 -17    9.74    2.27
  -1  -8 -14   21.34    3.01
  -1 -10 -15    0.30    0.65
  -2  -6 -15   25.77    3.09
   1  -9  -6    1.35    0.71
   0 -13 -12    0.03    0.49
   0 -12 -12    1.91    1.09
  -2  -3 -12   20.63    2.14
   0  -7 -10   34.46    3.47
   1 -12  -7    0.85    0.78
   0  -4  -7    6.36    1.09
   0  -2  -4   15.02    1.27
   0 -14 -12    2.54    1.28
   0 -11 -12    6.44    1.77
  -1  -5 -12    1.88    0.75
   1 -13  -7    9.52    2.30
  -2  -9 -17    0.49    0.63
  -1  -6 -13    0.05    0.39
   1 -14  -7    1.87    1.09
   1 -11  -7   13.74    2.52
  -2  -7 -16   10.55    2.05
  -1  -9 -15   33.17    3.93
   0 -10 -12    3.90    1.33
   0  -8 -11    4.84    1.32
  -1  -4 -11  341.14   14.39
   1 -10  -7   46.43    4.56
   1  -7  -5  304.90   13.70
   1  -6  -4    7.64    1.32
  -2 -11 -18    0.17    0.65
  -1 -13 -16    0.07    0.45
  -1 -12 -16   13.72    2.79
  -1  -7 -14    0.03    0.35
  -1 -11 -16    7.10    1.94
   1  -8  -6   12.89    2.05
  -2  -8 -17    9.62    2.06
   0  -9 -12    1.31    0.80
   0 -13 -13    3.35    1.45
   1 -12  -8    5.95    1.70
  -2 -10 -18    8.25    2.07
   1  -5  -3   87.21    4.89
   1 -14  -8    0.24    0.52
   0 -11 -13    7.50    1.95
  -1 -10 -16   34.97    4.20
   1  -9  -7   31.05    3.44
  -1  -8 -15    5.21    1.46
[truncated: 1,017,172 more chars]
