# Supplementary material for: An electric field cell for performing in situ single-crystal synchrotron X-ray diffraction
Source: J Appl Crystallogr. 2021 Sep 4;54(Pt 5):1349–59. doi: 10.1107/S1600576721007469 (PMC8493620; doi:10.1107/S1600576721007469)
Supplement: Supplementary file 2 [file j-54-01349-SQABPY_before_voltage_0Vsup2.hkl]

data_SQABPY_before_voltage_0V                                                   
_shelx_title ' shelxt_a.res in P2(1)/n'                                         
_shelx_refln_list_code          4                                               
_shelx_F_calc_maximum      247.40                                               
_exptl_crystal_F_000       560.00                                               
_reflns_d_resolution_high  0.7521                                               
                                                                                
loop_                                                                           
 _space_group_symop_operation_xyz                                               
 'x, y, z'                                                                      
 '-x+1/2, y+1/2, -z+1/2'                                                        
 '-x, -y, -z'                                                                   
 'x-1/2, -y-1/2, z-1/2'                                                         
                                                                                
_cell_length_a     3.8006                                                       
_cell_length_b    11.2125                                                       
_cell_length_c    27.4464                                                       
_cell_angle_alpha  90.000                                                       
_cell_angle_beta   92.272                                                       
_cell_angle_gamma  90.000                                                       
                                                                                
_shelx_F_squared_multiplier     1.000                                           
                                                                                
loop_                                                                           
 _refln_index_h                                                                 
 _refln_index_k                                                                 
 _refln_index_l                                                                 
 _refln_F_squared_calc                                                          
 _refln_F_squared_meas                                                          
 _refln_F_squared_sigma                                                         
 _refln_observed_status                                                         
   2   0   0        469.32        476.67         9.40 o                         
   4   0   0          3.50          2.17         6.38 o                         
   1   1   0       1866.10       1599.74        26.59 o                         
   2   1   0        249.96        265.65         6.59 o                         
   3   1   0         14.85         16.77         3.08 o                         
   4   1   0          1.22          2.86         2.64 o                         
   0   2   0      20124.82      20117.85      1215.61 o                         
   1   2   0        118.17        139.04         6.34 o                         
   2   2   0        607.17        596.71        12.02 o                         
   3   2   0        418.12        393.77        17.08 o                         
   4   2   0          0.00         -0.46         1.73 o                         
   5   2   0          3.62          2.31         5.70 o                         
   1   3   0         13.21         13.93         0.79 o                         
   2   3   0        307.04        264.82        10.29 o                         
   3   3   0          0.66          2.44         2.51 o                         
   4   3   0          1.68          1.33         3.02 o                         
   0   4   0      11676.40      11660.59       329.72 o                         
   1   4   0         20.20         18.44         0.99 o                         
   2   4   0       1376.30       1435.63        25.07 o                         
   3   4   0         44.90         54.61         4.35 o                         
   4   4   0          2.60          2.35         3.80 o                         
   1   5   0        563.43        585.94        11.28 o                         
   2   5   0         26.16         31.88         1.91 o                         
   3   5   0         22.79         21.19         2.85 o                         
   4   5   0          3.97          2.23         1.63 o                         
   0   6   0         20.41         14.46         2.24 o                         
   1   6   0         84.56         78.93         4.00 o                         
   2   6   0          6.24          5.40         1.17 o                         
   3   6   0        189.12        198.54        10.64 o                         
   4   6   0          3.75          4.48         2.46 o                         
   1   7   0         16.63         14.40         1.57 o                         
   2   7   0        519.27        519.88        18.50 o                         
   3   7   0         21.85         25.11         4.00 o                         
   4   7   0         11.39         16.38         5.52 o                         
   0   8   0         10.21         11.37         2.35 o                         
   1   8   0          5.76          8.19         1.35 o                         
   2   8   0         95.35         99.29         4.35 o                         
   3   8   0         14.35         19.44         2.64 o                         
   4   8   0         20.12         10.59         6.06 o                         
   1   9   0          7.71         10.06         1.66 o                         
   2   9   0        290.06        294.29        12.41 o                         
   3   9   0          0.98          0.73         0.93 o                         
   4   9   0         18.30         13.51         4.54 o                         
   0  10   0       1086.06       1102.29        32.73 o                         
   1  10   0          2.61          2.33         0.97 o                         
   2  10   0         22.13         18.42         3.18 o                         
   3  10   0          4.26          4.20         1.75 o                         
   1  11   0         50.06         41.20         3.81 o                         
   2  11   0         38.79         37.03         4.61 o                         
   3  11   0         18.26         22.58         8.05 o                         
   0  12   0         19.23         15.90         3.40 o                         
   1  12   0         12.36         21.39         3.28 o                         
   2  12   0         25.67         23.70         6.53 o                         
   1  13   0          0.14          0.27         1.15 o                         
   2  13   0          0.36          0.28         1.34 o                         
   0  14   0        194.39        216.31        20.09 o                         
   1  14   0         35.56         43.37         5.48 o                         
  -3   0   1        331.18        333.88        24.22 o                         
  -1   0   1        191.13        165.98         6.75 o                         
   1   0   1        510.17        438.59        26.60 o                         
   3   0   1         89.73        100.15        12.99 o                         
  -4   1   1          1.53          2.11         2.62 o                         
  -3   1   1         21.03         27.42         4.41 o                         
  -2   1   1        353.67        368.93         9.91 o                         
  -1   1   1       1944.10       1808.59        50.56 o                         
   0   1   1          6.06          8.55         0.64 o                         
   1   1   1       1167.33       1191.91        18.91 o                         
   2   1   1          5.03          3.90         0.63 o                         
   3   1   1          2.42          3.98         2.78 o                         
   4   1   1          0.67          1.35         3.21 o                         
  -4   2   1          3.11          4.42         2.94 o                         
  -3   2   1         18.69         18.40         3.40 o                         
  -2   2   1          0.73          1.25         0.47 o                         
  -1   2   1        107.33        101.35         5.14 o                         
   0   2   1        926.69        859.81        11.08 o                         
   1   2   1       2389.02       2306.31        59.48 o                         
   2   2   1        611.99        606.13        13.23 o                         
   3   2   1         41.02         41.10         5.87 o                         
   4   2   1         66.90         49.59         8.96 o                         
  -4   3   1          0.57          0.45         2.35 o                         
  -3   3   1         40.06         39.67         6.62 o                         
  -2   3   1        122.96        124.06         4.87 o                         
  -1   3   1        408.38        436.06         7.42 o                         
   0   3   1        173.45        163.43         3.82 o                         
   1   3   1        767.33        716.23        21.26 o                         
   2   3   1        123.44        117.61         4.64 o                         
   3   3   1         18.46         23.79         4.64 o                         
   4   3   1          0.91          0.83         2.24 o                         
  -4   4   1          3.12          2.53         3.44 o                         
  -3   4   1         19.87         18.93         2.56 o                         
  -2   4   1        380.32        410.51        18.86 o                         
  -1   4   1        649.94        646.62        11.91 o                         
   0   4   1          0.03          0.01         0.32 o                         
   1   4   1       1355.84       1289.62        16.98 o                         
   2   4   1        226.94        230.41         6.87 o                         
   3   4   1        111.17        125.80         6.79 o                         
   4   4   1         16.51         17.10         6.74 o                         
  -4   5   1          0.05          0.23         3.26 o                         
  -3   5   1          0.50          0.67         0.76 o                         
  -2   5   1         41.06         38.30         2.05 o                         
  -1   5   1          0.15          0.52         0.34 o                         
   0   5   1         63.11         59.66         2.73 o                         
   1   5   1          0.00          0.31         0.28 o                         
   2   5   1          0.24          0.31         0.40 o                         
   3   5   1         15.74         17.20         2.56 o                         
   4   5   1          3.26          2.90         1.86 o                         
  -4   6   1          0.99          1.92         1.72 o                         
  -3   6   1         13.58         17.09         4.37 o                         
  -2   6   1        457.37        432.85        16.63 o                         
  -1   6   1        171.84        191.06         6.53 o                         
   0   6   1         45.33         43.99         2.75 o                         
   1   6   1          1.43          0.25         0.44 o                         
   2   6   1         49.93         51.46         3.08 o                         
   3   6   1         71.97         86.42         5.54 o                         
   4   6   1          1.12          0.27         1.40 o                         
  -4   7   1          2.63          3.94         2.85 o                         
  -3   7   1         61.98         52.60         5.73 o                         
  -2   7   1         43.47         52.97         3.09 o                         
  -1   7   1          7.55          8.83         1.28 o                         
   0   7   1          4.17          3.93         1.71 o                         
   1   7   1        189.71        204.07         6.35 o                         
   2   7   1         55.92         58.31         3.31 o                         
   3   7   1          3.83          5.66         1.39 o                         
   4   7   1          0.57         -0.09         1.54 o                         
  -4   8   1         20.49         16.69         4.62 o                         
  -3   8   1          4.55          3.52         1.20 o                         
  -2   8   1          3.85          5.59         1.17 o                         
  -1   8   1          0.02          0.20         0.37 o                         
   0   8   1         10.10          9.38         1.51 o                         
   1   8   1        140.94        130.96         5.45 o                         
   2   8   1        301.42        299.59         8.85 o                         
   3   8   1         38.40         41.43         3.83 o                         
   4   8   1          3.78          2.81         3.62 o                         
  -4   9   1         14.37         11.02         4.32 o                         
  -3   9   1         70.05         65.64         5.29 o                         
  -2   9   1          7.94          7.46         1.72 o                         
  -1   9   1         23.58         26.84         2.77 o                         
   0   9   1        523.92        499.85        12.67 o                         
   1   9   1         76.38         71.69         4.24 o                         
   2   9   1         24.90         27.95         3.09 o                         
   3   9   1          0.19         -0.18         0.78 o                         
   4   9   1          5.87          5.12         2.92 o                         
  -3  10   1          6.90          8.47         2.35 o                         
  -2  10   1         56.58         57.91         5.56 o                         
  -1  10   1          5.61          3.44         1.17 o                         
   0  10   1         15.43         13.78         2.05 o                         
   1  10   1        266.98        236.55         8.49 o                         
   2  10   1        128.44        129.28         8.33 o                         
   3  10   1         71.47         68.77         6.37 o                         
  -3  11   1         13.29         14.07         6.29 o                         
  -2  11   1        134.92        161.01         9.78 o                         
  -1  11   1         45.42         51.69         4.81 o                         
   0  11   1        199.52        179.70         7.65 o                         
   1  11   1         16.67         13.56         2.20 o                         
   2  11   1          9.86          7.57         2.30 o                         
   3  11   1         36.67         40.18         7.16 o                         
  -2  12   1         15.63         17.93         5.76 o                         
  -1  12   1         12.48         15.20         2.73 o                         
   0  12   1          7.22          7.16         1.64 o                         
   1  12   1          3.74          6.12         1.79 o                         
   2  12   1          2.33          0.92         2.48 o                         
  -2  13   1         12.10          9.36         3.27 o                         
  -1  13   1          0.00          0.30         1.07 o                         
   0  13   1        220.80        247.06         9.77 o                         
   1  13   1         96.18        107.92         8.97 o                         
   2  13   1         72.44         71.67         8.99 o                         
  -1  14   1         57.55         58.89         6.33 o                         
   0  14   1          0.13          0.57         1.37 o                         
   1  14   1         14.43         13.61         3.14 o                         
  -4   0   2        137.62        122.35        15.98 o                         
  -2   0   2        808.45        790.20        25.83 o                         
   0   0   2        183.36        191.11        11.03 o                         
   2   0   2        693.32        730.05        31.03 o                         
   4   0   2         31.32         41.09        10.86 o                         
  -4   1   2          2.29          0.93         1.99 o                         
  -3   1   2        142.38        157.18         9.11 o                         
  -2   1   2         50.22         51.12         2.01 o                         
  -1   1   2        333.85        291.51         5.23 o                         
   0   1   2         13.23         20.41         0.65 o                         
   1   1   2        277.26        258.41         5.65 o                         
   2   1   2        565.71        557.94        11.00 o                         
   3   1   2          5.16          7.05         3.15 o                         
   4   1   2         38.66         44.26         7.40 o                         
  -4   2   2         79.52         81.93        13.44 o                         
  -3   2   2         10.77          4.86         3.02 o                         
  -2   2   2        143.86        159.59         4.76 o                         
  -1   2   2        112.04        121.88         5.03 o                         
   0   2   2          2.71          4.29         0.44 o                         
   1   2   2       3830.84       3733.58        44.41 o                         
   2   2   2        794.07        831.44        15.02 o                         
   3   2   2         41.87         40.06         6.11 o                         
   4   2   2         13.01         10.26         3.79 o                         
  -4   3   2          1.91          2.85         3.21 o                         
  -3   3   2        225.14        233.49        15.68 o                         
  -2   3   2        195.84        225.51         6.76 o                         
  -1   3   2       1147.82       1074.57        23.01 o                         
   0   3   2       1638.88       1633.84        21.49 o                         
   1   3   2        597.12        556.35        10.71 o                         
   2   3   2        133.76        126.67         4.67 o                         
   3   3   2         14.39         20.59         4.30 o                         
   4   3   2          3.63          3.79         2.63 o                         
  -4   4   2          3.09          4.62         4.21 o                         
  -3   4   2          4.47          4.29         1.53 o                         
  -2   4   2        810.54        842.12        31.23 o                         
  -1   4   2        385.86        397.22         7.00 o                         
   0   4   2        366.55        326.00         8.39 o                         
   1   4   2         42.29         40.57         1.56 o                         
   2   4   2        310.86        356.53         9.16 o                         
   3   4   2        107.96        106.57         7.24 o                         
   4   4   2          2.10          0.95         0.96 o                         
  -4   5   2         17.11         21.45         7.74 o                         
  -3   5   2          2.59          2.52         1.39 o                         
  -2   5   2        212.99        246.28         7.14 o                         
  -1   5   2         70.13         67.54         2.54 o                         
   0   5   2        561.31        522.58         9.82 o                         
   1   5   2         82.14         76.63         2.56 o                         
   2   5   2        205.16        216.88         5.99 o                         
   3   5   2        114.08        116.30         6.83 o                         
   4   5   2          2.58          4.10         2.15 o                         
  -4   6   2         19.55         27.79         5.26 o                         
  -3   6   2          0.95          2.25         1.72 o                         
  -2   6   2        111.68        114.13         5.27 o                         
  -1   6   2        517.08        568.92        13.30 o                         
   0   6   2        126.95        134.03         4.97 o                         
   1   6   2         52.41         49.83         3.44 o                         
   2   6   2          8.79          8.44         1.18 o                         
   3   6   2         47.79         54.07         4.05 o                         
   4   6   2          0.25          0.14         1.63 o                         
  -4   7   2          5.68          4.75         3.30 o                         
  -3   7   2          8.72          9.06         2.45 o                         
  -2   7   2         36.99         34.79         2.48 o                         
  -1   7   2        636.39        617.97        12.55 o                         
   0   7   2         16.38         22.64         3.80 o                         
   1   7   2          5.05          4.14         0.94 o                         
   2   7   2         83.87         86.88         4.04 o                         
   3   7   2          7.77          7.13         1.53 o                         
   4   7   2          0.26          0.36         1.81 o                         
  -4   8   2         22.50         21.76         5.26 o                         
  -3   8   2          0.85          1.90         1.05 o                         
  -2   8   2        146.84        148.89         6.97 o                         
  -1   8   2         52.85         45.98         3.17 o                         
   0   8   2          1.14          2.83         0.94 o                         
   1   8   2        457.82        439.98        10.85 o                         
   2   8   2          7.42          6.98         1.26 o                         
   3   8   2          1.97          1.15         0.89 o                         
   4   8   2          7.66          2.08         3.98 o                         
  -4   9   2          2.41          1.76         2.40 o                         
  -3   9   2         32.54         33.46         3.68 o                         
  -2   9   2        230.64        220.65         9.20 o                         
  -1   9   2        579.95        597.12        16.66 o                         
   0   9   2        635.48        563.31        15.51 o                         
   1   9   2        107.76        112.84         5.37 o                         
   2   9   2         73.70         72.87         5.00 o                         
   3   9   2         11.14         11.40         2.31 o                         
   4   9   2          0.14         -0.26         1.48 o                         
  -3  10   2          0.02         -0.05         1.26 o                         
  -2  10   2        126.65        138.77         8.21 o                         
  -1  10   2        201.24        191.25         7.54 o                         
   0  10   2         17.54         19.30         2.39 o                         
   1  10   2        401.51        383.04        11.18 o                         
   2  10   2         70.99         73.09         6.20 o                         
   3  10   2         32.52         33.98         4.53 o                         
  -3  11   2         12.73         12.94         6.33 o                         
  -2  11   2         25.08         19.85         3.50 o                         
  -1  11   2         80.56         78.67         5.85 o                         
   0  11   2        114.50        105.33         5.80 o                         
   1  11   2         10.66          8.20         1.68 o                         
   2  11   2          5.33          5.14         1.96 o                         
   3  11   2          2.76          1.06         1.67 o                         
  -2  12   2         92.81         80.99        12.02 o                         
  -1  12   2         29.79         35.00         4.05 o                         
   0  12   2          4.45          3.28         1.19 o                         
   1  12   2         64.47         74.60         5.44 o                         
   2  12   2          4.68          6.31         3.56 o                         
  -2  13   2          0.14         -0.23         1.90 o                         
  -1  13   2          1.14          1.10         1.87 o                         
   0  13   2         44.49         47.72         4.16 o                         
   1  13   2         26.09         28.62         5.20 o                         
   2  13   2         39.85         46.54         6.94 o                         
  -1  14   2         92.82         90.30         7.88 o                         
   0  14   2          8.83         10.23         2.81 o                         
   1  14   2        149.44        165.10         9.63 o                         
  -3   0   3         15.92         11.91         2.86 o                         
  -1   0   3       2835.75       2622.84        94.71 o                         
   1   0   3       7609.75       8070.12       184.96 o                         
   3   0   3          0.09          0.14         5.93 o                         
  -4   1   3          0.76          0.57         2.25 o                         
  -3   1   3         32.97         37.45         3.57 o                         
  -2   1   3        562.65        542.15        19.64 o                         
  -1   1   3        334.75        327.75         5.73 o                         
   0   1   3        673.55        637.23         8.32 o                         
   1   1   3      61207.05      69897.73      3075.74 o                         
   2   1   3         23.13         20.23         1.51 o                         
   3   1   3         18.13         17.26         4.48 o                         
   4   1   3         27.15         29.62         6.54 o                         
   5   1   3          0.51          1.09         7.06 o                         
  -4   2   3          1.42          1.58         2.85 o                         
  -3   2   3         28.37         32.04         7.51 o                         
  -2   2   3        429.77        428.51         8.55 o                         
  -1   2   3       2285.65       2179.13        69.74 o                         
   0   2   3       1337.73       1215.62        19.81 o                         
   1   2   3       1529.40       1402.67        17.97 o                         
   2   2   3        343.11        325.27         7.44 o                         
   3   2   3          2.51          0.11         1.68 o                         
   4   2   3          1.88         -0.06         2.38 o                         
  -4   3   3         12.00          9.50         5.25 o                         
  -3   3   3         18.96         18.39         4.08 o                         
  -2   3   3        115.24        115.89         4.52 o                         
  -1   3   3        668.86        682.67        10.81 o                         
   0   3   3        105.97        113.33         3.14 o                         
   1   3   3       1099.67        991.34        13.14 o                         
   2   3   3         12.42         11.97         1.13 o                         
   3   3   3        627.71        646.45        25.43 o                         
   4   3   3         10.40         11.16         3.67 o                         
  -4   4   3          6.53         14.25         6.33 o                         
  -3   4   3          7.88          5.44         3.87 o                         
  -2   4   3         60.42         62.92         3.78 o                         
  -1   4   3        252.12        255.10         5.34 o                         
   0   4   3       1653.57       1549.54        32.23 o                         
   1   4   3        220.80        200.95         4.08 o                         
   2   4   3         21.96         22.52         1.90 o                         
   3   4   3          0.38         -0.04         0.69 o                         
   4   4   3          9.98          5.61         1.80 o                         
  -4   5   3         11.08          7.06         5.16 o                         
  -3   5   3         32.09         24.23         4.28 o                         
  -2   5   3        795.02        816.92        17.26 o                         
  -1   5   3        339.83        377.76         7.28 o                         
   0   5   3        101.35         97.98         3.42 o                         
   1   5   3       1475.18       1488.27        19.06 o                         
   2   5   3         70.32         70.58         3.90 o                         
   3   5   3        147.35        157.35         7.00 o                         
   4   5   3         30.86         34.00         5.36 o                         
  -4   6   3          1.67          2.94         3.44 o                         
  -3   6   3          2.74          4.02         2.03 o                         
  -2   6   3          3.58          1.97         0.76 o                         
  -1   6   3        790.31        767.79        21.79 o                         
   0   6   3        544.40        582.40        12.48 o                         
   1   6   3         17.06         19.57         1.86 o                         
   2   6   3          0.15          0.00         0.43 o                         
   3   6   3         62.64         69.09         3.76 o                         
   4   6   3          0.87          0.50         1.72 o                         
  -4   7   3          2.00          4.07         3.17 o                         
  -3   7   3         71.07         78.30         6.86 o                         
  -2   7   3        127.55        130.33         5.74 o                         
  -1   7   3         50.62         56.15         3.06 o                         
   0   7   3          0.12         -0.21         0.98 o                         
   1   7   3        146.57        140.53         5.36 o                         
   2   7   3          4.21          5.13         0.98 o                         
   3   7   3         83.26         95.97         4.65 o                         
   4   7   3          8.35          6.66         2.89 o                         
  -4   8   3         15.16         20.43         4.73 o                         
  -3   8   3         14.17         12.72         2.13 o                         
  -2   8   3        101.47        113.31         6.05 o                         
  -1   8   3       1020.32       1026.22        19.26 o                         
   0   8   3          0.38          0.73         0.61 o                         
   1   8   3        139.88        139.07         5.59 o                         
   2   8   3        179.58        186.90         6.73 o                         
   3   8   3        124.36        139.70         7.44 o                         
   4   8   3          1.06         -0.14         3.03 o                         
  -4   9   3         16.05         11.09         5.38 o                         
  -3   9   3         73.28         78.54         5.83 o                         
  -2   9   3         39.90         45.75         3.99 o                         
  -1   9   3         55.52         48.51         4.14 o                         
   0   9   3        270.79        280.74        10.01 o                         
   1   9   3        171.07        154.71         6.39 o                         
   2   9   3         60.25         60.38         4.57 o                         
   3   9   3         18.05         14.92         2.56 o                         
  -3  10   3         18.49         16.54         3.97 o                         
  -2  10   3         45.92         45.66         4.25 o                         
  -1  10   3        329.67        335.09        11.32 o                         
   0  10   3        107.36         90.47         5.10 o                         
   1  10   3        139.25        124.55         6.02 o                         
   2  10   3         28.12         25.63         3.16 o                         
   3  10   3         51.90         50.50         5.47 o                         
  -3  11   3          4.41          1.95         3.08 o                         
  -2  11   3         25.11         23.20         3.65 o                         
  -1  11   3        204.52        194.02         9.48 o                         
   0  11   3         84.73         82.72         5.10 o                         
   1  11   3        252.49        245.07         9.05 o                         
   2  11   3          2.52          5.09         1.88 o                         
   3  11   3          0.19          0.97         1.80 o                         
  -2  12   3         32.44         26.39        11.29 o                         
  -1  12   3         18.80         16.81         2.87 o                         
   0  12   3         24.76         20.23         2.64 o                         
   1  12   3          3.02          4.81         1.53 o                         
   2  12   3         12.56         14.78         5.23 o                         
  -2  13   3         66.02         70.66         8.64 o                         
  -1  13   3          3.83          1.41         2.14 o                         
   0  13   3          0.26          0.17         0.88 o                         
   1  13   3         38.33         47.46         6.48 o                         
   2  13   3         54.40         62.63         8.02 o                         
  -1  14   3          8.35          7.00         2.37 o                         
   0  14   3         55.29         63.67         5.83 o                         
   1  14   3         11.06         12.60         3.08 o                         
  -4   0   4         62.68         54.68        10.05 o                         
  -2   0   4        127.60        130.14         7.83 o                         
   0   0   4       1777.20       1932.17        34.33 o                         
   2   0   4        669.07        777.71        20.08 o                         
   4   0   4         34.77         35.34        10.18 o                         
  -4   1   4         21.17         21.00         6.65 o                         
  -3   1   4         12.53          9.19         2.53 o                         
  -2   1   4       1300.29       1263.26        54.44 o                         
  -1   1   4         54.51         50.77         1.61 o                         
   0   1   4        195.79        192.11         6.34 o                         
   1   1   4       1550.73       1503.43        24.53 o                         
   2   1   4        792.05        855.96        21.57 o                         
   3   1   4         54.09         63.01         7.64 o                         
   4   1   4         12.71         12.17         4.83 o                         
  -4   2   4         97.43        105.61        15.35 o                         
  -3   2   4          1.64          1.81         2.81 o                         
  -2   2   4         45.78         49.20         1.80 o                         
  -1   2   4        606.48        604.41        20.10 o                         
   0   2   4         62.85         63.63         1.71 o                         
   1   2   4        634.30        597.88        10.93 o                         
   2   2   4         22.62         22.67         1.29 o                         
   3   2   4          7.53          5.71         3.31 o                         
   4   2   4          5.05          3.93         3.35 o                         
  -4   3   4          3.11          2.08         3.44 o                         
  -3   3   4          3.56          2.18         1.75 o                         
  -2   3   4        373.64        368.29        12.96 o                         
  -1   3   4         32.76         34.35         1.45 o                         
   0   3   4         15.55         15.49         0.98 o                         
   1   3   4        837.54        801.75        13.78 o                         
   2   3   4        637.70        625.71        13.68 o                         
   3   3   4         56.65         54.03         7.39 o                         
   4   3   4         25.44         20.73         5.34 o                         
  -4   4   4         19.51         21.45         7.60 o                         
  -3   4   4          2.06          3.45         1.53 o                         
  -2   4   4          0.72          1.14         0.66 o                         
  -1   4   4        579.44        548.95        12.49 o                         
   0   4   4        292.84        256.23         5.45 o                         
   1   4   4         56.43         48.83         1.82 o                         
   2   4   4        371.94        391.71         9.34 o                         
   3   4   4        167.78        163.69         9.18 o                         
   4   4   4          0.21          0.49         1.71 o                         
  -4   5   4          9.45         15.02         6.56 o                         
  -3   5   4         18.78         16.38         3.58 o                         
  -2   5   4         34.61         45.00         2.07 o                         
  -1   5   4        469.34        516.75        11.63 o                         
   0   5   4        258.20        293.64         6.47 o                         
   1   5   4        151.89        145.86         4.12 o                         
   2   5   4          4.23          3.12         1.13 o                         
   3   5   4         38.11         39.72         4.16 o                         
   4   5   4         55.78         46.50         7.56 o                         
  -4   6   4         76.28         81.79        14.62 o                         
  -3   6   4         11.45         12.62         3.50 o                         
  -2   6   4         50.67         46.44         3.17 o                         
  -1   6   4         34.04         34.67         2.19 o                         
   0   6   4         69.13         76.87         4.03 o                         
   1   6   4         20.51         21.10         1.71 o                         
   2   6   4         27.19         27.62         1.95 o                         
   3   6   4         10.49         12.48         1.67 o                         
   4   6   4         11.10          8.14         3.57 o                         
  -4   7   4          0.86          2.28         2.11 o                         
  -3   7   4         43.44         46.32         5.18 o                         
  -2   7   4        401.96        448.56        12.08 o                         
  -1   7   4        421.53        455.43         9.58 o                         
   0   7   4          2.79          6.84         1.77 o                         
   1   7   4          6.33          3.42         0.83 o                         
   2   7   4          0.12          0.06         0.47 o                         
   3   7   4         86.16        100.37         4.80 o                         
   4   7   4          3.95          3.09         2.32 o                         
  -4   8   4         98.45        101.76        11.78 o                         
  -3   8   4          0.38          0.79         1.15 o                         
  -2   8   4        126.79        118.16         6.24 o                         
  -1   8   4         35.44         41.98         3.02 o                         
   0   8   4        189.86        184.38         6.27 o                         
   1   8   4          1.11          0.79         0.63 o                         
   2   8   4          0.10         -0.16         0.53 o                         
   3   8   4         13.28         14.18         2.18 o                         
   4   8   4          3.65          4.57         4.84 o                         
  -4   9   4          6.39          6.06         4.07 o                         
  -3   9   4         41.17         37.79         4.00 o                         
  -2   9   4         23.82         22.54         2.85 o                         
  -1   9   4         18.58         16.94         2.45 o                         
   0   9   4         86.47         87.54         4.78 o                         
   1   9   4         21.16         21.65         2.35 o                         
   2   9   4         99.73        102.83         5.23 o                         
   3   9   4         45.31         45.09         4.39 o                         
  -3  10   4          0.17          0.72         1.37 o                         
  -2  10   4         83.59         65.91         5.12 o                         
  -1  10   4        199.54        218.91        12.70 o                         
   0  10   4         28.77         32.97         3.07 o                         
   1  10   4        384.72        375.06        11.02 o                         
   2  10   4         34.91         29.75         3.40 o                         
   3  10   4          4.37          5.54         2.32 o                         
  -3  11   4          0.24          0.03         1.83 o                         
  -2  11   4         20.32         20.46         3.04 o                         
  -1  11   4        226.26        204.85         9.73 o                         
   0  11   4          4.47          3.28         1.10 o                         
   1  11   4         35.30         33.77         3.26 o                         
   2  11   4         30.69         27.79         3.95 o                         
   3  11   4          6.78          4.28         1.91 o                         
  -2  12   4          0.00          0.98         1.97 o                         
  -1  12   4         45.01         50.22         4.93 o                         
   0  12   4          2.72          3.74         1.29 o                         
   1  12   4          0.11          0.12         0.70 o                         
   2  12   4         34.00         44.51         8.82 o                         
  -2  13   4         20.31         17.45         4.46 o                         
  -1  13   4          8.41         12.29         4.49 o                         
   0  13   4          8.09          8.21         2.00 o                         
   1  13   4          2.13          2.62         1.68 o                         
   2  13   4          0.01         -0.04         1.16 o                         
  -1  14   4         21.96         21.38         3.94 o                         
   0  14   4         23.09         28.67         3.90 o                         
   1  14   4        298.10        331.99        15.80 o                         
  -3   0   5          2.75          1.72         2.13 o                         
  -1   0   5        721.64        694.70        18.17 o                         
   1   0   5         92.23         86.00         5.50 o                         
   3   0   5        689.34        694.85        41.37 o                         
  -4   1   5         38.56         32.22         8.06 o                         
  -3   1   5        299.75        303.79        15.41 o                         
  -2   1   5        373.99        344.83        10.92 o                         
  -1   1   5        800.70        742.11        14.63 o                         
   0   1   5        138.91        140.14         2.55 o                         
   1   1   5       6620.41       6656.80        92.72 o                         
   2   1   5       1195.45       1157.82        24.60 o                         
   3   1   5        139.37        162.41        12.39 o                         
   4   1   5          3.36          3.99         4.79 o                         
  -4   2   5         26.13         26.20         7.96 o                         
  -3   2   5          1.19          2.66         1.08 o                         
  -2   2   5        667.88        709.77        11.43 o                         
  -1   2   5        586.66        584.72        15.89 o                         
   0   2   5          1.75          1.33         0.27 o                         
   1   2   5        164.54        131.57         2.82 o                         
   2   2   5        591.91        570.56        11.11 o                         
   3   2   5         66.94         67.88         8.10 o                         
   4   2   5          0.11         -0.37         3.81 o                         
  -4   3   5          0.00          0.09         2.22 o                         
  -3   3   5         24.97          7.18         8.87 o                         
  -2   3   5         54.89         50.44         2.58 o                         
  -1   3   5       6195.99       6229.72       111.54 o                         
   0   3   5        292.56        249.99         4.63 o                         
   1   3   5       1428.26       1322.18        14.91 o                         
   2   3   5        419.69        415.26        10.23 o                         
   3   3   5        125.28        126.26        10.61 o                         
   4   3   5         16.18         10.79         4.48 o                         
  -4   4   5         14.34         14.71         6.56 o                         
  -3   4   5         17.53         19.56         3.46 o                         
  -2   4   5        382.93        448.29        28.31 o                         
  -1   4   5       1870.70       1961.06        33.87 o                         
   0   4   5        335.94        320.50         6.04 o                         
   1   4   5        130.33        121.03         3.07 o                         
   2   4   5        442.14        457.63        11.46 o                         
   3   4   5         52.52         49.26         5.80 o                         
   4   4   5          0.52          0.59         2.06 o                         
  -4   5   5        227.78        255.70        26.32 o                         
  -3   5   5         33.51         36.38         5.28 o                         
  -2   5   5        142.95        141.37         4.66 o                         
  -1   5   5        325.81        323.40        10.78 o                         
   0   5   5       1004.60       1033.02        16.42 o                         
   1   5   5        607.27        603.40        11.78 o                         
   2   5   5        295.09        296.31        14.99 o                         
   3   5   5         38.17         40.13         3.53 o                         
   4   5   5         84.84         68.81        22.48 o                         
  -4   6   5         13.52         17.65         7.06 o                         
  -3   6   5          1.78          1.10         1.52 o                         
  -2   6   5          6.20         10.34         1.97 o                         
  -1   6   5        214.82        197.13         6.17 o                         
   0   6   5        243.97        221.85         9.04 o                         
   1   6   5        196.92        213.48         6.32 o                         
   2   6   5         60.13         66.00         3.15 o                         
   3   6   5         42.03         41.40         2.94 o                         
   4   6   5          0.65         -0.18         1.81 o                         
  -4   7   5         99.55         92.02        10.62 o                         
  -3   7   5         40.79         38.69         7.65 o                         
  -2   7   5         11.25         11.39         2.07 o                         
  -1   7   5       1183.19       1238.15        21.24 o                         
   0   7   5          4.21          1.49         0.72 o                         
   1   7   5         18.81         10.88         1.31 o                         
   2   7   5         11.53         12.25         1.50 o                         
   3   7   5          0.59          0.96         0.77 o                         
   4   7   5          0.02          0.28         1.27 o                         
  -4   8   5         48.23         52.64         8.44 o                         
  -3   8   5          2.60          2.68         1.63 o                         
  -2   8   5         18.94         16.14         2.39 o                         
  -1   8   5        587.98        522.28        20.50 o                         
   0   8   5        966.48       1018.99        18.14 o                         
   1   8   5        314.80        310.00         8.49 o                         
   2   8   5        128.28        132.24         5.33 o                         
   3   8   5         73.36         77.00         4.44 o                         
   4   8   5          2.56          3.39         2.69 o                         
  -3   9   5          3.41          2.31         1.30 o                         
  -2   9   5         49.58         44.19         4.00 o                         
  -1   9   5         10.43          9.20         1.89 o                         
   0   9   5        458.66        453.19        11.11 o                         
   1   9   5         22.01         21.74         2.33 o                         
   2   9   5        287.78        281.53         9.13 o                         
   3   9   5         24.44         27.01         2.95 o                         
  -3  10   5          1.94          0.41         1.56 o                         
  -2  10   5         77.69         80.11         5.69 o                         
  -1  10   5         18.87         13.60         2.41 o                         
   0  10   5        216.07        228.27         8.33 o                         
   1  10   5        286.87        280.63         9.36 o                         
   2  10   5         42.53         48.72         4.37 o                         
   3  10   5         58.14         57.30         5.86 o                         
  -3  11   5          3.04          4.10         2.76 o                         
  -2  11   5         38.19         36.77         4.01 o                         
  -1  11   5        330.76        339.73        12.95 o                         
   0  11   5         46.06         40.57         3.51 o                         
   1  11   5         40.80         38.81         3.47 o                         
   2  11   5          3.99          5.02         1.60 o                         
   3  11   5         20.67         18.49         3.08 o                         
  -2  12   5         19.89         21.55         4.48 o                         
  -1  12   5          3.40          2.07         1.36 o                         
   0  12   5          9.38          9.42         1.84 o                         
   1  12   5         16.50         16.08         2.57 o                         
   2  12   5         12.82         18.34         6.83 o                         
  -2  13   5         11.52          9.94         3.45 o                         
  -1  13   5          1.66         -0.38         1.63 o                         
   0  13   5         35.60         44.64         4.99 o                         
   1  13   5          1.99          1.87         1.33 o                         
   2  13   5         75.46         81.19         7.90 o                         
  -1  14   5          9.59          6.69         2.25 o                         
   0  14   5          0.89          0.54         1.14 o                         
   1  14   5         12.31         11.80         3.08 o                         
  -2   0   6        917.15        866.61        67.48 o                         
   0   0   6       2072.76       2015.43        40.91 o                         
   2   0   6       7262.76       8004.31       161.45 o                         
   4   0   6         26.12         23.98         9.01 o                         
  -4   1   6         10.50          9.28         4.84 o                         
  -3   1   6         19.25         21.68         4.13 o                         
  -2   1   6        435.50        435.72        16.97 o                         
  -1   1   6        579.24        567.41        12.24 o                         
   0   1   6       2753.08       2589.32        34.58 o                         
   1   1   6         98.65         95.64         3.29 o                         
   2   1   6       1590.81       1659.73        28.62 o                         
   3   1   6         17.34         19.26         5.79 o                         
   4   1   6          7.90          7.15         5.13 o                         
  -4   2   6         18.36         18.64         6.97 o                         
  -3   2   6          3.34          1.86         1.57 o                         
  -2   2   6          2.20          2.16         0.41 o                         
  -1   2   6         34.15         36.62         1.85 o                         
   0   2   6        971.08        959.87        16.05 o                         
   1   2   6        101.57        105.14         2.54 o                         
   2   2   6       1161.65       1267.66        17.65 o                         
   3   2   6         26.16         34.02         6.99 o                         
   4   2   6         12.44          9.54         6.04 o                         
  -4   3   6         20.39         20.41         7.15 o                         
  -3   3   6         16.16         16.15         5.61 o                         
  -2   3   6         13.53         15.26         1.46 o                         
  -1   3   6        163.68        164.91         3.95 o                         
   0   3   6        210.77        231.14         4.44 o                         
   1   3   6         56.56         53.72         1.71 o                         
   2   3   6         37.40         40.20         2.14 o                         
   3   3   6          3.77          3.64         2.24 o                         
   4   3   6          0.00          0.34         2.42 o                         
  -4   4   6          7.07          1.72         3.35 o                         
  -3   4   6         60.54         70.78         6.88 o                         
  -2   4   6        373.82        359.64        11.73 o                         
  -1   4   6        322.40        339.39         6.71 o                         
   0   4   6          0.42          0.44         0.32 o                         
   1   4   6         73.30         71.77         2.24 o                         
   2   4   6        284.64        298.58        13.34 o                         
   3   4   6         86.31         71.20         8.73 o                         
   4   4   6        104.48         94.43         9.92 o                         
  -4   5   6          2.74          2.49         3.30 o                         
  -3   5   6          0.44          0.24         1.02 o                         
  -2   5   6         60.25         57.87         2.67 o                         
  -1   5   6        135.74        120.00         3.57 o                         
   0   5   6        213.67        191.66         7.11 o                         
   1   5   6        504.43        521.07        12.56 o                         
   2   5   6         86.22         82.58         3.99 o                         
   3   5   6         11.02          7.95         2.81 o                         
   4   5   6          5.63          0.60         1.22 o                         
  -4   6   6          0.09          0.75         2.11 o                         
  -3   6   6         13.14         15.68         3.80 o                         
  -2   6   6         23.02         23.40         2.87 o                         
  -1   6   6        959.79        988.12        31.47 o                         
   0   6   6       1045.21       1116.96        44.42 o                         
   1   6   6         42.63         42.05         2.29 o                         
   2   6   6         33.53         38.40         2.31 o                         
   3   6   6         97.10        111.65         5.69 o                         
   4   6   6          1.67          0.10         1.52 o                         
  -4   7   6         13.54         13.39         6.97 o                         
  -3   7   6         10.30          6.98         3.53 o                         
  -2   7   6         40.10         43.51         3.93 o                         
  -1   7   6          2.94          1.73         0.85 o                         
   0   7   6        640.45        660.15        14.00 o                         
   1   7   6         76.76         90.99         3.81 o                         
   2   7   6        181.70        182.91         5.96 o                         
   3   7   6         43.82         50.44         3.21 o                         
   4   7   6         37.29         41.32        11.27 o                         
  -4   8   6         25.14         27.97         6.19 o                         
  -3   8   6         51.99         53.22         6.04 o                         
  -2   8   6         83.14         76.32         5.66 o                         
  -1   8   6         63.97         66.72         4.27 o                         
   0   8   6        163.33        182.55         7.69 o                         
   1   8   6        336.66        345.56         9.79 o                         
   2   8   6         16.58         16.98         1.88 o                         
   3   8   6         10.31         11.02         1.64 o                         
   4   8   6         14.58         12.36         4.19 o                         
  -3   9   6          0.87          2.92         1.74 o                         
  -2   9   6          9.18          8.93         1.91 o                         
  -1   9   6          6.48          3.82         1.18 o                         
   0   9   6        804.95        732.05        22.00 o                         
   1   9   6         24.29         22.52         2.14 o                         
   2   9   6        209.41        213.97         7.44 o                         
   3   9   6        126.80        131.26         6.61 o                         
  -3  10   6         28.39         36.29         9.19 o                         
  -2  10   6         31.11         27.07         3.30 o                         
  -1  10   6          9.13          9.17         1.97 o                         
   0  10   6        260.98        240.98         8.00 o                         
   1  10   6        532.38        517.53        13.36 o                         
   2  10   6          6.65          6.66         1.76 o                         
   3  10   6          3.98          3.81         2.60 o                         
  -3  11   6         11.30         10.09         4.33 o                         
  -2  11   6          0.93          0.66         0.96 o                         
  -1  11   6        140.05        123.09         7.45 o                         
   0  11   6        284.06        260.11         9.30 o                         
   1  11   6         20.30         18.62         2.36 o                         
   2  11   6          8.13          9.64         2.14 o                         
   3  11   6          2.85          0.55         0.96 o                         
  -2  12   6         28.34         35.40         5.67 o                         
  -1  12   6         40.84         39.64         4.39 o                         
   0  12   6         83.73         78.98         5.10 o                         
   1  12   6         19.82         16.82         2.56 o                         
   2  12   6          8.08          6.68         3.53 o                         
  -2  13   6         29.74         26.88         5.43 o                         
  -1  13   6          5.25          3.85         3.48 o                         
   0  13   6         16.85         20.88         3.96 o                         
   1  13   6         19.46         22.41         4.38 o                         
   2  13   6         11.14         12.75         3.25 o                         
  -1  14   6         16.02         14.39         2.86 o                         
   0  14   6         23.16         21.25         3.88 o                         
   1  14   6         15.07         14.42         2.86 o                         
  -3   0   7        336.57        360.17        24.63 o                         
  -1   0   7       5981.79       5636.31       138.34 o                         
   1   0   7        156.34        188.68         7.91 o                         
   3   0   7        319.95        306.70        25.71 o                         
  -4   1   7         27.41         29.73         7.87 o                         
  -3   1   7        112.55        122.91         9.91 o                         
  -2   1   7          9.89          9.27         1.36 o                         
  -1   1   7       1631.13       1646.14        47.84 o                         
   0   1   7          5.80          4.81         0.42 o                         
   1   1   7         77.33         84.30         1.98 o                         
   2   1   7          2.89          1.65         0.46 o                         
   3   1   7         28.95         30.80         6.51 o                         
   4   1   7          0.92         -0.19         4.60 o                         
  -4   2   7         70.63         93.33        14.57 o                         
  -3   2   7        113.32        122.50        10.45 o                         
  -2   2   7          8.72          7.99         0.86 o                         
  -1   2   7          0.00          0.72         0.32 o                         
   0   2   7         30.63         28.01         1.10 o                         
   1   2   7         39.87         38.50         1.73 o                         
   2   2   7        963.66        992.33        15.44 o                         
   3   2   7        212.84        202.49        25.46 o                         
   4   2   7          2.97          2.28         5.57 o                         
  -4   3   7          0.47          0.50         2.81 o                         
  -3   3   7        499.19        512.98        31.55 o                         
  -2   3   7          5.38          7.14         1.05 o                         
  -1   3   7        591.53        573.76        10.92 o                         
   0   3   7        262.00        260.72         4.56 o                         
   1   3   7        212.51        196.99         3.72 o                         
   2   3   7         13.33         11.32         1.77 o                         
   3   3   7         10.41         12.75         2.55 o                         
   4   3   7         11.70          9.06         3.33 o                         
  -4   4   7         80.30         93.65        15.21 o                         
  -3   4   7         31.61         33.91         4.66 o                         
  -2   4   7         88.54         81.94         4.25 o                         
  -1   4   7        297.74        257.01         7.03 o                         
   0   4   7         29.43         25.24         1.47 o                         
   1   4   7         36.83         29.03         1.38 o                         
   2   4   7         77.61         78.69         3.78 o                         
   3   4   7         14.01         11.31         1.87 o                         
   4   4   7         23.50         17.82         4.68 o                         
  -4   5   7        125.31        123.37        12.96 o                         
  -3   5   7          2.96          1.17         1.32 o                         
  -2   5   7         23.47         25.15         1.81 o                         
  -1   5   7          9.41          8.95         1.37 o                         
   0   5   7         72.40         67.95         2.69 o                         
   1   5   7          2.75          3.23         0.91 o                         
   2   5   7          7.99         10.82         1.36 o                         
   3   5   7          9.51          6.49         1.53 o                         
   4   5   7         37.50          5.71        17.33 o                         
  -4   6   7         17.94         15.07         7.24 o                         
  -3   6   7          6.66          8.40         2.96 o                         
  -2   6   7         12.65         10.38         1.94 o                         
  -1   6   7       1319.20       1389.34        59.26 o                         
   0   6   7        431.97        482.13        16.93 o                         
   1   6   7         67.19         67.84         2.75 o                         
   2   6   7          2.22          2.96         0.73 o                         
   3   6   7         27.42         31.13         2.47 o                         
   4   6   7         70.26         59.53         7.04 o                         
  -4   7   7          3.28          2.49         4.39 o                         
  -3   7   7        385.33        405.19        22.83 o                         
  -2   7   7          7.39          7.77         1.75 o                         
  -1   7   7         67.16         63.46         3.88 o                         
   0   7   7         20.53         21.60         2.14 o                         
   1   7   7        536.54        548.33        12.63 o                         
   2   7   7         10.33         12.81         1.54 o                         
   3   7   7          0.67          1.16         0.74 o                         
   4   7   7          0.38         -0.26         1.68 o                         
  -4   8   7          3.38          6.33         4.12 o                         
  -3   8   7         58.59         58.59         6.32 o                         
  -2   8   7         64.16         63.32         5.14 o                         
  -1   8   7         84.69         92.35         5.06 o                         
   0   8   7         55.43         59.43         3.29 o                         
   1   8   7         35.19         37.45         2.79 o                         
   2   8   7         36.69         39.74         2.85 o                         
   3   8   7          0.59          0.51         0.68 o                         
   4   8   7         19.57         16.55         4.97 o                         
  -3   9   7         43.94         41.40         5.73 o                         
  -2   9   7         59.93         55.38         4.44 o                         
  -1   9   7        169.03        133.15         7.03 o                         
   0   9   7        116.92        107.18         4.91 o                         
   1   9   7        192.78        188.39         6.38 o                         
   2   9   7         96.89        105.19         5.07 o                         
   3   9   7          4.02          3.27         1.11 o                         
  -3  10   7         30.75         32.17         8.60 o                         
  -2  10   7          0.01          0.10         0.89 o                         
  -1  10   7        181.44        192.32         9.02 o                         
   0  10   7        254.82        255.10         8.26 o                         
   1  10   7        109.07        101.44         5.38 o                         
   2  10   7         19.14         19.74         2.64 o                         
   3  10   7         45.19         46.47         7.88 o                         
  -3  11   7          0.83          0.05         2.11 o                         
  -2  11   7          0.33         -0.07         0.79 o                         
  -1  11   7         92.44         75.58         5.74 o                         
   0  11   7         64.69         73.90         4.74 o                         
   1  11   7          0.43          0.61         0.74 o                         
   2  11   7         45.74         44.51         4.40 o                         
   3  11   7          2.57          3.92         1.49 o                         
  -2  12   7          1.42          1.35         1.74 o                         
  -1  12   7          6.52          4.66         1.69 o                         
   0  12   7         75.15         72.68         4.93 o                         
   1  12   7          0.35          0.70         0.86 o                         
   2  12   7          2.97          0.22         2.09 o                         
  -2  13   7         61.42         72.41         7.19 o                         
  -1  13   7         34.80         43.08        10.41 o                         
   0  13   7         77.22         67.02         7.02 o                         
   1  13   7          4.90          6.11         2.49 o                         
   2  13   7         71.23         84.27         7.30 o                         
  -1  14   7         17.16         13.86         2.78 o                         
   0  14   7          2.21          1.87         1.48 o                         
   1  14   7          0.52          0.49         1.13 o                         
  -2   0   8       1501.05       1579.77        34.31 o                         
   0   0   8        895.97        982.44        37.12 o                         
   2   0   8       7664.86       8176.63       171.78 o                         
   4   0   8         25.83         18.28         8.24 o                         
  -3   1   8          0.26          1.30         1.93 o                         
  -2   1   8         14.67         13.52         0.93 o                         
  -1   1   8        154.05        165.38         8.80 o                         
   0   1   8        122.86        136.66         2.73 o                         
   1   1   8        470.23        466.67         8.36 o                         
   2   1   8        109.06        115.51         3.42 o                         
   3   1   8         48.16         61.51         8.22 o                         
   4   1   8        124.19        111.62        11.50 o                         
  -4   2   8          3.25          3.48         3.53 o                         
  -3   2   8        153.39        148.56        10.26 o                         
  -2   2   8        234.95        230.87         7.81 o                         
  -1   2   8        813.89        837.55        16.03 o                         
   0   2   8       1680.22       1642.76        25.22 o                         
   1   2   8          0.11          0.22         0.23 o                         
   2   2   8        423.50        450.05         7.90 o                         
   3   2   8        167.29        160.98         8.92 o                         
   4   2   8          6.69          3.98         4.63 o                         
  -4   3   8         71.46         79.84        13.85 o                         
  -3   3   8         83.66         78.26         7.15 o                         
  -2   3   8          0.85          1.29         0.53 o                         
  -1   3   8       1093.79       1154.24        24.48 o                         
   0   3   8       6945.33       6830.36        82.38 o                         
   1   3   8         22.22         25.26         1.22 o                         
   2   3   8        124.03        107.77        11.17 o                         
   3   3   8        242.68        233.86         8.83 o                         
   4   3   8          3.08          3.75         2.77 o                         
  -4   4   8        127.10        125.71        12.84 o                         
  -3   4   8          2.21          2.47         1.20 o                         
  -2   4   8         56.33         53.60         4.68 o                         
  -1   4   8          1.38          1.62         0.59 o                         
   0   4   8       3529.32       3496.22        43.88 o                         
   1   4   8        270.41        278.66         5.18 o                         
   2   4   8        763.87        825.63        29.36 o                         
   3   4   8         50.94         51.07         3.62 o                         
   4   4   8          3.75          2.00         2.02 o                         
  -4   5   8         93.48         94.09        16.70 o                         
  -3   5   8         59.13         53.05         6.51 o                         
  -2   5   8          0.63          0.06         0.35 o                         
  -1   5   8        641.05        735.62        19.95 o                         
   0   5   8        123.60        139.20         4.01 o                         
   1   5   8         68.36         66.06         3.90 o                         
   2   5   8         22.80         21.87         1.77 o                         
   3   5   8        122.75        129.84         6.45 o                         
   4   5   8         13.38          4.76         6.15 o                         
  -4   6   8         77.79         84.82        16.48 o                         
  -3   6   8        295.44        324.13        18.94 o                         
  -2   6   8         36.76         40.64         3.74 o                         
  -1   6   8        250.84        226.14         7.69 o                         
   0   6   8        143.33        126.02         6.89 o                         
   1   6   8          0.02          0.43         0.38 o                         
   2   6   8         18.89         20.43         1.73 o                         
   3   6   8        108.54        111.08         4.82 o                         
   4   6   8         15.95         17.90         3.50 o                         
  -4   7   8         36.85         29.87        10.32 o                         
  -3   7   8         98.50        110.45        11.14 o                         
  -2   7   8         19.78         20.40         2.70 o                         
  -1   7   8         14.76         10.89         1.64 o                         
   0   7   8       1798.11       1826.65        29.36 o                         
   1   7   8        285.51        284.14         7.07 o                         
   2   7   8        260.01        270.46         7.29 o                         
   3   7   8         51.04         53.82         3.38 o                         
   4   7   8          5.67          5.70         2.30 o                         
  -4   8   8          2.27          0.32         2.08 o                         
  -3   8   8        130.14        124.72         9.34 o                         
  -2   8   8          7.26          6.55         1.75 o                         
  -1   8   8          2.70          2.46         1.48 o                         
   0   8   8        219.45        244.67         7.06 o                         
   1   8   8        310.91        296.35         8.32 o                         
   2   8   8          0.03          0.08         0.51 o                         
   3   8   8         13.31         12.96         1.81 o                         
   4   8   8         23.90         16.81         4.66 o                         
  -3   9   8         59.70         68.98         7.36 o                         
  -2   9   8         10.07         11.09         2.40 o                         
  -1   9   8         10.31          4.42         1.42 o                         
   0   9   8         64.19         65.23         3.64 o                         
   1   9   8        291.11        291.64         8.16 o                         
   2   9   8         96.89         97.15         4.89 o                         
   3   9   8         10.58         11.27         1.76 o                         
  -3  10   8          0.06          1.72         2.44 o                         
  -2  10   8          3.28          2.22         1.24 o                         
  -1  10   8        237.35        227.83         9.87 o                         
   0  10   8         81.53         78.31         4.40 o                         
   1  10   8        111.91        110.59         5.38 o                         
   2  10   8        136.85        138.99         7.03 o                         
   3  10   8          2.30          0.69         1.51 o                         
  -3  11   8          2.31          4.57         3.00 o                         
  -2  11   8          0.40          0.05         0.91 o                         
  -1  11   8         70.16         67.07         5.45 o                         
   0  11   8          1.25          2.85         1.00 o                         
   1  11   8          0.36          1.18         0.93 o                         
   2  11   8         48.35         52.35         4.71 o                         
   3  11   8          3.12          3.96         1.55 o                         
  -2  12   8          2.45          1.23         1.83 o                         
  -1  12   8         29.01         29.06         3.73 o                         
   0  12   8         42.68         43.01         3.77 o                         
   1  12   8          3.07          1.32         0.98 o                         
   2  12   8         22.99         18.92         3.56 o                         
  -2  13   8         61.98         73.23         8.87 o                         
   0  13   8         33.90         29.71         4.75 o                         
   1  13   8          1.43          0.24         1.09 o                         
   2  13   8          9.61          9.43         2.63 o                         
  -1  14   8          0.76          0.46         1.01 o                         
   0  14   8          0.27         -0.22         0.79 o                         
   1  14   8          6.19         11.38         2.79 o                         
  -3   0   9         15.24         22.13         5.57 o                         
  -1   0   9       5729.70       4787.84       119.10 o                         
   1   0   9        271.92        294.05        13.33 o                         
   3   0   9         80.40         77.69         6.61 o                         
  -3   1   9          0.48          0.46         0.98 o                         
  -2   1   9         25.95         24.76         1.15 o                         
  -1   1   9       1259.48       1304.00        60.56 o                         
   0   1   9         36.55         37.14         1.39 o                         
   1   1   9       1004.31       1072.72        19.54 o                         
   2   1   9          3.94          2.91         0.56 o                         
   3   1   9        261.56        270.89         9.65 o                         
   4   1   9         10.23          9.43         4.78 o                         
  -4   2   9          1.78          0.86         2.58 o                         
  -3   2   9        116.36        121.68         9.33 o                         
  -2   2   9         16.69         15.71         1.19 o                         
  -1   2   9        463.22        478.81         8.98 o                         
   0   2   9         41.19         40.48         1.51 o                         
   1   2   9          7.58          7.63         0.76 o                         
   2   2   9        113.88        117.08         4.03 o                         
   3   2   9         66.33         64.91         4.37 o                         
   4   2   9          0.20          0.32         3.16 o                         
  -4   3   9         36.34         35.30         9.23 o                         
  -3   3   9          0.27          0.51         0.73 o                         
  -2   3   9          2.47          2.73         0.80 o                         
  -1   3   9        674.57        687.28        16.90 o                         
   0   3   9        355.04        400.41         6.25 o                         
   1   3   9        235.92        257.87         4.75 o                         
   2   3   9          3.71          1.94         2.09 o                         
   3   3   9         35.26         38.32         3.07 o                         
   4   3   9          0.03         -0.49         2.42 o                         
  -4   4   9          6.69          5.06         2.96 o                         
  -3   4   9         62.56         72.94         5.77 o                         
  -2   4   9        109.11        103.92         5.70 o                         
  -1   4   9        575.37        545.30        12.30 o                         
   0   4   9         59.38         61.51         2.20 o                         
   1   4   9        148.98        147.76         4.42 o                         
   2   4   9          7.46          2.78         2.34 o                         
   3   4   9          0.97          1.01         0.82 o                         
   4   4   9          3.11          4.66         3.76 o                         
  -4   5   9         12.27          8.05         5.52 o                         
  -3   5   9         51.73         52.50         6.57 o                         
  -2   5   9         54.28         54.03         2.96 o                         
  -1   5   9        185.21        189.68         7.10 o                         
   0   5   9        647.02        682.32        16.07 o                         
   1   5   9        461.43        481.10         9.68 o                         
   2   5   9         80.41         79.27         3.32 o                         
   3   5   9          3.63          3.22         0.97 o                         
   4   5   9         57.36         39.01        11.16 o                         
  -4   6   9          6.42          5.02         4.48 o                         
  -3   6   9         28.88         34.66         5.85 o                         
  -2   6   9          8.27          9.44         1.83 o                         
  -1   6   9         72.91         63.27         3.89 o                         
   0   6   9         64.79         60.21         3.19 o                         
   1   6   9         51.23         55.00         2.43 o                         
   2   6   9          1.77          3.46         0.87 o                         
   3   6   9        101.82        113.16         5.19 o                         
   4   6   9          0.03          0.11         0.76 o                         
  -4   7   9          3.19          1.76         2.94 o                         
  -3   7   9        255.63        252.69        17.41 o                         
  -2   7   9          8.34          9.08         1.83 o                         
  -1   7   9         41.40         44.84         3.10 o                         
   0   7   9        389.57        425.72        10.62 o                         
   1   7   9        709.11        738.22        15.54 o                         
   2   7   9        178.40        180.81         5.80 o                         
   3   7   9          5.30          7.10         1.34 o                         
   4   7   9         12.03         10.24         2.79 o                         
  -4   8   9         38.67         32.99         8.46 o                         
  -3   8   9         69.26         59.67         6.38 o                         
  -2   8   9         46.32         45.65         4.34 o                         
  -1   8   9          4.29          5.23         1.25 o                         
   0   8   9        204.36        202.85         6.33 o                         
   1   8   9        199.16        196.21         6.18 o                         
   2   8   9         13.77         12.35         1.58 o                         
   3   8   9        115.31        132.64         5.73 o                         
   4   8   9         23.55         17.29         8.44 o                         
  -3   9   9        136.09        146.73        10.86 o                         
  -2   9   9         53.90         51.85         4.97 o                         
  -1   9   9          5.92          3.28         1.23 o                         
   0   9   9          9.47          8.41         1.39 o                         
   1   9   9          1.66          1.27         0.63 o                         
   2   9   9        401.95        417.74        11.09 o                         
   3   9   9         39.31         38.88         3.40 o                         
  -3  10   9          3.12          1.54         2.44 o                         
  -2  10   9         13.42         11.77         2.59 o                         
  -1  10   9         10.07         10.30         2.13 o                         
   0  10   9         61.09         52.13         3.57 o                         
   1  10   9        463.82        449.89        11.70 o                         
   2  10   9          2.10          2.70         1.25 o                         
   3  10   9          9.19          6.66         1.85 o                         
  -3  11   9          0.12         -0.11         0.84 o                         
  -2  11   9          6.42          3.81         1.50 o                         
  -1  11   9          1.18          1.31         1.06 o                         
   0  11   9          5.49          7.63         1.51 o                         
   1  11   9         88.11         87.59         5.20 o                         
   2  11   9        127.86        126.50         7.69 o                         
   3  11   9          0.67         -0.07         1.06 o                         
  -2  12   9          0.84          0.74         1.19 o                         
  -1  12   9         14.90         12.31         2.45 o                         
   0  12   9         20.18         19.56         2.86 o                         
   1  12   9         10.08          6.37         1.67 o                         
   2  12   9         18.97         20.39         4.05 o                         
  -2  13   9          5.38          5.46         2.76 o                         
   0  13   9         10.42          9.68         2.92 o                         
   1  13   9          0.80          0.82         1.43 o                         
   2  13   9          7.85          9.04         2.56 o                         
  -1  14   9          1.04          0.87         1.06 o                         
   0  14   9          9.22         11.24         3.82 o                         
   1  14   9         50.80         44.35         5.31 o                         
  -2   0  10         37.23         32.54         1.97 o                         
   0   0  10       7620.75       7272.26       127.40 o                         
   2   0  10          0.53          0.11         0.68 o                         
   4   0  10          3.50          6.15         6.38 o                         
  -3   1  10         59.75         59.63         5.36 o                         
  -2   1  10        876.89        942.94        19.63 o                         
  -1   1  10        150.54        159.00         8.32 o                         
   0   1  10        478.68        428.02         8.86 o                         
   1   1  10        105.18        112.72         3.06 o                         
   2   1  10          1.26          0.61         0.40 o                         
   3   1  10         20.54         20.02         2.27 o                         
   4   1  10        118.89         94.94        10.55 o                         
  -3   2  10        317.77        348.11        27.52 o                         
  -2   2  10        492.01        467.65        21.32 o                         
  -1   2  10        380.44        380.18         7.74 o                         
   0   2  10         82.50         96.15         2.46 o                         
   1   2  10        164.85        170.65         3.97 o                         
   2   2  10          4.57          3.64         0.94 o                         
   3   2  10        132.83        138.82         6.29 o                         
   4   2  10          9.81          3.95         3.61 o                         
  -4   3  10        281.40        289.30        19.70 o                         
  -3   3  10        132.97        141.52         9.85 o                         
  -2   3  10        499.57        516.37        12.49 o                         
  -1   3  10         31.97         33.79         2.09 o                         
   0   3  10         67.94         66.81         2.09 o                         
   1   3  10        234.11        236.40         4.56 o                         
   2   3  10          9.76         13.74         1.71 o                         
   3   3  10         81.26         76.90         4.14 o                         
   4   3  10         32.41         26.05         8.48 o                         
  -4   4  10          5.95          3.80         2.54 o                         
  -3   4  10        485.09        510.29        18.09 o                         
  -2   4  10        392.19        404.10        10.37 o                         
  -1   4  10          0.29          0.34         0.52 o                         
   0   4  10       1501.46       1399.21        20.88 o                         
   1   4  10         12.32         12.53         1.46 o                         
   2   4  10          8.21          4.35         1.84 o                         
   3   4  10          9.17         10.59         1.73 o                         
   4   4  10          5.91          7.74         4.71 o                         
  -4   5  10          1.14          0.63         2.76 o                         
  -3   5  10         80.64         84.31         6.90 o                         
  -2   5  10        105.18        116.90         5.95 o                         
  -1   5  10         20.42         20.83         2.05 o                         
   0   5  10        283.30        328.96        12.46 o                         
   1   5  10         79.74         83.07         2.94 o                         
   2   5  10         12.51         14.20         1.43 o                         
   3   5  10         57.65         55.19         3.64 o                         
   4   5  10          4.16          5.13         2.54 o                         
  -4   6  10         53.42         44.13        12.04 o                         
  -3   6  10        688.68        703.42        31.00 o                         
  -2   6  10        267.52        253.28        10.34 o                         
  -1   6  10          3.14          5.67         1.13 o                         
   0   6  10        612.23        617.88        11.29 o                         
   1   6  10         55.18         47.37         2.40 o                         
   2   6  10        238.34        251.62         6.72 o                         
   3   6  10          3.96          4.45         1.13 o                         
   4   6  10          0.65          0.25         1.01 o                         
  -4   7  10         98.11        101.44        18.88 o                         
  -3   7  10         44.88         49.46         7.44 o                         
  -2   7  10         97.65        101.58         6.06 o                         
  -1   7  10         48.10         54.88         3.29 o                         
   0   7  10        169.99        185.96         6.24 o                         
   1   7  10        103.32        124.35         4.41 o                         
   2   7  10          4.94          5.34         1.04 o                         
   3   7  10         10.55         14.14         1.84 o                         
   4   7  10         12.31         11.87         2.47 o                         
  -3   8  10         28.00         26.96         4.28 o                         
  -2   8  10        187.30        172.26         8.65 o                         
  -1   8  10         13.92         13.84         2.02 o                         
   0   8  10         90.32        105.77         4.43 o                         
   1   8  10         24.34         25.65         2.18 o                         
   2   8  10        295.95        316.06         8.51 o                         
   3   8  10         17.66         23.39         2.38 o                         
  -3   9  10          0.56          1.58         1.53 o                         
  -2   9  10         97.97         89.95         6.51 o                         
  -1   9  10         12.03         10.44         1.98 o                         
   0   9  10         62.33         60.45         3.53 o                         
   1   9  10         67.83         69.36         3.74 o                         
   2   9  10         62.48         63.54         3.71 o                         
   3   9  10          8.30          7.97         1.84 o                         
  -3  10  10         65.99         64.18        11.77 o                         
  -2  10  10         14.22         19.14         3.24 o                         
  -1  10  10         34.44         29.54         3.40 o                         
   0  10  10        392.54        327.96         9.15 o                         
   1  10  10         79.69         76.99         4.42 o                         
   2  10  10         18.84         17.87         2.15 o                         
   3  10  10         27.71         25.33         2.84 o                         
  -3  11  10         24.14         28.37         5.25 o                         
  -2  11  10          0.53          1.59         1.45 o                         
  -1  11  10         49.28         54.71         4.90 o                         
   0  11  10         17.51         17.46         2.14 o                         
   1  11  10         46.48         45.16         3.56 o                         
   2  11  10         17.49         14.61         2.95 o                         
   3  11  10          2.67          1.98         1.27 o                         
  -2  12  10          0.07          0.16         1.02 o                         
  -1  12  10         13.26         20.95         3.21 o                         
   0  12  10          9.05          8.91         1.85 o                         
   1  12  10         26.69         30.62         3.66 o                         
   2  12  10          2.35          3.34         2.01 o                         
  -2  13  10          2.76          3.02         1.91 o                         
  -1  13  10         11.92         10.90         6.20 o                         
   0  13  10         10.60          9.65         2.91 o                         
   1  13  10          4.28          3.52         2.46 o                         
  -1  14  10         20.03         22.96         3.58 o                         
   0  14  10         60.67         52.78         7.73 o                         
  -3   0  11          2.85          2.22         2.31 o                         
  -1   0  11         62.80         70.02         5.01 o                         
   1   0  11         82.58         78.43         4.23 o                         
   3   0  11        382.96        382.14        11.92 o                         
  -3   1  11         26.57         31.51         4.78 o                         
  -2   1  11          7.73          9.67         0.91 o                         
  -1   1  11       1760.66       1869.92        32.75 o                         
   0   1  11         11.77         13.09         1.20 o                         
   1   1  11         51.39         53.70         2.11 o                         
   2   1  11          9.42          8.48         1.15 o                         
   3   1  11       1151.31       1157.76        35.67 o                         
   4   1  11          2.26          2.81         5.08 o                         
  -4   2  11         18.29         17.56         6.74 o                         
  -3   2  11        143.56        148.13        17.16 o                         
  -2   2  11          8.39          7.66         0.90 o                         
  -1   2  11          9.09         11.87         1.09 o                         
   0   2  11        793.97        839.57        11.08 o                         
   1   2  11       1729.03       1824.40        25.76 o                         
   2   2  11        236.16        250.70         7.04 o                         
   3   2  11         38.77         38.32         2.72 o                         
   4   2  11         12.59         10.05         4.70 o                         
  -4   3  11          6.15          5.05         2.97 o                         
  -3   3  11         45.58         46.25         5.42 o                         
  -2   3  11        271.71        267.79         9.39 o                         
  -1   3  11         29.11         26.45         1.85 o                         
   0   3  11        288.71        306.11         8.19 o                         
   1   3  11        417.09        444.42         9.34 o                         
   2   3  11          3.48          3.50         0.81 o                         
   3   3  11          5.49          4.65         1.27 o                         
   4   3  11          4.36          5.57         4.07 o                         
  -4   4  11          0.47         -0.27         2.08 o                         
  -3   4  11        313.03        315.02        13.37 o                         
  -2   4  11        113.70        114.47         4.94 o                         
  -1   4  11         34.37         30.95         3.02 o                         
   0   4  11       1137.53       1151.14        14.80 o                         
   1   4  11       1609.18       1485.22        50.94 o                         
   2   4  11         33.51         31.88         2.65 o                         
   3   4  11          4.33          2.36         1.01 o                         
   4   4  11         61.08         42.91         9.37 o                         
  -4   5  11          1.53          2.22         3.03 o                         
  -3   5  11        452.86        497.97        19.17 o                         
  -2   5  11         24.43         23.02         2.38 o                         
  -1   5  11         32.03         35.22         2.68 o                         
   0   5  11          0.40          0.45         0.62 o                         
   1   5  11        152.26        163.73         4.34 o                         
   2   5  11          1.46          1.56         0.58 o                         
   3   5  11         97.61         95.60         4.89 o                         
   4   5  11         55.61         55.43         5.96 o                         
  -4   6  11         20.99         18.82         8.05 o                         
  -3   6  11         17.30         18.89         4.34 o                         
  -2   6  11         15.59         18.07         2.31 o                         
  -1   6  11         19.14         17.80         1.88 o                         
   0   6  11         43.42         57.80         2.76 o                         
   1   6  11        438.09        480.35         9.89 o                         
   2   6  11         24.32         26.83         2.06 o                         
   3   6  11         39.32         41.63         2.99 o                         
   4   6  11         28.65          7.36         6.03 o                         
  -3   7  11        123.74        118.30        11.61 o                         
  -2   7  11        511.94        484.25        13.72 o                         
  -1   7  11         56.91         41.99         2.94 o                         
   0   7  11        245.49        245.63         6.95 o                         
   1   7  11          7.99          7.60         1.14 o                         
   2   7  11         92.80         94.74         4.09 o                         
   3   7  11          2.00          0.74         0.74 o                         
   4   7  11         11.39          6.92         4.12 o                         
  -4   8  11          5.22          4.75         4.66 o                         
  -3   8  11          0.68          0.43         1.00 o                         
  -2   8  11        179.19        201.25         9.46 o                         
  -1   8  11          3.40          3.03         1.12 o                         
   0   8  11         23.17         28.70         2.29 o                         
   1   8  11        403.02        415.47         9.65 o                         
   2   8  11         82.83         90.35         4.22 o                         
   3   8  11         29.90         29.19         2.57 o                         
  -3   9  11         17.03         19.07         3.84 o                         
  -2   9  11        162.22        149.34         8.48 o                         
  -1   9  11         61.56         56.85         4.49 o                         
   0   9  11         24.16         19.05         2.00 o                         
   1   9  11         21.41         22.20         2.13 o                         
   2   9  11         36.83         34.14         2.72 o                         
   3   9  11         33.59         34.34         4.36 o                         
  -3  10  11          1.00          1.58         1.82 o                         
  -2  10  11          5.06          4.00         1.57 o                         
  -1  10  11         32.42         26.43         3.21 o                         
   0  10  11         34.53         31.99         2.69 o                         
   1  10  11         15.24         12.82         1.81 o                         
   2  10  11          6.13          5.51         1.26 o                         
   3  10  11          7.15          8.32         1.65 o                         
  -3  11  11          2.09          0.08         1.01 o                         
  -2  11  11         16.07         18.73         5.59 o                         
  -1  11  11         32.92         36.68         3.97 o                         
   0  11  11        132.46        126.67         5.90 o                         
   1  11  11          0.00          0.26         0.77 o                         
   2  11  11          0.08          0.18         1.10 o                         
  -2  12  11         12.06         14.14         3.03 o                         
  -1  12  11         10.09         11.72         2.70 o                         
   0  12  11          0.11          0.45         0.87 o                         
   1  12  11         26.61         27.03         4.65 o                         
   2  12  11         19.40         16.97         2.78 o                         
  -2  13  11          1.63          0.92         1.50 o                         
  -1  13  11          2.39          2.38         1.85 o                         
   0  13  11          4.19          4.82         1.95 o                         
   1  13  11          9.04         11.92         3.69 o                         
   0  14  11         33.33         34.66         4.84 o                         
  -2   0  12         17.34         16.59         1.52 o                         
   0   0  12        248.57        254.33        10.86 o                         
   2   0  12        202.76        234.59        25.29 o                         
   4   0  12         22.61         17.96         8.78 o                         
  -3   1  12          0.72          0.43         1.16 o                         
  -2   1  12         59.04         58.16         2.79 o                         
  -1   1  12         54.59         58.80         2.08 o                         
   0   1  12       5511.58       5393.45       121.06 o                         
   1   1  12         64.44         60.13         2.29 o                         
   2   1  12         71.46         88.54         4.07 o                         
   3   1  12         68.82         73.07         3.74 o                         
   4   1  12          0.98          0.81         4.11 o                         
  -4   2  12         22.11         36.74         9.82 o                         
  -3   2  12        151.52        143.93        17.07 o                         
  -2   2  12        431.58        381.92        20.98 o                         
  -1   2  12         35.89         35.79         1.73 o                         
   0   2  12         37.76         38.50         1.61 o                         
   1   2  12         15.08         17.89         1.49 o                         
   2   2  12         92.92        100.16         3.50 o                         
   3   2  12          0.10          0.12         0.60 o                         
   4   2  12         27.76         27.56         7.78 o                         
  -4   3  12          4.97          5.47         4.25 o                         
  -3   3  12          0.13          0.17         0.64 o                         
  -2   3  12        274.46        297.40         8.98 o                         
  -1   3  12        123.59        125.18         5.32 o                         
   0   3  12        248.53        241.62         4.86 o                         
   1   3  12         29.29         29.97         2.20 o                         
   2   3  12         88.62         95.14         3.91 o                         
   3   3  12         40.44         37.18         2.77 o                         
   4   3  12          2.74          1.27         3.21 o                         
  -4   4  12         82.05         94.78        16.70 o                         
  -3   4  12          0.81          0.90         0.86 o                         
  -2   4  12        135.59        149.14         5.81 o                         
  -1   4  12          2.16          1.30         0.64 o                         
   0   4  12        129.16        142.38         5.95 o                         
   1   4  12        637.39        698.29        11.06 o                         
   2   4  12         79.06         85.21         5.12 o                         
   3   4  12          2.39          3.48         1.06 o                         
   4   4  12         14.75         15.92         3.77 o                         
  -4   5  12          4.31          3.66         4.03 o                         
  -3   5  12          2.64          1.58         1.33 o                         
  -2   5  12         25.49         30.36         3.30 o                         
  -1   5  12        199.58        216.53         8.36 o                         
   0   5  12        296.15        271.52         5.89 o                         
   1   5  12          5.76          6.41         0.84 o                         
   2   5  12          0.46          0.14         0.48 o                         
   3   5  12         14.84         11.92         2.57 o                         
   4   5  12          2.22          3.44         1.53 o                         
  -4   6  12          0.07          1.67         3.17 o                         
  -3   6  12         53.62         56.22         6.08 o                         
  -2   6  12       1541.51       1472.22        32.41 o                         
  -1   6  12          0.16          0.21         0.43 o                         
   0   6  12          0.36          1.16         0.53 o                         
   1   6  12        362.59        391.70         8.27 o                         
   2   6  12        338.28        362.65        11.86 o                         
   3   6  12         40.46         41.97         2.95 o                         
   4   6  12          4.52          3.34         1.26 o                         
  -3   7  12         31.91         31.61         5.97 o                         
  -2   7  12          7.94          8.44         1.71 o                         
  -1   7  12        159.98        157.62         6.15 o                         
   0   7  12         51.36         57.66         2.94 o                         
   1   7  12        300.53        315.70         7.01 o                         
   2   7  12          0.00          0.00         0.50 o                         
   3   7  12          0.11          0.21         0.76 o                         
   4   7  12         20.89         17.15         4.56 o                         
  -3   8  12          8.62          6.74         2.24 o                         
  -2   8  12       1130.22       1072.39        26.44 o                         
  -1   8  12          7.08          6.83         1.38 o                         
   0   8  12        134.07        129.18         4.81 o                         
   1   8  12         20.12         17.98         1.73 o                         
   2   8  12         32.79         30.58         2.44 o                         
   3   8  12        125.78        128.99         5.78 o                         
  -3   9  12         44.98         43.62         6.55 o                         
  -2   9  12          2.68          2.74         1.42 o                         
  -1   9  12         96.93         84.66         5.20 o                         
   0   9  12          7.35          6.18         1.21 o                         
   1   9  12         75.94         69.16         3.78 o                         
   2   9  12         73.86         76.76         4.13 o                         
   3   9  12          1.07          1.58         1.26 o                         
  -3  10  12         23.01         22.63         9.19 o                         
  -2  10  12          4.72          2.37         1.24 o                         
  -1  10  12          0.22          0.07         0.74 o                         
   0  10  12         17.34         13.68         1.80 o                         
   1  10  12         57.59         62.99         4.18 o                         
   2  10  12         15.09         14.10         1.89 o                         
   3  10  12         82.93         78.69         5.05 o                         
  -3  11  12          4.82          4.01         2.10 o                         
  -2  11  12          0.42         -0.17         1.31 o                         
  -1  11  12          0.42          1.51         1.17 o                         
   0  11  12         25.42         26.68         2.83 o                         
   1  11  12          3.00          3.76         1.24 o                         
   2  11  12         39.77         37.96         4.17 o                         
  -2  12  12          9.32          9.70         2.50 o                         
  -1  12  12         28.52         26.65         4.45 o                         
   0  12  12          7.63         11.09         2.14 o                         
   1  12  12          2.93          2.23         1.75 o                         
   2  12  12          3.48          2.26         1.31 o                         
  -1  13  12          4.09          3.07         1.55 o                         
   0  13  12          0.20          0.55         1.21 o                         
   1  13  12         10.14          9.80         3.51 o                         
   0  14  12         14.51         17.63         3.40 o                         
  -3   0  13         88.49         91.99        12.18 o                         
  -1   0  13        722.48        785.25        19.69 o                         
   1   0  13         36.78         41.37         3.73 o                         
   3   0  13         34.59         34.77         3.33 o                         
  -4   1  13         88.71         93.25        15.03 o                         
  -3   1  13        104.46        105.01         9.22 o                         
  -2   1  13        674.91        706.52        16.65 o                         
  -1   1  13          5.53          5.01         0.67 o                         
   0   1  13        376.98        370.92         6.90 o                         
   1   1  13        735.66        827.17        60.57 o                         
   2   1  13          5.72          7.59         1.12 o                         
   3   1  13         10.67         11.02         1.60 o                         
   4   1  13         31.52         31.54         9.46 o                         
  -4   2  13        165.91        172.08        21.55 o                         
  -3   2  13        395.17        425.36        23.61 o                         
  -2   2  13        210.43        199.13         7.54 o                         
  -1   2  13        949.62        955.27        17.53 o                         
   0   2  13        327.97        320.00         9.77 o                         
   1   2  13         16.14         17.35         1.79 o                         
   2   2  13         99.14        103.66         3.91 o                         
   3   2  13          0.19          0.35         0.72 o                         
   4   2  13          1.40          2.33         1.87 o                         
  -4   3  13        183.57        202.16        24.36 o                         
  -3   3  13          0.87          0.67         0.75 o                         
  -2   3  13          7.30          8.00         1.24 o                         
  -1   3  13         60.19         66.95         3.90 o                         
   0   3  13         96.69         98.15         2.91 o                         
   1   3  13        965.06        978.90        15.59 o                         
   2   3  13          7.76          5.10         1.04 o                         
   3   3  13          1.84          2.83         1.09 o                         
   4   3  13         49.31         52.08         7.47 o                         
  -4   4  13        113.43        109.87        18.24 o                         
  -3   4  13        215.31        228.12        11.06 o                         
  -2   4  13          4.14          3.05         0.90 o                         
  -1   4  13        792.39        834.56        19.16 o                         
   0   4  13         22.96         22.17         2.01 o                         
   1   4  13        233.75        237.24         5.24 o                         
   2   4  13          0.00          0.04         0.35 o                         
   3   4  13         46.03         46.46         3.26 o                         
   4   4  13         11.58          7.48         2.10 o                         
  -4   5  13         17.05         21.95         8.33 o                         
  -3   5  13        128.93        131.45         8.86 o                         
  -2   5  13       2545.19       2665.81        54.88 o                         
  -1   5  13          3.47          1.05         0.79 o                         
   0   5  13         15.57         12.17         1.19 o                         
   1   5  13         59.96         53.68         2.64 o                         
   2   5  13         10.07          9.45         1.23 o                         
   3   5  13         75.21         66.34         4.23 o                         
   4   5  13          0.73          0.30         1.20 o                         
  -4   6  13         15.52         15.11         7.42 o                         
  -3   6  13        125.81        128.98         9.39 o                         
  -2   6  13         28.38         33.37         3.62 o                         
  -1   6  13          6.56          3.30         0.86 o                         
   0   6  13          1.46          2.35         0.65 o                         
   1   6  13          1.06          0.22         0.46 o                         
   2   6  13         35.88         38.92         2.51 o                         
   3   6  13         16.19         15.02         1.78 o                         
   4   6  13          9.01          5.74         3.71 o                         
  -3   7  13        134.17        132.06        12.30 o                         
  -2   7  13        675.34        678.27        15.97 o                         
  -1   7  13         46.37         40.08         3.27 o                         
   0   7  13         10.69          8.59         1.11 o                         
   1   7  13        362.30        371.40         7.78 o                         
   2   7  13          0.48          0.01         0.56 o                         
   3   7  13        123.30        128.53         5.44 o                         
   4   7  13          0.27          0.16         0.53 o                         
  -3   8  13         92.61         95.25         8.06 o                         
  -2   8  13         52.07         57.11         4.53 o                         
  -1   8  13         77.87         90.26         4.90 o                         
   0   8  13          0.05          0.14         0.43 o                         
   1   8  13         49.93         52.38         2.88 o                         
   2   8  13          2.37          3.91         1.01 o                         
   3   8  13          7.14          7.14         1.49 o                         
  -3   9  13         57.15         57.11         9.10 o                         
  -2   9  13         82.00         87.11         6.40 o                         
  -1   9  13          1.58          0.98         0.99 o                         
   0   9  13          8.34          7.72         1.31 o                         
   1   9  13         23.93         24.25         2.25 o                         
   2   9  13         34.99         33.70         2.73 o                         
   3   9  13         36.80         42.57         4.43 o                         
  -3  10  13         20.86         24.66         5.95 o                         
  -2  10  13         12.15         10.84         2.45 o                         
  -1  10  13          0.14         -0.05         0.75 o                         
   0  10  13        108.07        101.86         4.87 o                         
   1  10  13          5.14          3.33         1.03 o                         
   2  10  13          7.74          8.07         1.45 o                         
   3  10  13         18.28         16.64         2.58 o                         
  -2  11  13          9.56         13.50         4.57 o                         
  -1  11  13          0.50          0.58         0.88 o                         
   0  11  13         26.28         33.25         3.17 o                         
   1  11  13        171.69        171.64         7.50 o                         
   2  11  13          5.54          8.39         2.50 o                         
  -2  12  13         20.19         21.44         4.23 o                         
  -1  12  13          2.94          4.07         2.75 o                         
   0  12  13         35.24         36.11         4.10 o                         
   1  12  13          0.06         -0.16         1.24 o                         
   2  12  13          2.09          3.47         1.55 o                         
  -1  13  13          7.79         10.83         2.69 o                         
   0  13  13         14.51         20.78         3.35 o                         
   1  13  13          3.93          3.35         1.92 o                         
  -4   0  14         25.20         15.93         6.06 o                         
  -2   0  14          3.41          4.01         1.30 o                         
   0   0  14        576.58        611.15        17.06 o                         
   2   0  14          0.67          0.41         1.36 o                         
   4   0  14        268.31        245.14        18.17 o                         
  -4   1  14         25.23         25.39         8.10 o                         
  -3   1  14         41.85         41.52         5.76 o                         
  -2   1  14         23.16         24.39         2.72 o                         
  -1   1  14         26.32         30.13         1.89 o                         
   0   1  14         74.16         74.38         2.54 o                         
   1   1  14        279.60        302.07        34.93 o                         
   2   1  14        197.03        223.99         6.62 o                         
   3   1  14         21.71         22.81         2.09 o                         
   4   1  14        106.47         97.02         7.67 o                         
  -4   2  14          9.50         15.70         6.88 o                         
  -3   2  14          0.37          0.16         0.91 o                         
  -2   2  14          0.69          0.46         0.44 o                         
  -1   2  14          4.61          5.33         0.86 o                         
   0   2  14        514.63        546.02         8.25 o                         
   1   2  14         41.53         44.67         2.64 o                         
   2   2  14          2.53          2.60         0.76 o                         
   3   2  14          4.91          3.04         1.06 o                         
   4   2  14         42.93         40.95         4.92 o                         
  -4   3  14         10.36         13.57         6.70 o                         
  -3   3  14        170.31        162.44         8.25 o                         
  -2   3  14       1185.64       1178.17        34.51 o                         
  -1   3  14         25.65         28.69         2.01 o                         
   0   3  14          0.20          0.20         0.46 o                         
   1   3  14        648.31        760.61        12.40 o                         
   2   3  14        402.63        432.00         9.58 o                         
   3   3  14          0.33          0.17         0.59 o                         
   4   3  14         21.53         21.85         3.71 o                         
  -4   4  14         14.29         13.57         7.10 o                         
  -3   4  14         33.66         33.61         3.94 o                         
  -2   4  14        251.03        224.57         7.55 o                         
  -1   4  14        410.12        401.34        11.55 o                         
   0   4  14         98.80         90.05         2.99 o                         
   1   4  14        181.87        195.25         5.26 o                         
   2   4  14          8.67          6.46         3.59 o                         
   3   4  14          0.37          0.15         0.75 o                         
   4   4  14         17.21         16.97         3.86 o                         
  -4   5  14          0.46         -0.41         3.57 o                         
  -3   5  14         33.36         34.11         4.41 o                         
  -2   5  14         65.46         67.33         5.97 o                         
  -1   5  14         41.18         41.89         2.82 o                         
   0   5  14          0.12          0.88         0.51 o                         
   1   5  14         43.26         51.02         2.60 o                         
   2   5  14          2.70          2.17         0.77 o                         
   3   5  14         45.51         48.75         3.17 o                         
   4   5  14          2.20          3.16         1.56 o                         
  -3   6  14         10.79         13.70         3.07 o                         
  -2   6  14        607.12        638.92        16.30 o                         
  -1   6  14         65.06         58.13         3.49 o                         
   0   6  14          8.30          6.73         1.08 o                         
   1   6  14         31.35         35.19         1.95 o                         
   2   6  14         21.07         22.86         1.97 o                         
   3   6  14          5.08          3.64         0.88 o                         
   4   6  14          6.03          3.32         1.74 o                         
  -4   7  14          2.20          2.90         4.34 o                         
  -3   7  14          7.64          5.53         2.16 o                         
  -2   7  14        178.25        185.08         7.35 o                         
  -1   7  14        175.81        189.11         6.97 o                         
   0   7  14          7.71          7.65         1.21 o                         
   1   7  14          1.42          1.02         0.54 o                         
   2   7  14        153.50        171.09         5.80 o                         
   3   7  14          0.14          0.03         0.69 o                         
  -3   8  14         75.52         80.73         7.42 o                         
  -2   8  14          0.07          0.30         0.70 o                         
  -1   8  14        616.87        536.13        20.15 o                         
   0   8  14        133.92        125.77         4.74 o                         
   1   8  14         89.20         94.47         3.93 o                         
   2   8  14          0.05         -0.05         0.55 o                         
   3   8  14          1.71          1.32         1.24 o                         
  -3   9  14          2.57          2.95         2.05 o                         
  -2   9  14         10.80          9.10         2.13 o                         
  -1   9  14          5.06          7.48         1.66 o                         
   0   9  14          4.07          3.98         1.00 o                         
   1   9  14         35.56         34.69         2.70 o                         
   2   9  14        138.64        139.29         5.71 o                         
   3   9  14         10.49          8.59         1.78 o                         
  -3  10  14          0.08          1.09         2.16 o                         
  -2  10  14         69.56         66.25         6.63 o                         
  -1  10  14          7.84          5.75         1.57 o                         
   0  10  14         29.80         25.38         2.65 o                         
   1  10  14         14.73         15.90         2.20 o                         
   2  10  14         10.61         11.43         1.94 o                         
   3  10  14          6.04          8.06         2.05 o                         
  -2  11  14         30.03         25.61         9.87 o                         
  -1  11  14         14.40         13.78         2.57 o                         
   0  11  14          5.59          4.82         1.32 o                         
   1  11  14          7.56          7.88         1.72 o                         
   2  11  14         62.01         64.40        13.35 o                         
  -2  12  14          0.44          0.42         1.36 o                         
  -1  12  14         39.07         47.11        11.86 o                         
   0  12  14         26.55         29.81         4.67 o                         
   1  12  14          0.47          0.23         1.68 o                         
   2  12  14          0.07          0.03         0.86 o                         
  -1  13  14          3.20          3.29         1.37 o                         
   0  13  14         79.85         83.62         7.93 o                         
   1  13  14          8.87          7.20         2.27 o                         
  -3   0  15        399.49        396.94        28.26 o                         
  -1   0  15          6.24          6.60         1.28 o                         
   1   0  15       2662.57       2878.98       145.14 o                         
   3   0  15         88.51         90.20         5.70 o                         
  -4   1  15         37.02         39.21         6.56 o                         
  -3   1  15         31.14         29.46         4.90 o                         
  -2   1  15          0.07          0.31         0.46 o                         
  -1   1  15         47.69         47.78         2.48 o                         
   0   1  15         48.45         45.11         2.40 o                         
   1   1  15         69.46         72.33         3.53 o                         
   2   1  15         11.48         11.92         1.69 o                         
   3   1  15          6.16          4.53         1.19 o                         
   4   1  15          0.21          0.51         1.43 o                         
  -4   2  15        150.90        181.39        22.50 o                         
  -3   2  15        157.25        167.43        10.37 o                         
  -2   2  15         10.56         11.14         1.45 o                         
  -1   2  15          7.16          6.97         0.82 o                         
   0   2  15          6.09          5.86         0.83 o                         
   1   2  15        379.22        396.55        12.67 o                         
   2   2  15          0.03         -0.15         0.75 o                         
   3   2  15         47.71         44.54         3.17 o                         
   4   2  15         28.40         24.90         5.93 o                         
  -4   3  15          8.86          8.69         5.43 o                         
  -3   3  15        166.14        188.84        11.43 o                         
  -2   3  15          1.25          0.90         0.62 o                         
  -1   3  15       3325.03       3299.90        63.85 o                         
   0   3  15         15.11         15.80         1.67 o                         
   1   3  15         98.65         98.84         4.43 o                         
   2   3  15         74.17         82.93         3.78 o                         
   3   3  15          4.52          5.03         1.26 o                         
   4   3  15          0.42         -0.10         1.10 o                         
  -4   4  15          5.50          4.98         3.94 o                         
  -3   4  15          2.28          3.75         1.38 o                         
  -2   4  15         20.89         19.41         2.39 o                         
  -1   4  15          6.58          6.04         1.31 o                         
   0   4  15        445.27        493.79         8.49 o                         
   1   4  15         84.28         77.84         3.17 o                         
   2   4  15          2.47          1.67         0.69 o                         
   3   4  15          0.25         -0.10         0.61 o                         
   4   4  15          0.81         -0.11         0.99 o                         
  -4   5  15         53.06         63.45        14.35 o                         
  -3   5  15         11.54         12.35         2.78 o                         
  -2   5  15         13.87         11.70         2.06 o                         
  -1   5  15        334.39        283.33         8.57 o                         
   0   5  15          0.40          0.14         0.44 o                         
   1   5  15         33.78         39.53         1.97 o                         
   2   5  15        354.52        413.40         9.14 o                         
   3   5  15         64.81         68.26         3.86 o                         
   4   5  15          2.77          1.02         2.00 o                         
  -3   6  15          1.98          4.66         1.93 o                         
  -2   6  15          2.29          2.71         1.25 o                         
  -1   6  15        386.84        373.65         9.81 o                         
   0   6  15          4.81          5.86         1.07 o                         
   1   6  15          6.86          9.72         1.08 o                         
   2   6  15         92.41        105.41         4.30 o                         
   3   6  15         10.46          1.83         2.38 o                         
   4   6  15          1.26          1.45         0.90 o                         
  -4   7  15          6.24          3.21         3.98 o                         
  -3   7  15         70.85         81.12         9.03 o                         
  -2   7  15         71.70         58.92         4.41 o                         
  -1   7  15       4061.16       3680.36       135.94 o                         
   0   7  15         77.93         74.65         3.45 o                         
   1   7  15          0.10          0.29         0.42 o                         
   2   7  15          1.44          0.67         0.65 o                         
   3   7  15         10.60          9.74         1.61 o                         
  -3   8  15          0.00          0.02         1.31 o                         
  -2   8  15          0.40          0.44         0.84 o                         
  -1   8  15        198.72        213.25         8.48 o                         
   0   8  15        168.58        164.56         5.50 o                         
   1   8  15         28.86         29.82         2.14 o                         
   2   8  15         39.42         42.81         2.95 o                         
   3   8  15          0.36          0.38         1.39 o                         
  -3   9  15          5.01          8.66         3.21 o                         
  -2   9  15         74.61         63.97         6.82 o                         
  -1   9  15        249.92        208.53         8.81 o                         
   0   9  15        128.00        119.65         4.89 o                         
   1   9  15        137.00        140.68         5.52 o                         
   2   9  15         86.07         93.94         4.66 o                         
   3   9  15          9.63         12.09         2.21 o                         
  -3  10  15         21.27         19.16         5.44 o                         
  -2  10  15         20.16         27.91         4.27 o                         
  -1  10  15         12.11          9.56         1.98 o                         
   0  10  15          0.28          0.05         0.63 o                         
   1  10  15          0.44          0.98         0.84 o                         
   2  10  15         14.09         17.33         2.81 o                         
   3  10  15          3.61          3.67         1.39 o                         
  -2  11  15         58.67         59.09         7.82 o                         
  -1  11  15         51.97         55.21         4.62 o                         
   0  11  15          1.98          2.33         1.03 o                         
   1  11  15          3.94          1.58         0.92 o                         
   2  11  15          0.13         -0.23         1.24 o                         
  -2  12  15          4.09          4.57         3.01 o                         
  -1  12  15          3.36          0.77         2.67 o                         
   0  12  15          4.76          7.77         2.84 o                         
   1  12  15          1.70          1.32         1.22 o                         
   2  12  15          0.39          0.11         0.80 o                         
  -1  13  15          7.15          7.64         2.04 o                         
   0  13  15         25.88         21.45         4.07 o                         
   1  13  15         45.25         51.17         5.32 o                         
  -4   0  16          6.69          1.81         2.22 o                         
  -2   0  16        357.60        330.76        11.17 o                         
   0   0  16        163.03        181.40         7.67 o                         
   2   0  16         68.19         73.91         5.81 o                         
   4   0  16         11.24          9.91         4.93 o                         
  -4   1  16         39.73         37.31         6.39 o                         
  -3   1  16         87.83         88.64         5.56 o                         
  -2   1  16          5.66          3.11         0.93 o                         
  -1   1  16         21.00         17.90         1.28 o                         
   0   1  16        133.17        141.64        10.53 o                         
   1   1  16         54.98         58.90         2.96 o                         
   2   1  16         12.84         13.18         1.67 o                         
   3   1  16          1.14          0.34         0.69 o                         
   4   1  16         13.60         11.96         2.86 o                         
  -4   2  16          1.32          0.41         1.90 o                         
  -3   2  16         70.65         68.39         4.61 o                         
  -2   2  16         74.51         85.62         4.63 o                         
  -1   2  16        485.29        473.50        13.16 o                         
   0   2  16         87.68         96.28         4.87 o                         
   1   2  16         12.14         10.35         1.12 o                         
   2   2  16          8.15          8.85         1.51 o                         
   3   2  16          1.33          0.70         0.77 o                         
   4   2  16          3.13          3.89         2.07 o                         
  -4   3  16          8.09         15.52         7.28 o                         
  -3   3  16        413.31        411.06        18.04 o                         
  -2   3  16        227.37        223.29        18.49 o                         
  -1   3  16          0.24          0.21         0.66 o                         
   0   3  16        318.74        389.86        10.07 o                         
   1   3  16         48.21         51.74         2.83 o                         
   2   3  16        139.22        145.33         5.56 o                         
   3   3  16          0.06          0.15         0.61 o                         
   4   3  16         20.36         17.45         3.00 o                         
  -4   4  16          5.47          5.11         4.48 o                         
  -3   4  16        163.60        159.44         9.13 o                         
  -2   4  16        170.73        158.66         8.83 o                         
  -1   4  16        355.13        335.51         9.85 o                         
   0   4  16        225.80        232.61         5.56 o                         
   1   4  16          0.02         -0.06         0.46 o                         
   2   4  16        159.24        158.97         5.82 o                         
   3   4  16          0.04         -0.16         0.66 o                         
   4   4  16          6.83          4.46         3.41 o                         
  -3   5  16        341.00        354.47        15.62 o                         
  -2   5  16          2.18          2.52         1.15 o                         
  -1   5  16          7.94         12.13         1.69 o                         
   0   5  16         63.87         80.23         3.57 o                         
   1   5  16          6.00          5.77         0.86 o                         
   2   5  16         18.06         14.71         1.60 o                         
   3   5  16          0.50          0.91         0.66 o                         
   4   5  16         26.26         21.49         4.21 o                         
  -4   6  16         30.77         36.38        11.40 o                         
  -3   6  16         26.53         26.59         4.20 o                         
  -2   6  16        379.18        350.57        12.75 o                         
  -1   6  16       2331.53       2217.53        54.23 o                         
   0   6  16         22.60         21.20         2.04 o                         
   1   6  16         31.68         34.88         2.09 o                         
   2   6  16          0.58          0.42         0.56 o                         
   3   6  16          0.02         -0.08         0.28 o                         
  -3   7  16         55.90         63.26         6.91 o                         
  -2   7  16        159.19        151.20         7.29 o                         
  -1   7  16          0.47          1.46         1.04 o                         
   0   7  16          2.02          1.56         0.76 o                         
   1   7  16          0.02          0.09         0.42 o                         
   2   7  16         43.24         46.92         2.95 o                         
   3   7  16          0.66          0.91         0.93 o                         
  -3   8  16          7.75          8.71         2.50 o                         
  -2   8  16        103.07        108.07         6.49 o                         
  -1   8  16        314.14        301.28         9.90 o                         
   0   8  16         16.87         12.43         1.55 o                         
   1   8  16          0.94          0.95         0.58 o                         
   2   8  16         11.26         12.84         1.66 o                         
   3   8  16          6.01          4.15         2.10 o                         
  -3   9  16          0.31         -0.30         1.70 o                         
  -2   9  16          3.21          2.47         1.39 o                         
  -1   9  16         31.63         22.77         2.81 o                         
   0   9  16          6.03          5.27         1.25 o                         
   1   9  16          7.19          5.87         1.26 o                         
   2   9  16          9.91          8.14         1.47 o                         
   3   9  16          0.37          0.38         0.83 o                         
  -3  10  16         39.63         47.50         8.21 o                         
  -2  10  16         31.70         38.07         7.05 o                         
  -1  10  16         56.15         63.80         5.24 o                         
   0  10  16         33.81         36.34         3.17 o                         
   1  10  16        147.08        155.52         6.84 o                         
   2  10  16         33.16         35.19         4.28 o                         
  -2  11  16        110.75        115.87         9.17 o                         
  -1  11  16         35.62         33.08         4.00 o                         
   0  11  16          1.13          0.19         0.71 o                         
   1  11  16         31.26         34.48         3.91 o                         
   2  11  16          0.89          0.69         1.47 o                         
  -2  12  16          7.67          6.78         2.69 o                         
  -1  12  16          0.68         -0.22         1.82 o                         
   0  12  16          6.11          7.87         2.81 o                         
   1  12  16         51.42         56.79         5.62 o                         
  -1  13  16          0.30          0.43         0.97 o                         
   0  13  16          4.45          3.77         1.48 o                         
   1  13  16          0.00          0.08         0.86 o                         
  -3   0  17          0.11          0.30         0.99 o                         
  -1   0  17        411.41        409.89        11.14 o                         
   1   0  17        319.33        321.75        14.83 o                         
   3   0  17         66.43         62.07         4.70 o                         
  -4   1  17          1.20          2.10         1.94 o                         
  -3   1  17         62.89         57.55         3.62 o                         
  -2   1  17        108.40        105.10         6.06 o                         
  -1   1  17          3.97          3.98         0.68 o                         
   0   1  17          2.28          2.36         0.47 o                         
   1   1  17         55.32         63.35         3.16 o                         
   2   1  17         24.01         21.40         2.17 o                         
   3   1  17         12.89          8.00         3.73 o                         
   4   1  17          0.02         -0.11         1.60 o                         
  -4   2  17         26.48         24.48         5.26 o                         
  -3   2  17          7.86          8.01         1.61 o                         
  -2   2  17        161.99        162.24         6.80 o                         
  -1   2  17        652.67        644.88        19.88 o                         
   0   2  17         57.41         59.05         2.57 o                         
   1   2  17         21.97         26.37         1.88 o                         
   2   2  17        175.94        182.64         6.29 o                         
   3   2  17         44.92         47.76         3.31 o                         
   4   2  17          0.20          0.28         1.31 o                         
  -4   3  17         12.51         14.43         7.19 o                         
  -3   3  17         76.70         77.76         5.74 o                         
  -2   3  17        476.97        458.52        17.24 o                         
  -1   3  17        202.00        183.73        11.46 o                         
   0   3  17         37.90         35.37         1.94 o                         
   1   3  17        208.47        230.34         5.50 o                         
   2   3  17         48.87         56.49         3.45 o                         
   3   3  17          0.09          0.12         0.72 o                         
   4   3  17          0.44          1.25         2.72 o                         
  -4   4  17         17.46         18.64         7.83 o                         
  -3   4  17          0.18         -0.06         0.80 o                         
  -2   4  17        273.62        263.38        12.16 o                         
  -1   4  17       1073.21       1073.15        29.91 o                         
   0   4  17         86.74         91.16         3.62 o                         
   1   4  17         79.43         81.06         2.97 o                         
   2   4  17         30.12         30.58         2.35 o                         
   3   4  17          9.93         10.96         1.74 o                         
   4   4  17          9.60          8.51         4.93 o                         
  -3   5  17        165.99        155.33         9.80 o                         
  -2   5  17         49.38         52.46         4.29 o                         
  -1   5  17        255.72        261.47         8.34 o                         
   0   5  17         11.72         10.68         1.49 o                         
   1   5  17         29.35         29.82         1.84 o                         
   2   5  17          2.33          0.96         0.60 o                         
   3   5  17          6.80          9.12         1.60 o                         
   4   5  17          0.23          0.00         1.07 o                         
  -4   6  17          6.46          6.43         4.93 o                         
  -3   6  17         10.53         12.77         3.06 o                         
  -2   6  17         35.97         41.22         4.09 o                         
  -1   6  17        265.78        243.58         8.20 o                         
   0   6  17         83.11         93.71         3.99 o                         
   1   6  17         34.07         39.90         2.25 o                         
   2   6  17          0.95          0.74         0.70 o                         
   3   6  17         10.07          5.04         2.15 o                         
  -3   7  17         13.43         13.95         3.37 o                         
  -2   7  17         58.04         54.74         4.25 o                         
  -1   7  17          0.46          1.65         0.88 o                         
   0   7  17        278.76        252.56         6.79 o                         
   1   7  17          3.10          3.49         0.80 o                         
   2   7  17         10.66         12.98         1.62 o                         
   3   7  17          7.17          5.44         2.16 o                         
  -3   8  17          0.01          0.20         0.92 o                         
  -2   8  17         10.22          9.27         1.95 o                         
  -1   8  17        135.40        152.43         6.67 o                         
   0   8  17         36.12         37.99         2.69 o                         
   1   8  17          1.90          1.51         0.65 o                         
   2   8  17         44.30         50.64         3.24 o                         
   3   8  17         74.26         79.48         5.30 o                         
  -3   9  17          1.12          2.37         2.13 o                         
  -2   9  17         13.80         15.21         2.62 o                         
  -1   9  17         58.04         61.79         4.63 o                         
   0   9  17        112.28        100.84         4.92 o                         
   1   9  17         60.34         63.04         3.75 o                         
   2   9  17          2.74          2.74         0.97 o                         
   3   9  17          0.86          0.48         0.81 o                         
  -3  10  17         20.77         28.79         4.96 o                         
  -2  10  17          6.06          9.46         5.84 o                         
  -1  10  17         95.70         94.61         6.12 o                         
   0  10  17          0.14          0.30         0.69 o                         
   1  10  17          0.43          0.17         0.67 o                         
   2  10  17         38.11         46.83         7.61 o                         
  -2  11  17          0.39          0.10         1.07 o                         
  -1  11  17          0.43          0.08         0.78 o                         
   0  11  17          0.33          0.34         0.67 o                         
   1  11  17          7.65          5.67         2.07 o                         
   2  11  17          0.91          0.75         1.01 o                         
  -1  12  17         11.57          8.76         3.06 o                         
   0  12  17          0.01         -0.09         0.82 o                         
   1  12  17         19.59         25.32         3.40 o                         
   0  13  17          7.27          6.08         1.82 o                         
  -4   0  18          1.01          1.45         2.53 o                         
  -2   0  18          1.74          0.34         0.98 o                         
   0   0  18        116.47        113.86         5.94 o                         
   2   0  18        143.80        160.09        10.98 o                         
   4   0  18          1.39          1.36         3.71 o                         
  -4   1  18         23.23         17.84         4.77 o                         
  -3   1  18        296.52        295.15         9.66 o                         
  -2   1  18        802.34        717.13        29.14 o                         
  -1   1  18        215.33        207.13         8.57 o                         
   0   1  18        212.16        223.18         8.06 o                         
   1   1  18         55.99         58.56         3.05 o                         
   2   1  18        226.03        246.95         7.40 o                         
   3   1  18          0.69          0.90         0.67 o                         
   4   1  18         17.99         15.21         5.47 o                         
  -4   2  18         16.39         16.86         4.51 o                         
  -3   2  18        215.62        207.30         9.08 o                         
  -2   2  18         98.02        104.12         6.11 o                         
  -1   2  18        194.26        193.09         8.73 o                         
   0   2  18       1066.84       1095.26        40.56 o                         
   1   2  18          0.93          1.60         0.66 o                         
   2   2  18          2.98          2.49         0.95 o                         
   3   2  18          1.33          1.46         1.01 o                         
   4   2  18          2.10          2.73         3.38 o                         
  -4   3  18          0.73          2.18         2.19 o                         
  -3   3  18        170.29        157.48         8.47 o                         
  -2   3  18        328.98        339.28        13.10 o                         
  -1   3  18         59.02         54.15         3.18 o                         
   0   3  18        582.12        591.75        12.85 o                         
   1   3  18         44.49         42.31         3.64 o                         
   2   3  18         34.75         40.80         2.99 o                         
   3   3  18          0.32          0.78         0.79 o                         
   4   3  18          3.49          1.94         3.06 o                         
  -3   4  18         12.49         17.35         2.99 o                         
  -2   4  18         83.40         83.03         5.61 o                         
  -1   4  18         10.86         10.06         1.60 o                         
   0   4  18        660.29        676.17        19.66 o                         
   1   4  18          0.42          0.87         0.57 o                         
   2   4  18          9.77          9.10         1.38 o                         
   3   4  18         64.30         67.31         4.09 o                         
   4   4  18          5.33          3.70         1.63 o                         
  -4   5  18         10.98         15.97         7.69 o                         
  -3   5  18        122.97        130.78         8.91 o                         
  -2   5  18         10.01         18.51         2.60 o                         
  -1   5  18         32.07         32.03         2.84 o                         
   0   5  18        173.38        162.04         5.53 o                         
   1   5  18        161.90        165.27         4.87 o                         
   2   5  18          0.88          0.43         0.44 o                         
   3   5  18         22.86         23.43         2.35 o                         
  -3   6  18        116.06        118.82         9.03 o                         
  -2   6  18        127.47        125.39         7.27 o                         
  -1   6  18          5.25          6.06         1.23 o                         
   0   6  18       1748.55       1693.65        24.72 o                         
   1   6  18         47.44         48.69         2.57 o                         
   2   6  18         43.66         58.73         3.23 o                         
   3   6  18         37.56         22.76         4.45 o                         
  -3   7  18          0.01          0.27         1.33 o                         
  -2   7  18         20.41         16.99         2.48 o                         
  -1   7  18        129.28        127.09         5.76 o                         
   0   7  18       1214.11       1271.95        20.51 o                         
   1   7  18          9.05         13.61         1.47 o                         
   2   7  18          1.06          1.39         0.75 o                         
   3   7  18         19.74         21.38         4.76 o                         
  -3   8  18         10.70         15.25         3.27 o                         
  -2   8  18         40.63         36.95         3.77 o                         
  -1   8  18         49.54         45.62         3.59 o                         
   0   8  18       1178.13       1077.04        31.02 o                         
   1   8  18        153.77        150.65         5.24 o                         
   2   8  18          1.99          1.70         0.88 o                         
   3   8  18          9.71          9.18         1.79 o                         
  -3   9  18         29.54         35.66         6.70 o                         
  -2   9  18         31.88         39.24         4.13 o                         
  -1   9  18         57.35         63.57         4.44 o                         
   0   9  18         58.96         65.79         3.98 o                         
   1   9  18          4.47          4.43         1.18 o                         
   2   9  18         10.35          8.78         1.83 o                         
   3   9  18          5.28          6.69         1.69 o                         
  -2  10  18         34.02         38.33        11.81 o                         
  -1  10  18        114.45        121.64         6.92 o                         
   0  10  18          6.83         11.16         1.79 o                         
   1  10  18         40.61         37.97         3.32 o                         
   2  10  18         38.15         36.18         4.84 o                         
  -2  11  18         12.38         16.46         3.36 o                         
  -1  11  18         24.27         27.39         5.30 o                         
   0  11  18         32.56         38.12         5.81 o                         
   1  11  18          5.50          7.03         2.39 o                         
   2  11  18          2.92          0.53         0.97 o                         
  -1  12  18         17.04         14.26         3.13 o                         
   0  12  18          3.71          3.30         1.49 o                         
   1  12  18          1.92          3.13         1.68 o                         
  -3   0  19        471.38        393.38        57.50 o                         
  -1   0  19          1.98          1.31         1.74 o                         
   1   0  19          6.60          3.22         4.27 o                         
   3   0  19          0.59          0.34         1.15 o                         
  -4   1  19          2.50          0.52         1.26 o                         
  -3   1  19         72.62         63.38         4.04 o                         
  -2   1  19         14.25          2.78         8.83 o                         
  -1   1  19         12.29         12.50         1.62 o                         
   0   1  19         87.65         88.44         3.54 o                         
   1   1  19        114.90        108.10         4.12 o                         
   2   1  19          4.10          5.40         1.31 o                         
   3   1  19          0.33          0.32         0.83 o                         
   4   1  19          1.00          0.59         3.27 o                         
  -4   2  19          3.06          2.41         2.22 o                         
  -3   2  19         32.47         26.83         3.12 o                         
  -2   2  19        140.11        145.69         7.56 o                         
  -1   2  19          9.31         10.53         1.55 o                         
   0   2  19         87.74         84.81         2.88 o                         
   1   2  19          5.54          8.44         1.04 o                         
   2   2  19          2.18          2.60         1.04 o                         
   3   2  19         12.59         11.37         1.83 o                         
   4   2  19          1.02          0.79         2.23 o                         
  -4   3  19          7.20          7.38         3.80 o                         
  -3   3  19          2.69          1.56         1.07 o                         
  -2   3  19         33.03         31.06         3.56 o                         
  -1   3  19         90.85         70.81         3.71 o                         
   0   3  19         85.29         96.01         3.62 o                         
   1   3  19        205.43        241.25         6.51 o                         
   2   3  19          1.29          1.37         0.93 o                         
   3   3  19          8.56          9.48         1.70 o                         
   4   3  19          1.10          0.84         1.30 o                         
  -3   4  19         41.26         43.51         4.67 o                         
  -2   4  19        766.54        785.94        21.76 o                         
  -1   4  19          0.91          0.57         0.81 o                         
   0   4  19         14.39         17.10         2.02 o                         
   1   4  19          6.04          6.51         0.99 o                         
   2   4  19          2.04          1.52         0.87 o                         
   3   4  19         23.97         18.62         2.19 o                         
  -4   5  19          0.65          0.81         2.31 o                         
  -3   5  19          2.96          3.63         1.65 o                         
  -2   5  19         77.13         73.67         7.08 o                         
  -1   5  19        532.10        465.60        17.43 o                         
   0   5  19        422.62        408.40        11.15 o                         
   1   5  19         10.78         12.34         1.44 o                         
   2   5  19          7.77          2.95         2.01 o                         
   3   5  19         19.21         18.51         2.24 o                         
  -3   6  19          0.05          0.04         0.83 o                         
  -2   6  19        437.95        455.12        16.82 o                         
  -1   6  19          6.22          8.49         1.48 o                         
   0   6  19          1.97          2.57         0.97 o                         
   1   6  19         55.42         52.01         2.68 o                         
   2   6  19          1.82          1.92         0.84 o                         
   3   6  19          0.04         -0.27         1.22 o                         
  -3   7  19        105.39        128.36        11.49 o                         
  -2   7  19         30.58         37.62         4.16 o                         
  -1   7  19        243.18        247.02         8.34 o                         
   0   7  19        938.36        946.82        28.58 o                         
   1   7  19         88.57         89.26         3.66 o                         
   2   7  19         16.62         19.85         2.03 o                         
   3   7  19          1.50          0.42         0.81 o                         
  -3   8  19          1.83          3.28         2.23 o                         
  -2   8  19          3.25          3.57         1.37 o                         
  -1   8  19          0.84          0.80         0.72 o                         
   0   8  19        223.91        211.23         7.58 o                         
   1   8  19         79.19         76.75         3.67 o                         
   2   8  19          0.59          0.80         0.73 o                         
   3   8  19          3.52          2.49         1.16 o                         
  -3   9  19         22.89         26.89         5.09 o                         
  -2   9  19          0.01          0.01         0.97 o                         
  -1   9  19          6.74          8.17         1.70 o                         
   0   9  19         10.09         13.22         1.87 o                         
   1   9  19          3.37          6.98         1.34 o                         
   2   9  19         37.86         47.24         5.63 o                         
  -2  10  19          1.07          0.70         1.07 o                         
  -1  10  19         50.96         64.43         5.03 o                         
   0  10  19        130.26        126.08         6.14 o                         
   1  10  19          1.21          1.62         1.03 o                         
   2  10  19          0.05          0.02         0.63 o                         
  -2  11  19         65.68         87.30         9.42 o                         
  -1  11  19          0.13          0.86         3.08 o                         
   0  11  19         32.81         36.41         5.69 o                         
   1  11  19         41.90         41.91         3.92 o                         
   2  11  19         90.89         99.37         6.25 o                         
  -1  12  19         61.81         68.19         5.94 o                         
   0  12  19          0.02          0.30         1.21 o                         
   1  12  19          3.26          1.75         1.28 o                         
  -4   0  20         51.25         58.79        11.95 o                         
  -2   0  20        343.45        315.81        33.40 o                         
   0   0  20         96.08         40.40        18.52 o                         
   2   0  20         10.84          3.12         4.31 o                         
   4   0  20         11.40          7.05         3.13 o                         
  -4   1  20         13.97         12.65         4.14 o                         
  -3   1  20          3.03          3.36         1.15 o                         
  -2   1  20        148.53        137.02         9.08 o                         
  -1   1  20         13.90          8.88         1.54 o                         
   0   1  20         99.96         96.29         3.70 o                         
   1   1  20         27.03         30.58         2.00 o                         
   2   1  20        154.90        162.86         6.85 o                         
   3   1  20          4.92          4.38         1.30 o                         
   4   1  20          3.56          2.07         1.70 o                         
  -4   2  20         15.64         16.83         5.84 o                         
  -3   2  20          4.02          2.67         1.47 o                         
  -2   2  20         22.36         22.40         3.03 o                         
  -1   2  20       1022.96       1061.02        46.61 o                         
   0   2  20        191.24        208.04         5.29 o                         
   1   2  20         38.75         44.32         2.30 o                         
   2   2  20         33.89         32.51         2.77 o                         
   3   2  20         18.50         20.56         2.35 o                         
   4   2  20          1.78          1.08         1.17 o                         
  -4   3  20          0.37         -0.32         2.13 o                         
  -3   3  20          9.32          8.55         1.94 o                         
  -2   3  20        120.67        113.95         7.07 o                         
  -1   3  20         73.39         69.08         3.81 o                         
   0   3  20        766.34        797.94        21.28 o                         
   1   3  20         36.96         14.09         7.31 o                         
   2   3  20          0.31          0.29         0.73 o                         
   3   3  20          8.55          7.26         1.61 o                         
  -4   4  20          2.53          6.65         5.52 o                         
  -3   4  20          9.10         12.02         2.55 o                         
  -2   4  20        493.84        467.40        17.55 o                         
  -1   4  20        538.27        530.50        15.25 o                         
   0   4  20        393.47        440.03         9.52 o                         
   1   4  20         29.70         32.07         2.06 o                         
   2   4  20         35.58         32.71         2.70 o                         
   3   4  20          0.18          0.45         0.71 o                         
  -3   5  20         60.14         65.19         6.20 o                         
  -2   5  20        128.04        120.07         7.48 o                         
  -1   5  20         57.59         55.45         3.74 o                         
   0   5  20         80.23         79.70         3.58 o                         
   1   5  20          0.22         -0.05         0.58 o                         
   2   5  20         52.53         41.85         4.56 o                         
   3   5  20          3.01          2.50         1.82 o                         
  -3   6  20         11.59         12.24         3.71 o                         
  -2   6  20         30.42         27.87         3.72 o                         
  -1   6  20          1.61          0.93         0.78 o                         
   0   6  20         83.84         80.24         3.78 o                         
   1   6  20        111.79        109.57         4.13 o                         
   2   6  20          0.00         -0.12         0.65 o                         
   3   6  20          0.00         -0.17         1.54 o                         
  -3   7  20          1.57          1.73         1.58 o                         
  -2   7  20          9.10          8.92         2.46 o                         
  -1   7  20          0.55          0.22         0.73 o                         
   0   7  20         71.13         81.48         4.39 o                         
   1   7  20          5.56          6.58         1.31 o                         
   2   7  20          6.22          5.81         1.29 o                         
   3   7  20          8.44          2.31         3.00 o                         
  -3   8  20         60.21         63.69         7.20 o                         
  -2   8  20          7.45          6.32         1.81 o                         
  -1   8  20         18.53         16.00         2.19 o                         
   0   8  20        177.35        169.96         6.75 o                         
   1   8  20         37.72         33.62         2.55 o                         
   2   8  20          0.18          0.03         0.76 o                         
   3   8  20          1.15          1.79         1.06 o                         
  -3   9  20         40.25         44.88         6.41 o                         
  -2   9  20         19.99         24.93         5.66 o                         
  -1   9  20         16.31         16.88         2.37 o                         
   0   9  20          4.20          6.12         1.47 o                         
   1   9  20         25.88         28.70         2.60 o                         
   2   9  20          0.34         -0.46         1.67 o                         
  -2  10  20         19.38         25.53         3.88 o                         
  -1  10  20          8.22          9.53         2.92 o                         
   0  10  20          0.20          0.54         0.90 o                         
   1  10  20         17.20         18.45         3.01 o                         
   2  10  20         14.44         12.49         2.09 o                         
  -2  11  20        120.54        134.56        11.13 o                         
  -1  11  20          0.75          0.69         1.40 o                         
   0  11  20         12.21         10.55         4.47 o                         
   1  11  20          0.03          0.17         0.85 o                         
  -1  12  20          5.41          4.39         1.65 o                         
   0  12  20         11.96         13.34         2.76 o                         
   1  12  20          3.94          3.23         1.56 o                         
  -3   0  21        101.78         84.64         8.62 o                         
  -1   0  21        395.30        374.28        21.41 o                         
   1   0  21        415.53        432.95        17.78 o                         
   3   0  21         30.57         25.43         3.48 o                         
  -3   1  21          0.47          0.02         0.74 o                         
  -2   1  21        127.21        112.19         8.25 o                         
  -1   1  21        457.55        462.36        16.08 o                         
   0   1  21         97.19         98.18         4.33 o                         
   1   1  21         19.45         16.79         1.52 o                         
   2   1  21          7.41          9.42         1.63 o                         
   3   1  21          4.46          5.38         1.33 o                         
   4   1  21          0.27         -0.31         1.52 o                         
  -3   2  21         24.15         24.28         3.08 o                         
  -2   2  21        602.45        573.68        18.51 o                         
  -1   2  21        749.73        701.52        27.48 o                         
   0   2  21        444.50        447.47        11.84 o                         
   1   2  21        493.59        541.09        23.16 o                         
   2   2  21         39.57         35.35         2.82 o                         
   3   2  21         24.28         24.92         2.57 o                         
  -4   3  21          1.53          0.32         1.90 o                         
  -3   3  21         18.47         18.94         2.87 o                         
  -2   3  21        191.42        156.60         8.74 o                         
  -1   3  21        263.62        267.19         9.09 o                         
   0   3  21        155.30        162.25         5.94 o                         
   2   3  21          3.67          4.34         1.23 o                         
   3   3  21          8.22          9.48         1.75 o                         
  -4   4  21         10.26          7.83         5.52 o                         
  -3   4  21          1.17          2.05         1.16 o                         
  -2   4  21         10.42         16.15         2.90 o                         
  -1   4  21        513.61        540.05        12.99 o                         
   0   4  21         12.80         11.26         1.52 o                         
   1   4  21         29.93         33.59         2.16 o                         
   2   4  21         56.88         63.05         3.75 o                         
   3   4  21         10.42          6.09         2.19 o                         
  -3   5  21         41.44         49.70        10.10 o                         
  -2   5  21         19.93         23.45         3.58 o                         
  -1   5  21         35.53         28.31         2.71 o                         
   0   5  21         54.45         55.15         3.01 o                         
   1   5  21         38.06         37.81         2.35 o                         
   2   5  21         10.80         10.07         1.47 o                         
   3   5  21          0.78          1.26         1.59 o                         
  -3   6  21         12.30          8.65         2.74 o                         
  -2   6  21         95.39         97.82         8.05 o                         
  -1   6  21         18.27         15.17         2.16 o                         
   0   6  21         19.32         16.33         2.00 o                         
   1   6  21        488.56        506.75        10.06 o                         
   2   6  21         67.87         61.32         3.71 o                         
   3   6  21          0.00         -0.06         0.56 o                         
  -3   7  21         32.67         21.72         8.87 o                         
  -2   7  21          7.63          6.06         2.08 o                         
  -1   7  21        194.89        191.54         7.36 o                         
   0   7  21        118.76        119.36         5.35 o                         
   1   7  21        503.38        485.07        10.66 o                         
   2   7  21         42.79         43.55         3.06 o                         
   3   7  21         11.14          2.12         2.39 o                         
  -3   8  21          0.10          0.94         1.15 o                         
  -2   8  21         40.56         60.08         5.29 o                         
  -1   8  21        120.19        121.00         6.02 o                         
   0   8  21        186.11        195.28         7.29 o                         
   1   8  21        315.89        329.12         8.30 o                         
   2   8  21          0.01          0.38         1.12 o                         
   3   8  21          0.00         -0.21         0.65 o                         
  -2   9  21         61.79         60.10        14.44 o                         
  -1   9  21          8.75          9.27         1.79 o                         
   0   9  21         16.55         17.04         2.43 o                         
   1   9  21         53.98         45.89         3.35 o                         
   2   9  21         24.47         19.37         2.92 o                         
  -2  10  21          2.03          2.28         1.28 o                         
  -1  10  21          1.55          2.41         1.65 o                         
   0  10  21          4.73          4.16         1.58 o                         
   1  10  21          1.05          0.48         1.64 o                         
   2  10  21          3.17          2.51         1.31 o                         
  -1  11  21          9.03          6.96         2.75 o                         
   0  11  21         43.62         40.80         4.52 o                         
   1  11  21         10.44         10.50         2.15 o                         
   0  12  21         22.65         23.18         3.21 o                         
  -2   0  22        807.21        590.06        24.44 o                         
   0   0  22         61.46          4.62        10.81 o                         
   2   0  22        162.14        183.24        12.02 o                         
  -3   1  22          5.09          3.64         1.07 o                         
  -2   1  22        342.86        313.12        17.61 o                         
  -1   1  22          0.04          0.01         0.45 o                         
   0   1  22         38.50         34.37         2.87 o                         
   1   1  22         55.11         50.09         2.62 o                         
   2   1  22          0.01          0.09         0.74 o                         
   3   1  22         11.65         13.70         1.98 o                         
  -4   2  22          3.99          4.62         4.48 o                         
  -3   2  22         25.47         22.92         3.36 o                         
  -2   2  22         38.36         25.66         3.27 o                         
  -1   2  22         11.01         12.12         1.59 o                         
   0   2  22        198.43        186.92         6.17 o                         
   1   2  22         77.69         87.34         3.53 o                         
   2   2  22          3.40          3.31         1.04 o                         
   3   2  22          1.19          3.15         1.36 o                         
  -4   3  22          0.04         -0.23         1.86 o                         
  -3   3  22          1.46          1.84         1.58 o                         
  -2   3  22        167.47        178.60         9.52 o                         
  -1   3  22        204.85        226.64         7.35 o                         
   0   3  22        104.79        119.86         4.32 o                         
   1   3  22          0.01          0.11         0.43 o                         
   2   3  22          3.52          2.92         1.04 o                         
   3   3  22          9.83         10.62         2.72 o                         
  -3   4  22         28.81         23.78         3.59 o                         
  -2   4  22         61.64         64.58         5.81 o                         
  -1   4  22         33.43         32.12         2.86 o                         
   0   4  22        348.41        344.80         8.92 o                         
   1   4  22          1.47          1.55         0.70 o                         
   2   4  22         27.38         26.33         2.46 o                         
   3   4  22          1.37          1.44         1.67 o                         
  -3   5  22         38.77         42.92         5.65 o                         
  -2   5  22         39.35         35.85         4.58 o                         
  -1   5  22        451.08        457.46        12.29 o                         
   0   5  22         20.39         17.46         1.95 o                         
   1   5  22        101.45        109.20         4.05 o                         
   2   5  22         30.71         27.41         2.49 o                         
   3   5  22          2.64          1.92         0.86 o                         
  -3   6  22          0.59          1.40         1.54 o                         
  -2   6  22         75.38         86.24         7.58 o                         
  -1   6  22         36.47         40.73         3.55 o                         
   0   6  22        190.71        191.60         6.72 o                         
   1   6  22        269.04        303.64         7.77 o                         
   2   6  22          7.00          1.92         1.32 o                         
   3   6  22          8.00          7.54         1.72 o                         
  -3   7  22         72.36        101.66        19.15 o                         
  -2   7  22          4.08          4.10         2.00 o                         
  -1   7  22         25.09         29.30         2.88 o                         
   0   7  22        120.54        123.46         5.53 o                         
   1   7  22         40.23         40.56         2.85 o                         
   2   7  22         74.44         79.24         4.16 o                         
   3   7  22          0.07          0.15         0.59 o                         
  -3   8  22          0.75          1.85         1.59 o                         
  -2   8  22         46.87         58.11        10.14 o                         
  -1   8  22        106.31        114.77         5.90 o                         
   0   8  22          8.40          7.57         1.59 o                         
   1   8  22         80.05         85.91         4.04 o                         
   2   8  22          8.43          9.08         4.09 o                         
  -2   9  22         41.76         57.17         7.12 o                         
  -1   9  22          0.66          0.45         0.75 o                         
   0   9  22          1.00          1.80         0.94 o                         
   1   9  22        227.28        218.96         9.29 o                         
   2   9  22         13.91         11.21         1.90 o                         
  -2  10  22         31.69         32.53         5.21 o                         
  -1  10  22         22.16         30.34         5.63 o                         
   0  10  22          6.33          6.28         2.18 o                         
   1  10  22         17.05         18.57         3.10 o                         
   2  10  22         10.55          9.88         1.95 o                         
  -1  11  22         21.36         23.33         3.57 o                         
   0  11  22         10.75         11.94         2.88 o                         
   1  11  22         14.52         11.18         2.25 o                         
  -3   0  23         43.21         38.14         4.58 o                         
  -1   0  23        873.49        787.30        31.26 o                         
   1   0  23        322.23        316.05        12.72 o                         
   3   0  23         59.29         12.07        21.95 o                         
  -4   1  23          2.64          1.84         2.31 o                         
  -3   1  23         21.84         11.57         4.33 o                         
  -2   1  23         12.21          7.54         4.52 o                         
  -1   1  23         94.67         94.68         4.99 o                         
   0   1  23        307.10        300.90        16.03 o                         
   1   1  23         43.98         47.87         2.81 o                         
   2   1  23         18.94         19.98         2.13 o                         
   3   1  23         14.86         12.86         2.94 o                         
  -3   2  23         13.05         14.76         2.65 o                         
  -2   2  23        133.90        122.26         7.43 o                         
  -1   2  23          3.84          2.24         0.87 o                         
   0   2  23         12.52         12.86         1.47 o                         
   1   2  23        141.43        150.71         4.83 o                         
   2   2  23         12.51         13.21         1.87 o                         
   3   2  23         31.94         38.35         5.13 o                         
  -3   3  23          3.23          4.58         1.77 o                         
  -2   3  23          0.01          0.36         1.07 o                         
  -1   3  23        189.84        170.01         6.32 o                         
   0   3  23        620.53        626.55        17.45 o                         
   1   3  23        443.90        479.41        14.62 o                         
   2   3  23          2.46          2.69         1.02 o                         
   3   3  23         18.89         19.86         3.87 o                         
  -3   4  23          8.43          8.95         2.51 o                         
  -2   4  23         60.12         67.98         6.04 o                         
  -1   4  23        654.53        598.45        14.13 o                         
   0   4  23          3.39          2.33         0.84 o                         
   1   4  23         73.76         77.59         3.82 o                         
   2   4  23          3.57          5.18         1.38 o                         
   3   4  23          0.13         -0.33         0.95 o                         
  -3   5  23         13.28         13.68         3.29 o                         
  -2   5  23         11.41         12.47         2.91 o                         
  -1   5  23        106.22         98.39         5.26 o                         
   0   5  23         13.69         15.16         1.85 o                         
   1   5  23          4.83          3.83         0.97 o                         
   2   5  23         26.63         24.52         2.38 o                         
   3   5  23          4.43          2.72         1.15 o                         
  -3   6  23         26.42         34.03         5.80 o                         
  -2   6  23          8.10          7.98         2.38 o                         
  -1   6  23          0.02          0.25         0.63 o                         
   0   6  23          1.97          1.72         0.94 o                         
   1   6  23        113.19        113.34         4.57 o                         
   2   6  23          8.35          2.48         1.70 o                         
   3   6  23          9.58          7.46         1.95 o                         
  -3   7  23          3.89          2.19         2.13 o                         
  -2   7  23         19.06         26.96         4.50 o                         
  -1   7  23         17.08         17.19         2.27 o                         
   0   7  23         10.69         10.28         1.98 o                         
   1   7  23        277.04        287.08         7.92 o                         
   2   7  23          4.11          4.12         2.20 o                         
  -1   8  23          3.56          2.38         1.07 o                         
   0   8  23          3.16          4.84         1.43 o                         
   1   8  23          2.90          1.19         0.83 o                         
   2   8  23         13.17         15.16         3.57 o                         
  -2   9  23         42.41         50.07         5.62 o                         
  -1   9  23          0.35          0.30         1.13 o                         
   0   9  23         15.45         16.43         2.37 o                         
   1   9  23         59.35         56.75         5.08 o                         
   2   9  23          1.39          1.10         1.04 o                         
  -2  10  23         22.39         25.61         4.24 o                         
  -1  10  23        157.37        179.14         9.74 o                         
   0  10  23          0.04          1.00         2.11 o                         
   1  10  23         17.85         16.42         2.69 o                         
  -1  11  23         37.71         47.38         4.57 o                         
   0  11  23         31.95         36.89         3.97 o                         
   1  11  23          4.49          3.96         1.84 o                         
  -2   0  24         36.42         29.68         4.13 o                         
   0   0  24        921.38        796.55        80.67 o                         
   2   0  24        126.95        147.79         9.03 o                         
  -3   1  24          6.08          2.04         2.94 o                         
  -2   1  24         10.95          6.24         1.56 o                         
  -1   1  24        110.60        110.36         5.53 o                         
   0   1  24         10.22         10.57         1.27 o                         
   1   1  24         51.14         51.57         2.87 o                         
   2   1  24        226.04        256.29        18.17 o                         
   3   1  24         12.43          9.55         2.61 o                         
  -3   2  24          0.42          0.51         0.95 o                         
  -2   2  24          0.40          0.03         0.77 o                         
  -1   2  24        320.43        244.74        14.26 o                         
   0   2  24        595.13        601.24        11.95 o                         
   1   2  24        120.25        138.61         4.97 o                         
   2   2  24         34.49         37.80         2.92 o                         
   3   2  24          6.78          8.11         2.56 o                         
  -3   3  24         20.06         22.33         4.39 o                         
  -2   3  24         28.74         33.30         4.18 o                         
  -1   3  24        139.13        123.16         5.40 o                         
   0   3  24        567.19        564.01        18.62 o                         
   1   3  24        113.59        116.48         4.14 o                         
   2   3  24         11.11          9.16         1.71 o                         
   3   3  24          2.32          0.81         0.93 o                         
  -3   4  24         18.48         21.36         4.10 o                         
  -2   4  24          2.64          8.08         2.48 o                         
  -1   4  24        135.49        121.87         5.66 o                         
   0   4  24         19.16         21.98         2.27 o                         
   1   4  24          1.59          1.00         0.52 o                         
   2   4  24          3.50          3.08         1.07 o                         
   3   4  24          0.30          0.44         0.94 o                         
  -3   5  24          9.85         11.13         2.73 o                         
  -2   5  24          0.01          0.22         1.10 o                         
  -1   5  24          0.38         -0.31         0.84 o                         
   0   5  24        125.30        128.57         5.34 o                         
   1   5  24         27.13         30.69         2.31 o                         
   2   5  24         48.92         49.12         3.26 o                         
   3   5  24         29.67         27.38         3.07 o                         
  -3   6  24         40.63         61.91        14.53 o                         
  -2   6  24         58.01         54.91         6.02 o                         
  -1   6  24          2.46          1.46         1.12 o                         
   0   6  24        154.38        155.21         6.46 o                         
   1   6  24        261.31        284.42         7.62 o                         
   2   6  24         35.89         33.62         3.69 o                         
   3   6  24          8.87          9.44         1.76 o                         
  -3   7  24         17.22         20.22         3.94 o                         
  -1   7  24          4.05          5.49         1.46 o                         
   0   7  24        103.96        104.18         5.50 o                         
   1   7  24          7.08          8.25         1.54 o                         
   2   7  24         75.68         65.63        12.63 o                         
  -2   8  24         18.16         22.45         6.11 o                         
  -1   8  24         12.63         13.42         2.19 o                         
   0   8  24        117.12        125.81         6.28 o                         
   1   8  24         61.15         57.35         4.38 o                         
   2   8  24         32.02         27.45         3.14 o                         
  -2   9  24          8.63         10.35         2.70 o                         
  -1   9  24         23.15         31.03         5.05 o                         
   0   9  24          5.89          3.26         1.82 o                         
   1   9  24          0.99          0.96         1.17 o                         
   2   9  24         27.57         24.01         2.89 o                         
  -1  10  24         24.61         22.87         3.95 o                         
   0  10  24          6.31          6.89         2.17 o                         
   1  10  24         11.84         16.22         3.32 o                         
   0  11  24         18.06         27.57         3.47 o                         
  -3   0  25          1.13          1.97         1.86 o                         
  -1   0  25         95.31         78.49         6.83 o                         
   1   0  25        245.05        213.43        10.02 o                         
   3   0  25          1.53          2.15         1.29 o                         
  -3   1  25         37.94         44.76         5.00 o                         
  -2   1  25          1.27          0.40         0.79 o                         
  -1   1  25        676.80        577.91        30.97 o                         
   0   1  25          1.24          0.89         0.51 o                         
   1   1  25        113.01        105.93         5.89 o                         
   2   1  25          3.03          1.95         0.82 o                         
   3   1  25         31.12         28.51         2.80 o                         
  -3   2  25          0.49         -0.14         1.27 o                         
  -2   2  25         49.27         49.86         4.73 o                         
  -1   2  25         12.38         16.00         1.88 o                         
   0   2  25         12.77         14.95         1.82 o                         
   1   2  25          1.02          0.46         0.61 o                         
   2   2  25          0.00          0.27         0.80 o                         
   3   2  25          3.27          4.43         1.51 o                         
  -3   3  25          0.63          1.02         1.58 o                         
  -2   3  25         38.98         45.53         4.89 o                         
  -1   3  25        175.40        214.03         7.41 o                         
   0   3  25         21.76         21.94         2.11 o                         
   1   3  25        237.54        248.80         6.43 o                         
   2   3  25          0.18          0.04         0.64 o                         
   3   3  25          0.46          0.94         1.25 o                         
  -3   4  25         29.10         31.02         4.26 o                         
  -2   4  25          0.00          0.37         1.11 o                         
  -1   4  25         80.27         77.80         4.57 o                         
   0   4  25         63.39         69.57         3.93 o                         
   1   4  25         16.96          4.35         4.28 o                         
   2   4  25         28.69         30.29         2.78 o                         
   3   4  25         27.76         24.15         3.28 o                         
  -3   5  25          5.11          5.07         5.38 o                         
  -2   5  25          4.61          3.34         1.82 o                         
  -1   5  25         23.49         21.13         2.58 o                         
   0   5  25          1.41          0.50         0.74 o                         
   1   5  25         78.96         86.85         3.86 o                         
   2   5  25         44.13         47.55         3.24 o                         
   3   5  25          2.97          1.95         1.18 o                         
  -3   6  25         17.91         23.55         5.98 o                         
  -2   6  25         96.72        112.54         9.84 o                         
  -1   6  25          0.59          0.51         0.88 o                         
   0   6  25          2.89          3.00         1.16 o                         
   1   6  25         74.87         81.38         3.98 o                         
   2   6  25          5.86          5.43         5.57 o                         
  -1   7  25         91.44         91.31         5.16 o                         
   0   7  25         91.63        102.25         5.44 o                         
   1   7  25          0.30          0.38         0.66 o                         
  -2   8  25         17.79         24.86         4.54 o                         
  -1   8  25         10.51         15.91         3.40 o                         
   0   8  25          1.62          0.79         0.91 o                         
   1   8  25         26.38         24.70         3.05 o                         
   2   8  25         34.70         33.97         3.28 o                         
  -2   9  25          1.28          2.93         1.58 o                         
  -1   9  25         23.86         32.74         4.19 o                         
   0   9  25          4.99          3.71         3.14 o                         
   1   9  25          5.19          5.27         1.80 o                         
  -1  10  25          1.19          0.77         1.12 o                         
   0  10  25          9.12         15.00         2.56 o                         
   1  10  25          2.83          3.84         2.47 o                         
  -2   0  26         19.54         12.89         2.84 o                         
   0   0  26         36.15         29.35         3.39 o                         
   2   0  26         59.90         63.32         5.30 o                         
  -3   1  26         41.45          6.36        15.02 o                         
  -2   1  26         10.02          8.73         1.99 o                         
  -1   1  26        139.33        120.35         7.04 o                         
   1   1  26         22.80         27.14         2.14 o                         
   2   1  26         66.15         70.14         4.33 o                         
   3   1  26          0.01         -0.14         1.03 o                         
  -3   2  26         15.73         20.54         3.50 o                         
  -2   2  26          6.97          9.01         2.21 o                         
  -1   2  26          3.67          2.26         0.88 o                         
   0   2  26          0.41          0.23         0.62 o                         
   1   2  26        197.06        217.43         8.22 o                         
   2   2  26        161.81        171.63         7.89 o                         
   3   2  26         16.64         17.54         2.84 o                         
  -3   3  26         31.97         29.86         4.10 o                         
  -2   3  26          0.12          0.63         0.99 o                         
  -1   3  26        188.60        188.97         7.03 o                         
   0   3  26        151.36        142.29         5.91 o                         
   1   3  26          4.43          4.05         0.92 o                         
   2   3  26          0.68          0.85         0.79 o                         
   3   3  26          0.05         -0.02         1.26 o                         
  -3   4  26          0.67          0.45         3.12 o                         
  -2   4  26         23.80         28.06         4.07 o                         
  -1   4  26          8.24          8.82         1.67 o                         
   0   4  26         38.74         38.92         3.21 o                         
   1   4  26          8.29          5.01         1.75 o                         
   2   4  26         97.14        101.01         5.01 o                         
   3   4  26          0.30          0.00         0.74 o                         
  -3   5  26          2.05          1.18         3.26 o                         
  -2   5  26         37.63         44.85         5.61 o                         
  -1   5  26          0.04          0.08         0.79 o                         
   0   5  26         74.28         63.02         3.97 o                         
   1   5  26         27.90         24.52         2.45 o                         
   2   5  26         63.07         70.84         7.33 o                         
  -3   6  26          8.14          9.75         2.71 o                         
  -1   6  26          9.90          8.66         2.09 o                         
   0   6  26          1.31          1.10         0.93 o                         
   1   6  26          9.43         11.55         1.59 o                         
   2   6  26         33.40         28.68         5.06 o                         
  -2   7  26         82.03         96.04        11.93 o                         
  -1   7  26          0.05         -0.07         0.76 o                         
   0   7  26          4.68          5.23         1.52 o                         
   1   7  26          5.71          7.95         1.88 o                         
   2   7  26        110.05         10.36        25.69 o                         
  -2   8  26          2.68          2.34         1.37 o                         
  -1   8  26         14.10         14.29         3.10 o                         
   0   8  26         12.54          9.67         2.76 o                         
   1   8  26          0.86          0.70         1.00 o                         
   2   8  26        101.49         94.97         5.37 o                         
  -1   9  26          4.84          6.30         2.15 o                         
   0   9  26         52.56         70.98         7.48 o                         
   1   9  26         43.92         55.03         4.72 o                         
  -1  10  26         34.85         42.94         4.08 o                         
   0  10  26          6.61          6.10         1.86 o                         
  -3   0  27          9.95          8.82         2.99 o                         
  -1   0  27         74.91         68.45         8.94 o                         
   1   0  27        161.27        139.53         7.04 o                         
   3   0  27         51.59         58.87         6.93 o                         
  -3   1  27        248.22        234.33        13.26 o                         
  -2   1  27          4.96          4.35         1.55 o                         
  -1   1  27          0.81          0.22         0.69 o                         
   1   1  27        386.28        396.82        24.16 o                         
   2   1  27         36.85         44.06         3.45 o                         
   3   1  27         49.72         50.66         5.40 o                         
  -3   2  27          1.41          0.72         1.03 o                         
  -2   2  27         28.19         29.30         6.63 o                         
  -1   2  27          8.13          8.58         1.57 o                         
   0   2  27         64.67         56.85         3.51 o                         
   1   2  27          3.11          3.44         0.88 o                         
   2   2  27          7.85          6.62         1.40 o                         
   3   2  27          2.03          1.02         0.91 o                         
  -3   3  27          0.50          0.54         2.58 o                         
  -2   3  27         29.71         23.38         3.81 o                         
  -1   3  27          8.96         11.52         1.81 o                         
   0   3  27        264.57        246.90         9.36 o                         
   1   3  27         60.07         63.30         3.11 o                         
   2   3  27         15.73         15.51         1.95 o                         
   3   3  27         20.37         19.78         2.47 o                         
  -3   4  27         23.86         37.78        10.63 o                         
  -2   4  27         12.54         12.23         3.23 o                         
  -1   4  27         38.64         39.54         3.24 o                         
   0   4  27        176.35        180.24         7.13 o                         
   1   4  27        172.18        166.53         7.89 o                         
   2   4  27         39.32         41.09         9.19 o                         
  -3   5  27         17.77         18.32         3.80 o                         
  -2   5  27         36.15         46.48         8.33 o                         
  -1   5  27          3.67          3.26         1.35 o                         
   0   5  27          3.17          2.67         1.15 o                         
   1   5  27         18.89         11.82         3.61 o                         
   2   5  27         86.86         76.36        14.39 o                         
  -1   6  27         40.25         47.46         4.00 o                         
   0   6  27         60.65         66.13         4.30 o                         
   1   6  27          5.83          4.47         1.11 o                         
   2   6  27          1.31          0.12         0.93 o                         
  -2   7  27         38.31         59.50         6.77 o                         
  -1   7  27         20.64         29.93         4.14 o                         
   0   7  27          2.27          1.49         1.08 o                         
   1   7  27         82.23         82.30         5.07 o                         
   2   7  27         81.67         64.84         5.54 o                         
  -2   8  27         52.59         55.88         5.70 o                         
  -1   8  27         24.28         26.40         3.43 o                         
   0   8  27          7.91         13.17         6.88 o                         
   1   8  27          2.06          0.87         0.94 o                         
  -1   9  27         58.58         69.04         6.01 o                         
   0   9  27          4.11          1.61         1.51 o                         
   1   9  27         35.08         37.78         5.34 o                         
   0  10  27         25.82         34.26         3.90 o                         
  -2   0  28         16.11         21.12         3.74 o                         
   0   0  28        508.80        443.51        16.92 o                         
   2   0  28         44.25         49.93         4.55 o                         
  -3   1  28          5.54          5.78         2.83 o                         
  -2   1  28          6.33         10.85         2.28 o                         
  -1   1  28          7.22          8.35         1.54 o                         
   0   1  28         36.84         13.71         6.63 o                         
   1   1  28          5.00          4.79         0.97 o                         
   2   1  28         55.30         55.47         6.86 o                         
   3   1  28          1.12          0.86         0.64 o                         
  -3   2  28        302.15        327.53        30.99 o                         
  -2   2  28          3.25          1.90         1.13 o                         
  -1   2  28          1.02          1.31         0.86 o                         
   0   2  28          2.82          0.84         0.63 o                         
   1   2  28         21.98         25.54         2.29 o                         
   2   2  28         62.01         58.25         3.95 o                         
   3   2  28          2.71          3.47         1.11 o                         
  -3   3  28          3.85          6.38         4.57 o                         
  -2   3  28         21.80         19.53         3.35 o                         
  -1   3  28         17.51         19.46         2.46 o                         
   0   3  28          1.88          2.46         0.96 o                         
   1   3  28         10.65         13.53         1.57 o                         
   2   3  28          0.39         -0.41         2.90 o                         
  -3   4  28         19.70         21.67         4.21 o                         
  -2   4  28          2.96          4.57         3.85 o                         
  -1   4  28          2.04          1.77         1.04 o                         
   0   4  28        156.32        167.85         6.93 o                         
   1   4  28         48.24         48.00         2.83 o                         
   2   4  28         42.85         39.69         8.87 o                         
  -1   5  28         16.19         20.54         2.59 o                         
   0   5  28          2.18          2.50         1.01 o                         
   1   5  28          0.72          0.38         0.34 o                         
   2   5  28          0.00          0.32         1.02 o                         
  -2   6  28         26.26         30.42         4.86 o                         
  -1   6  28         33.24         40.91         4.79 o                         
   0   6  28          1.63          2.97         1.20 o                         
   1   6  28          0.98          1.16         0.87 o                         
   2   6  28          1.55          1.33         0.94 o                         
  -2   7  28          4.12          2.88         1.76 o                         
  -1   7  28         79.34         98.61         7.63 o                         
   0   7  28         13.50         15.36         3.87 o                         
   1   7  28          3.10          2.54         1.13 o                         
   2   7  28          4.96          2.26         0.85 o                         
  -1   8  28         33.94         47.02         5.92 o                         
   0   8  28          3.70          2.23         1.90 o                         
   1   8  28         12.50         11.21         2.04 o                         
  -1   9  28          1.34          2.25         1.20 o                         
   0   9  28          5.30          4.22         1.78 o                         
  -3   0  29        125.08        127.48        17.20 o                         
  -1   0  29          0.79          0.45         1.08 o                         
   1   0  29        163.08        155.37         6.87 o                         
  -3   1  29          0.09          0.11         1.31 o                         
  -2   1  29         41.20         50.07         5.36 o                         
  -1   1  29          3.33          1.54         1.07 o                         
   0   1  29          5.45          3.29         0.97 o                         
   1   1  29          2.52          1.61         0.58 o                         
   2   1  29         14.09         17.76         4.36 o                         
  -3   2  29          0.01         -0.21         0.86 o                         
  -2   2  29          4.25          0.64         1.06 o                         
  -1   2  29          0.38          0.26         0.80 o                         
   0   2  29         97.16         84.67         7.37 o                         
   1   2  29         24.71         28.85         2.14 o                         
   2   2  29         50.34         60.69        11.13 o                         
  -3   3  29          3.57          2.25         1.76 o                         
  -1   3  29         42.77         46.32         3.79 o                         
   0   3  29          7.03          8.34         1.59 o                         
   1   3  29         23.33         23.78         2.09 o                         
   2   3  29          6.09          9.68         4.98 o                         
  -1   4  29          9.55         11.49         1.88 o                         
   0   4  29         11.77         14.38         2.07 o                         
   1   4  29          3.85          1.99         0.77 o                         
   2   4  29          0.89          0.11         0.94 o                         
  -2   5  29         19.22         20.99         3.88 o                         
  -1   5  29          3.39          4.04         1.52 o                         
   0   5  29          8.78          7.35         1.64 o                         
   1   5  29          0.37          0.55         0.55 o                         
   2   5  29          3.13          2.86         1.05 o                         
  -2   6  29          1.55          4.05         2.29 o                         
  -1   6  29         54.42         61.76         5.65 o                         
   0   6  29          5.63          7.50         2.06 o                         
   1   6  29          3.52          1.56         0.66 o                         
   2   6  29          0.06          0.46         0.74 o                         
  -2   7  29          6.07          7.25         2.76 o                         
  -1   7  29         19.63         22.80         3.13 o                         
   0   7  29          0.11          0.72         2.62 o                         
   1   7  29         17.37         14.96         2.07 o                         
  -1   8  29         56.54         67.69         5.86 o                         
   0   8  29          5.26          6.49         2.04 o                         
   1   8  29         23.07         25.08         4.67 o                         
   0   9  29         59.87         74.59         5.57 o                         
   0   0  30        102.72         78.99         6.63 o                         
   2   0  30         74.16         94.82        13.49 o                         
  -3   1  30         16.68         15.17         2.38 o                         
  -1   1  30          3.90          3.81         1.17 o                         
   0   1  30         21.27         12.59         2.39 o                         
   1   1  30         10.51          7.39         1.50 o                         
   2   1  30         49.51         70.83        11.95 o                         
  -1   2  30         40.69         38.82         3.64 o                         
   0   2  30          0.10          0.06         0.25 o                         
   1   2  30        125.74        130.53         5.44 o                         
   2   2  30         13.68          8.55         3.62 o                         
  -1   3  30          2.68          2.83         1.10 o                         
   0   3  30         32.15         33.23         4.00 o                         
   1   3  30        116.01        120.99         5.54 o                         
   2   3  30          9.15          7.39         1.56 o                         
  -2   4  30         40.92         38.64         5.22 o                         
  -1   4  30         50.11         48.36         5.21 o                         
   0   4  30         18.22         19.58         2.38 o                         
   1   4  30         16.97         15.26         1.92 o                         
   2   4  30          2.13          2.75         1.04 o                         
  -2   5  30          2.30          3.85         2.19 o                         
  -1   5  30         16.37         16.60         2.97 o                         
   0   5  30          2.35          2.53         1.18 o                         
   1   5  30        106.89         84.67        11.80 o                         
   2   5  30         37.27         32.69         2.94 o                         
  -2   6  30          0.01          0.18         1.50 o                         
  -1   6  30         29.98         34.99         3.92 o                         
   0   6  30         42.09         63.14         8.74 o                         
   1   6  30         15.12          0.69         3.67 o                         
  -1   7  30         84.28         88.48         7.94 o                         
   0   7  30         16.74         13.25         2.97 o                         
   1   7  30          8.91          6.12         1.84 o                         
  -1   8  30         24.73         29.32         3.55 o                         
   0   8  30         34.53         41.12         4.33 o                         
  -1   0  31          0.38          0.34         0.87 o                         
   1   0  31         84.24         88.71         6.38 o                         
  -2   1  31         96.69        113.48        15.93 o                         
  -1   1  31          1.09          2.00         0.89 o                         
   0   1  31          0.78          0.29         0.69 o                         
   1   1  31         39.47         33.18         3.31 o                         
   2   1  31          8.02          7.90         2.03 o                         
  -2   2  31         20.06         16.74         6.38 o                         
  -1   2  31          3.87          3.40         1.57 o                         
   0   2  31          0.08         -0.02         0.47 o                         
   1   2  31          0.26          0.16         0.71 o                         
   2   2  31          6.66          3.49         1.17 o                         
  -2   3  31        147.80        173.04        10.16 o                         
  -1   3  31          3.32          2.10         1.42 o                         
   0   3  31          0.61          0.61         0.61 o                         
   1   3  31          8.86          8.27         1.55 o                         
   2   3  31         33.03         31.27         2.98 o                         
  -2   4  31         16.74         16.75         3.77 o                         
  -1   4  31         13.19         10.94         2.66 o                         
   0   4  31          2.61          2.66         1.03 o                         
   1   4  31         42.22         41.82         3.55 o                         
   2   4  31          1.15          1.18         0.88 o                         
  -2   5  31          0.42          0.38         1.68 o                         
  -1   5  31          5.86          6.58         1.77 o                         
   0   5  31         28.96         31.56         5.95 o                         
   1   5  31         13.64         14.67         2.23 o                         
  -1   6  31          1.31          1.73         1.48 o                         
   0   6  31         33.72         35.33         8.09 o                         
   1   6  31          0.10         -0.20         0.74 o                         
  -1   7  31          4.65          7.34         2.29 o                         
   0   7  31         25.23         25.98         3.18 o                         
   1   7  31          2.21          1.53         1.38 o                         
  -2   0  32         66.44         62.92         7.00 o                         
   0   0  32          6.28          3.93         1.73 o                         
   2   0  32         15.80         15.56         3.08 o                         
  -2   1  32         78.75         80.61         6.34 o                         
  -1   1  32          2.49          2.32         0.96 o                         
   0   1  32          1.30          1.45         0.78 o                         
   1   1  32          3.47          1.75         1.13 o                         
   2   1  32         10.27         10.66         1.83 o                         
  -2   2  32          1.26          0.85         0.85 o                         
  -1   2  32         34.20         51.90         6.24 o                         
   0   2  32          4.43          2.36         1.80 o                         
   1   2  32          0.64          0.36         0.84 o                         
   2   2  32         31.00         34.43         3.38 o                         
  -2   3  32        157.14        162.63         9.87 o                         
  -1   3  32          9.07         13.85         3.34 o                         
   0   3  32          6.90          1.42         4.05 o                         
   1   3  32          6.57          4.07         1.22 o                         
   2   3  32         10.06          8.97         1.76 o                         
  -2   4  32         39.30         40.71         5.06 o                         
  -1   4  32          1.58          2.42         1.09 o                         
   0   4  32          1.64          0.78         1.56 o                         
   1   4  32          2.53          3.07         1.20 o                         
  -1   5  32          0.28          0.75         1.62 o                         
   0   5  32          7.97          7.30         2.22 o                         
   1   5  32          0.02         -0.02         0.82 o                         
  -1   6  32         15.37         16.92         3.97 o                         
   0   6  32         26.83         31.36         3.53 o                         
   1   6  32          1.18          0.80         0.84 o                         
   0   7  32         11.89         12.91         2.34 o                         
  -1   0  33        260.75        287.37        17.48 o                         
   1   0  33          0.16          0.07         1.10 o                         
  -2   1  33         27.95         28.17         3.77 o                         
  -1   1  33        282.54        340.64        12.25 o                         
   0   1  33         11.07         11.45         4.57 o                         
   1   1  33         35.97         28.31         2.98 o                         
  -2   2  33          3.53          2.91         1.36 o                         
  -1   2  33         12.03         15.71         2.46 o                         
   0   2  33          0.01          0.14         1.95 o                         
   1   2  33          1.63          0.92         0.75 o                         
  -2   3  33         46.91         48.47         5.23 o                         
  -1   3  33          0.01          0.23         0.70 o                         
   0   3  33         42.14         20.64        14.03 o                         
   1   3  33         11.03          9.52         2.00 o                         
  -1   4  33         65.73         80.07        13.68 o                         
   0   4  33          0.21          0.69         0.84 o                         
   1   4  33          5.07          2.74         1.96 o                         
  -1   5  33          0.01          0.17         1.58 o                         
   0   5  33         22.35         22.05         2.86 o                         
   1   5  33          0.77          0.85         1.18 o                         
   0   6  33         40.70         40.44         3.66 o                         
  -2   0  34        145.80        151.80        22.82 o                         
  -1   1  34          0.64          0.24         0.67 o                         
   1   1  34          1.00          0.28         1.12 o                         
  -1   2  34         79.24         96.75         6.69 o                         
   0   2  34          0.01         -0.41         2.67 o                         
   1   2  34          0.33         -0.31         1.16 o                         
  -1   3  34          0.00          0.10         0.86 o                         
   0   3  34          3.66          2.59         1.08 o                         
   1   3  34          9.79          5.87         4.30 o                         
  -1   4  34         22.62         20.16         3.69 o                         
   0   4  34          1.23          0.84         0.81 o                         
   1   4  34         11.68          9.26         2.37 o                         
   0   5  34          1.31          0.39         0.73 o                         
  -1   0  35         65.74         60.88         7.31 o                         
   1   0  35          6.70          6.08         2.76 o                         
  -1   1  35         67.55         69.21         6.32 o                         
   0   1  35          4.34          4.85         1.31 o                         
   1   1  35          1.21          1.48         1.24 o                         
  -1   2  35         11.73         14.01         2.92 o                         
   0   2  35          2.35          2.91         1.20 o                         
   1   2  35          0.00          0.14         1.37 o                         
  -1   3  35         46.55         18.04        17.26 o                         
   0   3  35          1.13          0.83         0.96 o                         
   0   4  35          4.81          3.81         1.36 o                         
   0   0  36        102.71        114.23         8.91 o                         
   0   1  36        155.93        181.82         8.86 o                         
   0   2  36         27.88         29.13         4.06 o                         
                                                                                
