# Supplementary material for: An electric field cell for performing in situ single-crystal synchrotron X-ray diffraction
Source: J Appl Crystallogr. 2021 Sep 4;54(Pt 5):1349–59. doi: 10.1107/S1600576721007469 (PMC8493620; doi:10.1107/S1600576721007469)
Supplement: Supplementary file 3 [file j-54-01349-SQABPY_during_high_voltage_2400Vsup3.hkl]

data_SQABPY_during_high_voltage_2400V                                           
_shelx_title ' shelxt_a.res in P2(1)/n'                                         
_shelx_refln_list_code          4                                               
_shelx_F_calc_maximum      245.32                                               
_exptl_crystal_F_000       560.00                                               
_reflns_d_resolution_high  0.7486                                               
                                                                                
loop_                                                                           
 _space_group_symop_operation_xyz                                               
 'x, y, z'                                                                      
 '-x+1/2, y+1/2, -z+1/2'                                                        
 '-x, -y, -z'                                                                   
 'x-1/2, -y-1/2, z-1/2'                                                         
                                                                                
_cell_length_a     3.8006                                                       
_cell_length_b    11.2165                                                       
_cell_length_c    27.4621                                                       
_cell_angle_alpha  90.000                                                       
_cell_angle_beta   92.271                                                       
_cell_angle_gamma  90.000                                                       
                                                                                
_shelx_F_squared_multiplier     1.000                                           
                                                                                
loop_                                                                           
 _refln_index_h                                                                 
 _refln_index_k                                                                 
 _refln_index_l                                                                 
 _refln_F_squared_calc                                                          
 _refln_F_squared_meas                                                          
 _refln_F_squared_sigma                                                         
 _refln_observed_status                                                         
   2   0   0        424.27        448.56        38.82 o                         
   4   0   0          1.63          3.16        17.03 o                         
   1   1   0       1806.95       1581.15        40.40 o                         
   2   1   0        240.06        277.45        21.30 o                         
   3   1   0         12.76         17.69         7.82 o                         
   4   1   0          0.55          0.23         6.18 o                         
   0   2   0      20109.55      19800.31       662.99 o                         
   1   2   0        114.62        123.61         5.71 o                         
   2   2   0        551.84        543.15        28.44 o                         
   3   2   0        338.05        277.89        23.77 o                         
   4   2   0          0.01         -0.53         6.71 o                         
   1   3   0         13.49         14.06         1.66 o                         
   2   3   0        291.88        264.06        10.83 o                         
   3   3   0          0.31          0.32         5.67 o                         
   4   3   0          1.12          2.20         7.41 o                         
   0   4   0      11292.25      10937.64       256.73 o                         
   1   4   0         17.54         17.29         2.38 o                         
   2   4   0       1241.94       1363.90        44.86 o                         
   3   4   0         41.84         42.13         7.51 o                         
   4   4   0          1.58          2.11         7.37 o                         
   1   5   0        542.85        561.47        16.74 o                         
   2   5   0         21.51         21.69         3.46 o                         
   3   5   0         20.13         21.85         5.93 o                         
   4   5   0          2.16          2.65         8.38 o                         
   0   6   0         20.45         17.33         4.93 o                         
   1   6   0         73.33         71.83         6.69 o                         
   2   6   0          6.13          7.26         3.34 o                         
   3   6   0        152.23        161.22        22.57 o                         
   4   6   0          2.42          2.28         5.41 o                         
   1   7   0         15.63         12.46         3.13 o                         
   2   7   0        456.21        512.07        25.79 o                         
   3   7   0         15.49         28.72         9.53 o                         
   4   7   0          8.33         16.52        11.49 o                         
   0   8   0          7.93         12.04         5.31 o                         
   1   8   0          5.06          7.01         3.07 o                         
   2   8   0         76.12         84.73         7.35 o                         
   3   8   0         10.19         22.00         9.39 o                         
   4   8   0         14.20          8.38        10.71 o                         
   1   9   0          7.45          9.21         3.85 o                         
   2   9   0        244.42        242.77        15.92 o                         
   3   9   0          0.42         -0.40         6.82 o                         
   4   9   0         13.10         22.27        10.31 o                         
   0  10   0        927.88        845.23        79.73 o                         
   1  10   0          2.38          2.41         3.26 o                         
   2  10   0         16.10         19.87         7.24 o                         
   3  10   0          2.43          3.50        11.72 o                         
   1  11   0         37.96         37.14         7.51 o                         
   2  11   0         30.22         28.84         8.63 o                         
   3  11   0         13.62         26.73        15.97 o                         
   0  12   0         18.60         10.99         6.04 o                         
   1  12   0         10.63         14.80         5.73 o                         
   2  12   0         19.70         19.46        10.99 o                         
   3  12   0         27.29         51.10        14.97 o                         
   1  13   0          0.23          0.48         5.75 o                         
   2  13   0          0.37          0.14         7.85 o                         
   0  14   0        134.97        118.73        22.02 o                         
   1  14   0         23.71         33.82         8.75 o                         
  -3   0   1        286.57        241.91        33.64 o                         
  -1   0   1        176.03        131.16        13.05 o                         
   1   0   1        479.53        385.69        20.87 o                         
   3   0   1         77.33         80.81        21.84 o                         
  -4   1   1          1.36          0.33         6.00 o                         
  -3   1   1         15.72         24.41         8.78 o                         
  -2   1   1        329.64        333.08        27.59 o                         
  -1   1   1       1876.66       1794.03       112.43 o                         
   0   1   1          6.09          7.54         0.81 o                         
   1   1   1       1148.28       1066.28        29.47 o                         
   2   1   1          6.72          5.90         1.65 o                         
   3   1   1          3.18          2.29         6.83 o                         
   4   1   1          0.94          0.97         7.80 o                         
  -4   2   1          2.06          2.70         6.11 o                         
  -3   2   1         15.75         18.52         8.50 o                         
  -2   2   1          0.39          2.22         2.36 o                         
  -1   2   1        109.02         92.61         7.13 o                         
   0   2   1        927.04        803.55        13.24 o                         
   1   2   1       2307.31       2309.35        40.50 o                         
   2   2   1        562.68        565.33        39.89 o                         
   3   2   1         35.03         36.60        10.59 o                         
   4   2   1         50.81         32.18        11.86 o                         
   5   2   1          0.00          0.87        11.95 o                         
  -4   3   1          0.37          0.27         7.09 o                         
  -3   3   1         34.31         30.69         6.91 o                         
  -2   3   1        110.69        110.61         7.89 o                         
  -1   3   1        396.79        427.73         9.14 o                         
   0   3   1        166.99        162.15         6.30 o                         
   1   3   1        754.49        714.61        14.05 o                         
   2   3   1        119.29        119.32         7.19 o                         
   3   3   1         16.08         10.43         7.81 o                         
   4   3   1          1.11          1.45         6.69 o                         
  -4   4   1          1.95          1.46         7.28 o                         
  -3   4   1         15.25         17.18         6.39 o                         
  -2   4   1        340.91        354.87        16.48 o                         
  -1   4   1        611.30        622.99        13.67 o                         
   0   4   1          0.32          0.04         1.59 o                         
   1   4   1       1261.61       1242.04        21.22 o                         
   2   4   1        204.77        228.55        12.63 o                         
   3   4   1         87.91        102.12        10.89 o                         
   4   4   1         11.71         12.27        10.80 o                         
  -4   5   1          0.06          0.78         6.82 o                         
  -3   5   1          0.55          0.14         5.21 o                         
  -2   5   1         34.57         31.75         3.92 o                         
  -1   5   1          0.05          0.46         1.46 o                         
   0   5   1         58.67         57.97         4.77 o                         
   1   5   1          0.00          0.18         1.42 o                         
   2   5   1          0.74          0.98         2.12 o                         
   3   5   1         14.68         14.28         5.45 o                         
   4   5   1          2.03          2.60         5.28 o                         
  -4   6   1          0.85          2.25         5.30 o                         
  -3   6   1         11.62         17.59        10.09 o                         
  -2   6   1        393.87        416.04        33.57 o                         
  -1   6   1        161.28        173.56         9.79 o                         
   0   6   1         44.90         46.99         5.48 o                         
   1   6   1          2.31          0.48         1.99 o                         
   2   6   1         41.95         40.24         4.79 o                         
   3   6   1         53.64         59.27        14.84 o                         
   4   6   1          0.78          1.04         5.07 o                         
  -4   7   1          1.61          0.78         8.92 o                         
  -3   7   1         49.14         54.97        11.76 o                         
  -2   7   1         40.12         48.83         6.15 o                         
  -1   7   1          5.68          5.60         2.69 o                         
   0   7   1          3.13          3.65         4.56 o                         
   1   7   1        176.44        184.60         9.81 o                         
   2   7   1         45.69         52.99         6.46 o                         
   3   7   1          1.91          3.55         6.09 o                         
   4   7   1          0.34         -0.78         7.96 o                         
  -4   8   1         14.66         13.59        12.95 o                         
  -3   8   1          4.12          3.12         6.78 o                         
  -2   8   1          3.24          6.47         4.02 o                         
  -1   8   1          0.03          0.03         2.41 o                         
   0   8   1         10.43         10.11         3.56 o                         
   1   8   1        117.77        115.85         8.53 o                         
   2   8   1        245.09        242.02        20.19 o                         
   3   8   1         28.98         37.73        10.58 o                         
   4   8   1          2.77          3.16         8.24 o                         
  -4   9   1          8.29         15.24         8.93 o                         
  -3   9   1         51.36         57.80        13.58 o                         
  -2   9   1          5.31          4.96         4.21 o                         
  -1   9   1         20.45         22.69         5.26 o                         
   0   9   1        460.51        409.93        17.62 o                         
   1   9   1         65.11         57.59         7.30 o                         
   2   9   1         21.82         23.33         5.81 o                         
   3   9   1          0.15         -0.26         6.79 o                         
   4   9   1          2.89         10.92         7.97 o                         
  -3  10   1          4.41         13.87        17.23 o                         
  -2  10   1         44.98         47.82         7.87 o                         
  -1  10   1          3.12          2.19         3.29 o                         
   0  10   1         15.13         16.92         5.03 o                         
   1  10   1        217.13        185.06        11.95 o                         
   2  10   1        106.69         95.76        13.16 o                         
   3  10   1         51.45         81.82        22.69 o                         
  -3  11   1          8.13          2.01         9.89 o                         
  -2  11   1         97.97        100.70        13.89 o                         
  -1  11   1         35.41         39.77         7.74 o                         
   0  11   1        163.00        129.98        12.58 o                         
   1  11   1         14.43         13.99         4.85 o                         
   2  11   1          7.34          6.02         5.82 o                         
   3  11   1         22.94         28.47        16.66 o                         
  -3  12   1          0.46          0.38         8.15 o                         
  -2  12   1         12.91         10.70         9.02 o                         
  -1  12   1         11.59          9.13         5.10 o                         
   0  12   1          5.28          4.93         3.74 o                         
   1  12   1          2.18          3.29         4.42 o                         
   2  12   1          3.25          3.18         7.34 o                         
   3  12   1          1.28          1.96         9.47 o                         
  -2  13   1          8.26         16.34        13.84 o                         
  -1  13   1          0.02         -0.65         4.99 o                         
   0  13   1        155.97        151.04        11.64 o                         
   1  13   1         68.59         56.29        13.69 o                         
   2  13   1         48.27         54.62        14.83 o                         
  -1  14   1         39.47         39.25         9.71 o                         
   0  14   1          0.01          0.07         4.21 o                         
   1  14   1          9.44          5.99         6.02 o                         
  -4   0   2        104.01         84.75        23.08 o                         
  -2   0   2        736.32        714.67       101.80 o                         
   0   0   2        186.50        222.79        15.08 o                         
   2   0   2        624.79        725.14        50.95 o                         
   4   0   2         21.99         34.51        21.05 o                         
  -4   1   2          1.69          2.14         6.20 o                         
  -3   1   2        122.67        118.01        15.62 o                         
  -2   1   2         47.10         51.94         6.69 o                         
  -1   1   2        320.45        254.55        15.02 o                         
   0   1   2         12.69         20.42         1.16 o                         
   1   1   2        265.11        232.25         7.89 o                         
   2   1   2        507.92        512.47        43.56 o                         
   3   1   2          5.16          8.27         8.86 o                         
   4   1   2         30.29         37.29        14.01 o                         
  -4   2   2         61.80         47.70        16.94 o                         
  -3   2   2          6.69          3.84         7.28 o                         
  -2   2   2        140.60        220.37        38.81 o                         
  -1   2   2        117.00        116.86         5.39 o                         
   0   2   2          2.64          4.80         1.14 o                         
   1   2   2       3741.93       3339.94        78.43 o                         
   2   2   2        713.60        719.16        55.44 o                         
   3   2   2         36.20         29.21        12.12 o                         
   4   2   2          8.94          7.54         8.32 o                         
  -4   3   2          1.70          2.88         7.05 o                         
  -3   3   2        191.55        147.93        23.84 o                         
  -2   3   2        181.34        198.56        13.51 o                         
  -1   3   2       1102.32        982.35        28.95 o                         
   0   3   2       1616.05       1577.29        25.53 o                         
   1   3   2        568.59        533.53        10.70 o                         
   2   3   2        117.70        122.11         8.31 o                         
   3   3   2         11.09         17.39         9.66 o                         
   4   3   2          2.92          1.70         6.49 o                         
  -4   4   2          2.31         -0.59         6.73 o                         
  -3   4   2          4.37          4.25         4.77 o                         
  -2   4   2        743.75        772.92        67.31 o                         
  -1   4   2        369.79        375.08         9.93 o                         
   0   4   2        342.97        328.44        10.12 o                         
   1   4   2         39.41         38.48         2.84 o                         
   2   4   2        280.25        318.17        13.40 o                         
   3   4   2         89.79         93.56        10.41 o                         
   4   4   2          1.31          0.39         4.29 o                         
  -4   5   2         10.71         13.18        11.08 o                         
  -3   5   2          2.18          2.10         5.59 o                         
  -2   5   2        189.57        219.03        10.49 o                         
  -1   5   2         66.52         60.45         4.17 o                         
   0   5   2        524.00        521.40        14.59 o                         
   1   5   2         72.60         68.02         4.26 o                         
   2   5   2        174.48        188.13         9.51 o                         
   3   5   2         94.26        103.01        11.46 o                         
   4   5   2          1.53          5.73         5.64 o                         
  -4   6   2         15.27         13.70         7.80 o                         
  -3   6   2          0.94          0.85         6.43 o                         
  -2   6   2         91.63        113.38         9.74 o                         
  -1   6   2        485.63        482.46        24.03 o                         
   0   6   2        119.19        130.21         8.36 o                         
   1   6   2         43.34         40.19         5.32 o                         
   2   6   2          6.93          6.80         3.39 o                         
   3   6   2         39.94         50.34         7.42 o                         
   4   6   2          0.07         -0.23         6.96 o                         
  -4   7   2          3.40          3.25         8.83 o                         
  -3   7   2          6.75          7.43         6.90 o                         
  -2   7   2         32.43         33.91         5.27 o                         
  -1   7   2        559.78        551.42        28.20 o                         
   0   7   2         12.25         18.88         6.69 o                         
   1   7   2          4.87          4.60         2.93 o                         
   2   7   2         72.34         76.85         6.56 o                         
   3   7   2          6.76          5.56         6.50 o                         
   4   7   2          0.09          0.87         7.69 o                         
  -4   8   2         14.86         11.44        13.50 o                         
  -3   8   2          0.52          2.61         6.57 o                         
  -2   8   2        117.25        131.41        11.00 o                         
  -1   8   2         50.46         45.57         5.72 o                         
   0   8   2          1.12          1.56         2.77 o                         
   1   8   2        404.30        397.92        20.64 o                         
   2   8   2          5.62          6.42         3.99 o                         
   3   8   2          1.15          2.10         7.15 o                         
   4   8   2          5.95          3.07         8.83 o                         
  -4   9   2          1.01          1.19         8.51 o                         
  -3   9   2         24.18         34.43        11.40 o                         
  -2   9   2        181.43        192.27        14.01 o                         
  -1   9   2        491.63        484.13        20.46 o                         
   0   9   2        535.98        485.46        19.35 o                         
   1   9   2         98.98         94.34         8.33 o                         
   2   9   2         57.45         54.99         8.13 o                         
   3   9   2          8.39         14.38         8.86 o                         
   4   9   2          0.24         -1.20         5.88 o                         
  -3  10   2          0.10         -0.68        14.51 o                         
  -2  10   2         95.01         95.92        10.56 o                         
  -1  10   2        167.01        143.69        13.07 o                         
   0  10   2         15.43         20.84         5.02 o                         
   1  10   2        329.94        303.22        15.33 o                         
   2  10   2         53.43         53.86        10.41 o                         
   3  10   2         22.41         40.82        19.33 o                         
  -3  11   2          8.85          7.83        10.80 o                         
  -2  11   2         21.20         19.30         7.30 o                         
  -1  11   2         70.31         71.91        10.04 o                         
   0  11   2         91.89         83.97         8.80 o                         
   1  11   2         10.36         10.04         4.70 o                         
   2  11   2          3.22          4.42         5.34 o                         
   3  11   2          2.57          1.01        10.25 o                         
  -3  12   2          6.09         20.01        10.33 o                         
  -2  12   2         63.64         55.20        16.04 o                         
  -1  12   2         20.42         23.19         6.63 o                         
   0  12   2          3.18          1.61         3.35 o                         
   1  12   2         47.46         54.08         7.93 o                         
   2  12   2          3.04          3.95         7.60 o                         
   3  12   2          9.99         14.39        12.96 o                         
  -2  13   2          0.48          0.16         7.31 o                         
  -1  13   2          1.40          0.75         4.99 o                         
   0  13   2         30.83         28.86         6.68 o                         
   1  13   2         17.50         19.20         9.89 o                         
   2  13   2         28.29         29.42        12.54 o                         
  -1  14   2         59.76         53.02        10.85 o                         
   0  14   2          6.69          6.44         5.23 o                         
   1  14   2        103.81        104.05        13.28 o                         
  -3   0   3         15.18         11.67         7.18 o                         
  -1   0   3       2810.62       2510.55       105.07 o                         
   1   0   3       7471.99       7578.28       204.49 o                         
   3   0   3          0.06         -1.01        20.87 o                         
  -4   1   3          0.34          1.78         6.82 o                         
  -3   1   3         26.19         24.42         8.07 o                         
  -2   1   3        505.48        546.63        26.86 o                         
  -1   1   3        316.56        264.54        20.88 o                         
   0   1   3        666.90        628.40        14.61 o                         
   1   1   3      60183.38      66393.58       888.17 o                         
   2   1   3         22.01         18.16         3.31 o                         
   3   1   3         15.18         15.16        10.00 o                         
   4   1   3         18.80         16.45        13.49 o                         
  -4   2   3          1.38          3.52         8.10 o                         
  -3   2   3         24.96         16.25        10.71 o                         
  -2   2   3        398.42        394.34        23.52 o                         
  -1   2   3       2249.87       2150.12        41.86 o                         
   0   2   3       1328.40       1219.88        18.29 o                         
   1   2   3       1484.72       1342.56        35.61 o                         
   2   2   3        319.09        324.60        18.43 o                         
   3   2   3          3.23          2.81         7.89 o                         
   4   2   3          1.19          1.93         6.58 o                         
  -4   3   3          6.52          7.05        10.07 o                         
  -3   3   3         13.03         20.84        11.59 o                         
  -2   3   3         98.77        101.33         7.72 o                         
  -1   3   3        623.19        628.19        12.70 o                         
   0   3   3        109.24        106.68         4.47 o                         
   1   3   3       1032.60        937.72        18.10 o                         
   2   3   3          9.65          7.77         2.99 o                         
   3   3   3        527.65        424.16        45.58 o                         
   4   3   3          6.00          9.08         7.64 o                         
  -4   4   3          3.33          5.63         8.83 o                         
  -3   4   3          6.13          9.49         6.18 o                         
  -2   4   3         51.90         55.29         6.98 o                         
  -1   4   3        238.49        224.45         7.30 o                         
   0   4   3       1596.79       1560.23        26.16 o                         
   1   4   3        199.59        178.28         6.40 o                         
   2   4   3         20.18         22.86         3.57 o                         
   3   4   3          0.09         -0.32         3.66 o                         
   4   4   3          7.28          3.13         2.98 o                         
  -4   5   3          6.27         14.69        11.72 o                         
  -3   5   3         24.28         26.29         9.81 o                         
  -2   5   3        719.52        726.16        37.67 o                         
  -1   5   3        314.19        346.48        11.71 o                         
   0   5   3         94.47         89.58         5.55 o                         
   1   5   3       1384.81       1394.33        33.77 o                         
   2   5   3         63.97         67.18         6.62 o                         
   3   5   3        118.48        124.71        12.49 o                         
   4   5   3         23.23         25.09         8.80 o                         
  -4   6   3          1.36          1.46         8.60 o                         
  -3   6   3          2.76          2.84         6.56 o                         
  -2   6   3          4.17          3.30         2.93 o                         
  -1   6   3        714.55        647.95        32.71 o                         
   0   6   3        506.74        559.05        19.60 o                         
   1   6   3         15.36         17.04         3.61 o                         
   2   6   3          0.01         -0.04         2.65 o                         
   3   6   3         52.51         62.62         8.23 o                         
   4   6   3          0.71          0.18         7.00 o                         
  -4   7   3          1.12          2.11         8.47 o                         
  -3   7   3         53.79         68.01        16.58 o                         
  -2   7   3        107.03        107.90         8.87 o                         
  -1   7   3         48.00         50.08         5.23 o                         
   0   7   3          0.04         -0.33         3.57 o                         
   1   7   3        128.07        115.78         7.87 o                         
   2   7   3          3.83          4.21         2.96 o                         
   3   7   3         66.47         79.60         8.61 o                         
   4   7   3          6.10          3.65         6.12 o                         
  -4   8   3          9.79          6.68        46.27 o                         
  -3   8   3         11.81         12.75         8.47 o                         
  -2   8   3         80.21         90.13         9.26 o                         
  -1   8   3        900.74        943.85        32.53 o                         
   0   8   3          0.29          0.36         2.72 o                         
   1   8   3        121.76        106.55         7.93 o                         
   2   8   3        148.02        170.33        11.69 o                         
   3   8   3        101.51        132.95        17.26 o                         
   4   8   3          0.60          0.78         7.23 o                         
  -4   9   3          9.59         22.20        14.23 o                         
  -3   9   3         55.10         79.36        14.63 o                         
  -2   9   3         31.73         37.16         6.76 o                         
  -1   9   3         44.35         43.15         7.54 o                         
   0   9   3        231.31        219.38        12.81 o                         
   1   9   3        149.82        145.37        10.30 o                         
   2   9   3         47.14         47.70         7.72 o                         
   3   9   3         12.45         18.53         9.89 o                         
   4   9   3          1.35          0.59         6.61 o                         
  -3  10   3         13.89         23.89        19.93 o                         
  -2  10   3         37.44         34.09         7.01 o                         
  -1  10   3        276.25        254.98        17.26 o                         
   0  10   3         86.65         79.67         8.27 o                         
   1  10   3        113.28        106.40         9.36 o                         
   2  10   3         23.02         26.36         6.49 o                         
   3  10   3         39.39         60.81        20.37 o                         
  -3  11   3          2.48          5.26         9.57 o                         
  -2  11   3         19.51         19.29         5.97 o                         
  -1  11   3        160.18        152.85        13.96 o                         
   0  11   3         67.85         67.04         7.93 o                         
   1  11   3        210.55        182.92        13.46 o                         
   2  11   3          2.86          4.98         5.62 o                         
   3  11   3          0.10          0.25         8.04 o                         
  -3  12   3          9.49         17.20        13.15 o                         
  -2  12   3         23.58         28.89        12.46 o                         
  -1  12   3         14.97         10.15         5.44 o                         
   0  12   3         19.18         15.92         4.93 o                         
   1  12   3          1.91          1.23         3.36 o                         
   2  12   3          8.69          7.77         9.15 o                         
  -2  13   3         45.58         41.94        15.38 o                         
  -1  13   3          3.61          0.27         6.45 o                         
   0  13   3          0.19          0.23         3.76 o                         
   1  13   3         25.60         31.04        11.43 o                         
   2  13   3         38.07         40.92        13.68 o                         
  -1  14   3          5.84          7.09         6.22 o                         
   0  14   3         37.74         40.24         7.69 o                         
   1  14   3          6.78          9.16         5.72 o                         
  -4   0   4         43.14         52.32        15.84 o                         
  -2   0   4        103.97        110.88        12.78 o                         
   0   0   4       1782.46       2116.12        59.82 o                         
   2   0   4        619.15        702.91        32.72 o                         
   4   0   4         28.96         28.79        21.42 o                         
  -4   1   4         19.87         16.20        10.48 o                         
  -3   1   4          8.70          8.94         6.88 o                         
  -2   1   4       1196.24       1135.95       103.68 o                         
  -1   1   4         49.10         45.59         2.72 o                         
   0   1   4        206.28        214.70         7.05 o                         
   1   1   4       1496.24       1363.12        28.36 o                         
   2   1   4        728.51        773.15        48.82 o                         
   3   1   4         45.62         49.54        14.09 o                         
   4   1   4          9.35          8.49        12.90 o                         
  -4   2   4         68.36         63.72        19.73 o                         
  -3   2   4          1.13          1.87         5.48 o                         
  -2   2   4         43.70         50.73         7.11 o                         
  -1   2   4        585.06        567.75        14.23 o                         
   0   2   4         66.42         65.89         2.97 o                         
   1   2   4        606.84        571.48        12.24 o                         
   2   2   4         18.83         22.29         4.66 o                         
   3   2   4          8.89          4.24         8.27 o                         
   4   2   4          3.99          2.67         7.29 o                         
  -4   3   4          1.77         -0.41         7.60 o                         
  -3   3   4          2.24          1.76         6.82 o                         
  -2   3   4        342.54        337.82        12.10 o                         
  -1   3   4         29.72         30.99         2.40 o                         
   0   3   4         16.05         17.08         2.01 o                         
   1   3   4        804.62        769.17        14.08 o                         
   2   3   4        562.03        619.71        18.90 o                         
   3   3   4         48.67         30.33        12.92 o                         
   4   3   4         18.33         17.69        10.30 o                         
  -4   4   4         16.10         13.73        11.31 o                         
  -3   4   4          1.44          2.97         4.88 o                         
  -2   4   4          0.66          0.96         2.51 o                         
  -1   4   4        543.65        524.18        13.21 o                         
   0   4   4        281.74        234.67         8.09 o                         
   1   4   4         53.89         47.05         3.24 o                         
   2   4   4        338.09        391.27        18.74 o                         
   3   4   4        135.52        104.79        27.81 o                         
   4   4   4          0.17          0.24         2.91 o                         
  -4   5   4          4.86          3.98         9.84 o                         
  -3   5   4         13.42         14.75         8.07 o                         
  -2   5   4         29.93         29.43         3.93 o                         
  -1   5   4        443.62        476.32        13.95 o                         
   0   5   4        252.56        267.33         9.64 o                         
   1   5   4        144.24        130.70         6.24 o                         
   2   5   4          2.35          1.57         4.02 o                         
   3   5   4         29.59         32.18         6.41 o                         
   4   5   4         37.11         41.23        10.80 o                         
  -4   6   4         48.82         47.56        20.64 o                         
  -3   6   4          8.40         11.92         8.05 o                         
  -2   6   4         44.98         46.08         6.32 o                         
  -1   6   4         28.87         32.91         4.47 o                         
   0   6   4         65.03         75.11         6.97 o                         
   1   6   4         19.04         19.07         3.43 o                         
   2   6   4         24.86         23.61         4.18 o                         
   3   6   4          7.13         10.83         4.37 o                         
   4   6   4          8.97          8.97         9.43 o                         
  -4   7   4          0.47          2.43         8.38 o                         
  -3   7   4         32.08         35.58        12.66 o                         
  -2   7   4        343.69        338.80        28.19 o                         
  -1   7   4        371.16        385.49        23.67 o                         
   0   7   4          3.02          3.26         3.93 o                         
   1   7   4          5.61          4.88         2.77 o                         
   2   7   4          0.21          0.26         2.50 o                         
   3   7   4         65.78         86.05         8.82 o                         
   4   7   4          2.19          1.55         5.74 o                         
  -4   8   4         65.92         82.65        32.34 o                         
  -3   8   4          0.10         -0.42         6.70 o                         
  -2   8   4        101.48         97.03         9.83 o                         
  -1   8   4         32.71         37.81         6.04 o                         
   0   8   4        171.63        166.52         9.86 o                         
   1   8   4          1.50          1.22         2.66 o                         
   2   8   4          0.02          0.17         3.09 o                         
   3   8   4          9.57         12.35         7.11 o                         
   4   8   4          2.86          0.64         7.73 o                         
  -4   9   4          3.81          3.66         9.38 o                         
  -3   9   4         29.37         35.40        10.67 o                         
  -2   9   4         18.06         20.72         5.55 o                         
  -1   9   4         15.60         15.25         5.23 o                         
   0   9   4         78.02         80.73         8.09 o                         
   1   9   4         17.77         17.80         4.34 o                         
   2   9   4         78.49         71.75        11.02 o                         
   3   9   4         35.34         52.61        12.91 o                         
  -3  10   4          0.02         -0.92        15.19 o                         
  -2  10   4         61.76         54.25         8.36 o                         
  -1  10   4        156.66        160.47        13.82 o                         
   0  10   4         25.49         28.01         5.58 o                         
   1  10   4        316.82        315.49        15.80 o                         
   2  10   4         28.03         27.72         6.65 o                         
   3  10   4          2.95         13.13        14.41 o                         
  -3  11   4          0.16         -0.28         7.98 o                         
  -2  11   4         15.19         15.95         5.64 o                         
  -1  11   4        174.71        182.37        15.21 o                         
   0  11   4          5.63          4.75         3.72 o                         
   1  11   4         28.74         22.20         5.74 o                         
   2  11   4         24.48         28.11         8.22 o                         
   3  11   4          6.28          5.56         8.87 o                         
  -3  12   4         21.87        100.28        77.35 o                         
  -2  12   4          0.00          0.87         4.76 o                         
  -1  12   4         33.26         34.05         7.55 o                         
   0  12   4          2.21          3.59         3.70 o                         
   1  12   4          0.37          0.02         3.26 o                         
   2  12   4         22.39         25.80        12.19 o                         
  -2  13   4         13.68         18.47        11.06 o                         
  -1  13   4          6.33          8.51         8.42 o                         
   0  13   4          6.76          4.08         4.16 o                         
   1  13   4          1.46          1.92         4.30 o                         
   2  13   4          0.04         -0.65         7.45 o                         
  -1  14   4         15.06         25.81         8.07 o                         
   0  14   4         14.99         24.45         6.34 o                         
   1  14   4        195.36        196.79        15.68 o                         
  -1   0   5        720.02        798.28        67.47 o                         
   1   0   5         80.29         80.30         5.66 o                         
   3   0   5        558.21        538.01        59.59 o                         
  -4   1   5         26.09         32.04        13.78 o                         
  -3   1   5        259.38        208.88        30.97 o                         
  -2   1   5        337.37        311.43        39.69 o                         
  -1   1   5        761.57        763.32        17.30 o                         
   0   1   5        133.88        138.80         4.42 o                         
   1   1   5       6459.26       5998.65       139.21 o                         
   2   1   5       1112.62       1146.92        81.33 o                         
   3   1   5        115.67        112.00        20.53 o                         
   4   1   5          2.14          1.00        12.64 o                         
  -4   2   5         17.70         17.62        11.53 o                         
  -3   2   5          1.12          0.75         5.32 o                         
  -2   2   5        626.87        664.24        51.57 o                         
  -1   2   5        558.30        530.29        14.11 o                         
   0   2   5          2.13          1.52         0.90 o                         
   1   2   5        148.56        117.57         4.67 o                         
   2   2   5        527.39        531.25        23.88 o                         
   3   2   5         56.41         46.60        15.29 o                         
   4   2   5          0.01          0.25        10.31 o                         
  -4   3   5          0.05          0.00         6.96 o                         
  -3   3   5         22.77         23.07        21.60 o                         
  -2   3   5         44.04         48.30         5.37 o                         
  -1   3   5       5950.02       5847.29       102.86 o                         
   0   3   5        280.45        248.09         7.09 o                         
   1   3   5       1371.80       1290.52        32.14 o                         
   2   3   5        390.93        383.81        22.87 o                         
   3   3   5         99.11         89.95        16.85 o                         
   4   3   5         12.98         10.38         8.95 o                         
  -4   4   5          9.77         13.46        11.53 o                         
  -3   4   5         15.30         19.34         7.51 o                         
  -2   4   5        351.48        433.33        52.89 o                         
  -1   4   5       1820.67       1848.45        31.47 o                         
   0   4   5        323.94        313.13         9.14 o                         
   1   4   5        125.88        115.02         4.97 o                         
   2   4   5        398.30        428.32        15.43 o                         
   3   4   5         38.62         13.59        16.79 o                         
   4   4   5          0.44          0.09         3.72 o                         
  -4   5   5        159.72        143.96        32.14 o                         
  -3   5   5         29.16         39.46        11.26 o                         
  -2   5   5        127.00        126.15         7.36 o                         
  -1   5   5        302.53        279.37        16.77 o                         
   0   5   5        973.95        978.29        20.52 o                         
   1   5   5        556.62        554.79        20.52 o                         
   2   5   5        251.34        309.89        16.76 o                         
   3   5   5         30.04         31.51         6.41 o                         
   4   5   5         62.90         58.89        10.04 o                         
  -4   6   5         10.18          8.28        11.65 o                         
  -3   6   5          0.88          1.27         6.44 o                         
  -2   6   5          5.92          8.34         5.34 o                         
  -1   6   5        190.76        173.09        12.28 o                         
   0   6   5        222.48        210.22        14.08 o                         
   1   6   5        173.74        201.53        13.61 o                         
   2   6   5         53.79         58.29         5.59 o                         
   3   6   5         32.77         36.21         6.17 o                         
   4   6   5          0.18         -0.18         7.73 o                         
  -4   7   5         66.73         85.78        19.54 o                         
  -3   7   5         33.30         39.34        13.45 o                         
  -2   7   5          9.81         11.63         5.11 o                         
  -1   7   5       1053.47       1035.55        51.43 o                         
   0   7   5          3.22          1.15         3.06 o                         
   1   7   5         17.95         11.44         3.02 o                         
   2   7   5         11.08         12.83         3.85 o                         
   3   7   5          0.58          2.48         3.06 o                         
   4   7   5          0.06         -0.56         5.87 o                         
  -4   8   5         32.22         53.39        26.04 o                         
  -3   8   5          2.08          4.38         6.79 o                         
  -2   8   5         15.00         14.17         5.40 o                         
  -1   8   5        507.63        482.48        19.92 o                         
   0   8   5        863.26        911.89        25.18 o                         
   1   8   5        266.38        271.52        14.13 o                         
   2   8   5        108.73        110.39         9.07 o                         
   3   8   5         57.32         70.63         8.92 o                         
   4   8   5          1.42         -0.59         6.96 o                         
  -4   9   5          1.11          6.82         9.84 o                         
  -3   9   5          2.23          0.58         7.05 o                         
  -2   9   5         40.86         35.49         6.76 o                         
  -1   9   5          9.09          5.61         4.00 o                         
   0   9   5        399.08        362.43        16.77 o                         
   1   9   5         18.09         21.60         4.66 o                         
   2   9   5        228.98        239.56        14.93 o                         
   3   9   5         17.27         31.73         9.30 o                         
  -3  10   5          0.84          4.48        15.62 o                         
  -2  10   5         59.89         62.68         8.68 o                         
  -1  10   5         15.41         10.31         4.85 o                         
   0  10   5        184.74        175.18        11.87 o                         
   1  10   5        232.42        237.70        13.80 o                         
   2  10   5         35.70         40.14         7.42 o                         
   3  10   5         40.49         58.17        30.30 o                         
  -3  11   5          1.54          2.47         9.67 o                         
  -2  11   5         32.09         31.32         6.84 o                         
  -1  11   5        256.29        247.78        17.76 o                         
   0  11   5         40.46         36.06         6.27 o                         
   1  11   5         32.42         25.97         5.78 o                         
   2  11   5          2.58          5.48         4.35 o                         
   3  11   5         13.30         16.38        10.58 o                         
  -2  12   5         14.15         12.12         6.32 o                         
  -1  12   5          4.13          2.28         3.92 o                         
   0  12   5          7.89          7.09         3.94 o                         
   1  12   5         12.43         10.56         4.59 o                         
   2  12   5          7.92          7.94         9.43 o                         
  -2  13   5          7.65         10.60         6.21 o                         
  -1  13   5          1.43          0.05         6.73 o                         
   0  13   5         23.47         30.14         6.61 o                         
   1  13   5          1.16          3.96         5.55 o                         
   2  13   5         52.59         51.28        11.18 o                         
  -1  14   5          8.22          9.63         6.42 o                         
   0  14   5          0.41          0.29         3.78 o                         
   1  14   5          7.77          6.79         5.10 o                         
  -2   0   6        848.51        962.22        62.08 o                         
   0   0   6       2028.36       2048.41        56.04 o                         
   2   0   6       6820.69       7209.60       274.75 o                         
   4   0   6         17.94         15.33        18.90 o                         
  -4   1   6          9.53          5.68         8.42 o                         
  -3   1   6         14.98         17.30         8.66 o                         
  -2   1   6        407.11        379.54        45.35 o                         
  -1   1   6        552.02        540.70        15.51 o                         
   0   1   6       2779.42       2704.20        54.97 o                         
   1   1   6         95.99         96.91         4.08 o                         
   2   1   6       1489.55       1275.94        91.42 o                         
   3   1   6         15.65         15.95        15.15 o                         
   4   1   6          4.10          3.70        13.37 o                         
  -4   2   6         12.41         13.78        10.66 o                         
  -3   2   6          3.78          0.73         6.66 o                         
  -2   2   6          1.07          9.41         4.32 o                         
  -1   2   6         31.55         29.82         3.00 o                         
   0   2   6        977.39        965.21        22.83 o                         
   1   2   6         93.79         95.06         4.48 o                         
   2   2   6       1113.75       1214.19        44.90 o                         
   3   2   6         24.17         22.85        12.59 o                         
   4   2   6         10.06          5.36        13.77 o                         
  -4   3   6         16.02         13.09        10.89 o                         
  -3   3   6         14.45          7.98         5.80 o                         
  -2   3   6         13.30         14.04         3.27 o                         
  -1   3   6        164.40        150.75         7.18 o                         
   0   3   6        204.97        215.63         6.59 o                         
   1   3   6         50.83         50.99         3.10 o                         
   2   3   6         36.17         44.55         5.31 o                         
   3   3   6          4.13          1.09         6.32 o                         
   4   3   6          0.01         -0.18         6.40 o                         
  -4   4   6          4.67          3.48         9.61 o                         
  -3   4   6         45.18         56.55        11.69 o                         
  -2   4   6        325.41        319.81        14.71 o                         
  -1   4   6        306.19        329.33        10.50 o                         
   0   4   6          0.13          0.48         1.46 o                         
   1   4   6         68.45         66.47         3.80 o                         
   2   4   6        253.57        270.14        15.55 o                         
   3   4   6         66.05         68.47         9.46 o                         
   4   4   6         76.22         68.10         9.81 o                         
  -4   5   6          2.56          0.18         8.81 o                         
  -3   5   6          0.65          0.63         5.59 o                         
  -2   5   6         50.22         34.81        11.20 o                         
  -1   5   6        123.50         97.91         6.81 o                         
   0   5   6        202.81        199.64         7.99 o                         
   1   5   6        473.76        489.21        18.58 o                         
   2   5   6         71.71         66.25        10.01 o                         
   3   5   6          9.07          7.71         3.38 o                         
   4   5   6          4.10          1.17         4.03 o                         
  -4   6   6          0.10         -1.97        36.16 o                         
  -3   6   6          9.15          9.70         7.90 o                         
  -2   6   6         18.46         21.33         5.73 o                         
  -1   6   6        891.05        766.79        79.83 o                         
   0   6   6        979.69       1029.84        40.87 o                         
   1   6   6         37.73         40.08         4.43 o                         
   2   6   6         32.84         35.23         4.55 o                         
   3   6   6         74.39         83.91         8.68 o                         
   4   6   6          1.05          1.24         8.56 o                         
  -4   7   6          8.22         16.91        10.85 o                         
  -3   7   6          7.19         12.94        10.13 o                         
  -2   7   6         34.73         40.00         7.44 o                         
  -1   7   6          2.48          1.99         3.04 o                         
   0   7   6        569.12        592.97        19.94 o                         
   1   7   6         72.35         82.86         6.28 o                         
   2   7   6        155.49        173.85        10.78 o                         
   3   7   6         31.71         35.64         6.46 o                         
   4   7   6         27.44         27.01        15.38 o                         
  -4   8   6         17.10         29.93        13.69 o                         
  -3   8   6         35.96         54.71        12.73 o                         
  -2   8   6         67.17         65.97         8.42 o                         
  -1   8   6         52.99         59.65         7.27 o                         
   0   8   6        147.01        161.09         9.78 o                         
   1   8   6        294.57        315.45        14.95 o                         
   2   8   6         12.58         14.64         4.38 o                         
   3   8   6          8.25         12.96         4.87 o                         
   4   8   6          9.68          7.87         7.27 o                         
  -3   9   6          0.71          1.99         6.79 o                         
  -2   9   6          8.03          8.20         4.92 o                         
  -1   9   6          5.21          2.24         3.71 o                         
   0   9   6        684.26        623.51        26.24 o                         
   1   9   6         20.45         18.34         4.19 o                         
   2   9   6        168.98        180.66        12.32 o                         
   3   9   6         91.80        112.86        14.82 o                         
  -3  10   6         19.69         31.17        24.49 o                         
  -2  10   6         25.73         19.11         5.93 o                         
  -1  10   6          7.30         11.42         4.95 o                         
   0  10   6        212.00        209.21        13.05 o                         
   1  10   6        435.83        438.12        18.76 o                         
   2  10   6          5.91          5.46         4.31 o                         
   3  10   6          2.26          4.85        23.71 o                         
  -3  11   6          6.96          9.02         9.37 o                         
  -2  11   6          0.96          0.11         3.61 o                         
  -1  11   6        107.75         97.82        11.42 o                         
   0  11   6        231.16        210.13        13.45 o                         
   1  11   6         15.07         16.13         5.05 o                         
   2  11   6          6.35          7.10         4.51 o                         
   3  11   6          2.33          1.37         7.40 o                         
  -2  12   6         17.39         20.33         7.48 o                         
  -1  12   6         31.86         25.70         6.71 o                         
   0  12   6         64.58         62.63         7.90 o                         
   1  12   6         13.74         12.72         4.69 o                         
   2  12   6          6.49          8.18         9.84 o                         
  -2  13   6         21.09         19.85         7.84 o                         
  -1  13   6          4.03          2.15         7.14 o                         
   0  13   6         11.69         14.97         7.52 o                         
   1  13   6         14.42         22.47         8.55 o                         
   2  13   6          6.65          6.93         6.50 o                         
  -1  14   6         10.63          9.10         5.06 o                         
   0  14   6         15.18         15.43         5.30 o                         
   1  14   6         10.11          9.00         4.93 o                         
  -3   0   7        291.16        271.82        41.47 o                         
  -1   0   7       5745.77       5670.52       147.62 o                         
   1   0   7        161.18        179.58         8.38 o                         
   3   0   7        280.13        245.87        42.80 o                         
  -3   1   7         82.83         73.74        11.24 o                         
  -2   1   7          8.22          1.97         3.66 o                         
  -1   1   7       1561.19       1569.61        31.03 o                         
   0   1   7          7.95          5.36         1.42 o                         
   1   1   7         75.70         81.70         3.59 o                         
   2   1   7          3.62          2.82         1.87 o                         
   3   1   7         25.01         17.52        17.25 o                         
   4   1   7          0.27         -1.37        13.30 o                         
  -4   2   7         49.55         40.65        16.16 o                         
  -3   2   7         97.97         91.94        31.64 o                         
  -2   2   7          7.09          5.49         1.71 o                         
  -1   2   7          0.05          0.78         1.53 o                         
   0   2   7         32.24         30.25         2.20 o                         
   1   2   7         35.55         37.93         3.31 o                         
   2   2   7        868.30        903.72        26.18 o                         
   3   2   7        175.40        147.15        23.40 o                         
   4   2   7          2.71          0.72        14.61 o                         
  -4   3   7          0.12          0.78         7.09 o                         
  -3   3   7        407.01        448.86        46.23 o                         
  -2   3   7          4.06          4.75         2.09 o                         
  -1   3   7        565.58        517.61        14.39 o                         
   0   3   7        247.79        256.47         7.01 o                         
   1   3   7        195.82        186.43         5.78 o                         
   2   3   7         12.88         16.77         3.82 o                         
   3   3   7          8.12          8.35         7.35 o                         
   4   3   7         10.01          3.45         5.96 o                         
  -4   4   7         59.82         67.34        22.02 o                         
  -3   4   7         23.52         18.49         7.23 o                         
  -2   4   7         68.30         57.13         5.64 o                         
  -1   4   7        283.31        251.80        10.79 o                         
   0   4   7         26.41         23.57         2.86 o                         
   1   4   7         34.06         37.00         2.83 o                         
   2   4   7         67.88         72.30         7.02 o                         
   3   4   7          9.67          4.47         3.25 o                         
   4   4   7         15.68         13.74         7.85 o                         
  -4   5   7         85.98        125.64        36.23 o                         
  -3   5   7          1.06          1.76         5.70 o                         
  -2   5   7         19.56         15.90         3.57 o                         
  -1   5   7          8.79          9.42         3.14 o                         
   0   5   7         67.66         67.51         4.72 o                         
   1   5   7          2.05          3.01         2.92 o                         
   2   5   7          6.83         10.30         3.24 o                         
   3   5   7          7.65          5.19         3.56 o                         
   4   5   7         25.03         10.41        11.81 o                         
  -4   6   7         13.64         18.54        45.40 o                         
  -3   6   7          4.34          7.13         8.26 o                         
  -2   6   7         10.75         11.21         5.70 o                         
  -1   6   7       1185.74       1015.57        89.44 o                         
   0   6   7        411.56        465.86        28.13 o                         
   1   6   7         61.29         67.42         4.93 o                         
   2   6   7          1.49          4.10         2.69 o                         
   3   6   7         22.35         24.66         5.53 o                         
   4   6   7         48.28         59.31        11.83 o                         
  -4   7   7          2.68         -1.74        40.18 o                         
  -3   7   7        287.57        331.37        35.03 o                         
  -2   7   7          5.73          9.76         4.60 o                         
  -1   7   7         59.72         57.36         6.56 o                         
   0   7   7         17.17         19.32         4.33 o                         
   1   7   7        470.57        496.72        15.50 o                         
   2   7   7          7.71         10.80         3.75 o                         
   3   7   7          0.29          1.35         3.42 o                         
   4   7   7          0.38          0.55         8.01 o                         
  -3   8   7         41.82         52.15        12.66 o                         
  -2   8   7         46.39         48.31         8.42 o                         
  -1   8   7         74.03         74.60         8.07 o                         
   0   8   7         46.86         52.52         5.61 o                         
   1   8   7         29.89         33.91         5.52 o                         
   2   8   7         29.45         29.04         5.33 o                         
   3   8   7          0.41          1.32         3.67 o                         
   4   8   7         13.39         10.42         6.87 o                         
  -3   9   7         32.85         39.84        12.04 o                         
  -2   9   7         47.90         46.22         7.96 o                         
  -1   9   7        134.46        112.36        11.05 o                         
   0   9   7         97.54         99.28         8.24 o                         
   1   9   7        168.59        152.14         9.50 o                         
   2   9   7         77.20         86.49         8.89 o                         
   3   9   7          2.80          1.74         3.80 o                         
  -3  10   7         20.81         16.48        19.41 o                         
  -2  10   7          0.03          0.04         4.18 o                         
  -1  10   7        146.72        135.96        12.71 o                         
   0  10   7        204.93        192.92        11.67 o                         
   1  10   7         92.00         77.98         8.26 o                         
   2  10   7         16.92         21.37         5.83 o                         
   3  10   7         32.20         23.12        25.50 o                         
  -3  11   7          0.39          0.38         7.31 o                         
  -2  11   7          0.29          0.12         3.97 o                         
  -1  11   7         69.48         55.49         8.82 o                         
   0  11   7         51.90         56.02         7.42 o                         
   1  11   7          0.13          0.21         3.26 o                         
   2  11   7         35.62         36.16         7.18 o                         
   3  11   7          1.37          2.03         5.67 o                         
  -2  12   7          0.97          0.50         4.84 o                         
  -1  12   7          4.62          3.94         4.33 o                         
   0  12   7         54.46         55.37         7.43 o                         
   1  12   7          0.10          0.08         3.30 o                         
   2  12   7          2.88          2.24         5.88 o                         
  -2  13   7         41.10         59.08        21.43 o                         
  -1  13   7         24.23         25.27        11.72 o                         
   0  13   7         54.28         56.10        11.76 o                         
   1  13   7          3.55          4.76         7.17 o                         
   2  13   7         43.83         54.26        10.10 o                         
  -1  14   7         11.79         11.12         5.26 o                         
   0  14   7          1.35          2.29         5.43 o                         
   1  14   7          0.45          0.65         4.23 o                         
  -2   0   8       1391.17       1731.27        99.59 o                         
   0   0   8        851.67        933.32        31.86 o                         
   2   0   8       7022.30       7150.20       231.08 o                         
   4   0   8         20.31         23.71        21.01 o                         
  -3   1   8          0.10         -0.08         3.54 o                         
  -2   1   8         13.91         13.34         2.93 o                         
  -1   1   8        162.20        166.00         6.74 o                         
   0   1   8        128.95        138.80         4.69 o                         
   1   1   8        452.77        450.37        11.53 o                         
   2   1   8        105.59        116.27         6.16 o                         
   3   1   8         39.09         57.08        19.98 o                         
   4   1   8         89.53         87.17        21.58 o                         
  -4   2   8          2.10          3.02         7.78 o                         
  -3   2   8        114.32        129.08        35.76 o                         
  -2   2   8        218.28        191.89        42.64 o                         
  -1   2   8        774.21        760.25        18.06 o                         
   0   2   8       1631.29       1638.62        28.66 o                         
   1   2   8          0.28         -0.17         1.53 o                         
   2   2   8        386.60        423.84        11.29 o                         
   3   2   8        142.75        109.01        37.96 o                         
   4   2   8          4.86          2.39        13.64 o                         
  -4   3   8         49.53         33.32        15.33 o                         
  -3   3   8         65.05         68.80        11.34 o                         
  -2   3   8          0.97          0.49         1.96 o                         
  -1   3   8       1057.02       1067.07        23.16 o                         
   0   3   8       6687.09       6418.98       131.31 o                         
   1   3   8         22.85         25.12         2.48 o                         
   2   3   8        106.29         86.68        13.16 o                         
   3   3   8        198.44        175.93        13.17 o                         
   4   3   8          1.49          3.15         6.58 o                         
  -4   4   8         91.23        103.45        63.68 o                         
  -3   4   8          2.36          2.87         4.03 o                         
  -2   4   8         50.15         37.29         9.91 o                         
  -1   4   8          1.44          1.79         2.05 o                         
   0   4   8       3343.96       3278.23        50.24 o                         
   1   4   8        256.21        253.45         7.74 o                         
   2   4   8        678.42        752.99        25.00 o                         
   3   4   8         36.90         30.46         6.53 o                         
   4   4   8          2.15          0.47         4.73 o                         
  -4   5   8         63.76        125.29        67.80 o                         
  -3   5   8         44.14         49.38        12.56 o                         
  -2   5   8          0.41          0.52         2.75 o                         
  -1   5   8        603.33        649.10        26.61 o                         
   0   5   8        125.69        133.89         6.57 o                         
   1   5   8         61.20         70.34         7.37 o                         
   2   5   8         19.23         21.73         3.65 o                         
   3   5   8        103.04        111.53        11.21 o                         
   4   5   8          8.88          2.46         4.55 o                         
  -4   6   8         52.86        119.70        69.30 o                         
  -3   6   8        221.52        260.76        28.93 o                         
  -2   6   8         33.98         35.83         8.39 o                         
  -1   6   8        223.18        201.51        11.71 o                         
   0   6   8        136.65        129.41         9.29 o                         
   1   6   8          0.05          0.30         1.90 o                         
   2   6   8         15.19         22.63         3.90 o                         
   3   6   8         82.19         91.84         9.51 o                         
   4   6   8         11.03         18.50         7.76 o                         
  -4   7   8         25.10         15.24        49.07 o                         
  -3   7   8         76.35         89.79        19.02 o                         
  -2   7   8         17.31         18.68         5.54 o                         
  -1   7   8         11.72          9.98         3.33 o                         
   0   7   8       1592.10       1573.19        60.38 o                         
   1   7   8        255.99        260.23        11.24 o                         
   2   7   8        215.75        226.75        11.39 o                         
   3   7   8         41.72         39.64         6.58 o                         
   4   7   8          4.64          1.60         7.23 o                         
  -3   8   8         93.67         99.63        15.90 o                         
  -2   8   8          5.63          5.93         4.47 o                         
  -1   8   8          2.24          2.25         3.10 o                         
   0   8   8        195.74        214.05        10.75 o                         
   1   8   8        261.80        262.55        12.49 o                         
   2   8   8          0.00          0.35         2.85 o                         
   3   8   8          9.72         14.21         4.94 o                         
   4   8   8         15.92         15.61         8.90 o                         
  -3   9   8         41.13         53.07        13.37 o                         
  -2   9   8          8.03          8.00         4.68 o                         
  -1   9   8          8.91          5.75         3.97 o                         
   0   9   8         54.86         57.16         6.16 o                         
   1   9   8        252.40        249.32        12.12 o                         
   2   9   8         79.08         82.99         8.58 o                         
   3   9   8          8.03          6.96         4.22 o                         
  -3  10   8          0.00         -0.37        14.78 o                         
  -2  10   8          2.60          1.97         4.25 o                         
  -1  10   8        194.50        168.06        14.05 o                         
   0  10   8         67.07         63.35         7.05 o                         
   1  10   8         97.94         93.01         8.42 o                         
   2  10   8        106.94        100.38         9.85 o                         
   3  10   8          1.99          0.15         6.67 o                         
  -3  11   8          2.11          2.28         7.14 o                         
  -2  11   8          0.28         -0.15         4.05 o                         
  -1  11   8         55.15         51.48         8.59 o                         
   0  11   8          0.79          2.19         3.22 o                         
   1  11   8          0.41          0.71         3.08 o                         
   2  11   8         35.15         40.44         7.48 o                         
   3  11   8          1.90          3.97         4.83 o                         
  -2  12   8          2.63          3.92         5.58 o                         
  -1  12   8         23.02         20.90         6.20 o                         
   0  12   8         34.30         32.00         5.93 o                         
   1  12   8          3.23          2.66         3.79 o                         
   2  12   8         18.60         12.96         7.62 o                         
  -2  13   8         40.84         69.49        16.39 o                         
   0  13   8         26.88         29.19         8.95 o                         
   1  13   8          1.48          0.72         5.52 o                         
   2  13   8          6.26          6.73         5.25 o                         
  -1  14   8          0.42         -0.18         3.75 o                         
   0  14   8          0.12         -0.55         4.94 o                         
   1  14   8          4.08          6.39         4.93 o                         
  -3   0   9         12.95         18.63        16.16 o                         
  -1   0   9       5546.71       5453.60       376.47 o                         
   1   0   9        276.56        279.20        12.14 o                         
   3   0   9         75.14         62.45        26.19 o                         
  -3   1   9          0.52         -0.01         5.49 o                         
  -2   1   9         25.25         25.86         3.17 o                         
  -1   1   9       1240.57       1186.05        25.05 o                         
   0   1   9         35.69         38.34         2.75 o                         
   1   1   9        990.28       1027.76        33.95 o                         
   2   1   9          4.39          2.19         1.71 o                         
   3   1   9        233.16        205.51        29.06 o                         
   4   1   9          7.84          4.48        13.67 o                         
  -3   2   9         99.11         86.58        31.36 o                         
  -2   2   9         14.25          9.30         7.41 o                         
  -1   2   9        440.46        449.55        12.17 o                         
   0   2   9         42.35         44.14         3.07 o                         
   1   2   9          5.54          6.21         1.82 o                         
   2   2   9         99.92        101.29         7.28 o                         
   3   2   9         59.32         43.39         7.72 o                         
   4   2   9          0.00          1.05        11.15 o                         
  -4   3   9         23.31         28.82        13.25 o                         
  -3   3   9          0.06         -0.37         4.50 o                         
  -2   3   9          2.57          2.36         2.28 o                         
  -1   3   9        636.11        612.02        16.28 o                         
   0   3   9        335.42        388.17         8.83 o                         
   1   3   9        236.84        246.75         7.11 o                         
   2   3   9          3.38          3.98         2.82 o                         
   3   3   9         30.94         29.45         6.81 o                         
   4   3   9          0.15          1.05         7.24 o                         
  -4   4   9          3.91          5.42        10.09 o                         
  -3   4   9         53.61         63.46         9.23 o                         
  -2   4   9         95.60         87.17         7.99 o                         
  -1   4   9        511.26        494.11        18.34 o                         
   0   4   9         61.01         60.14         3.95 o                         
   1   4   9        141.14        141.72         7.22 o                         
   2   4   9          7.91          8.09         3.34 o                         
   3   4   9          1.48          1.13         3.79 o                         
   4   4   9          1.66          1.42         8.15 o                         
  -4   5   9          9.68         16.57        43.34 o                         
  -3   5   9         37.90         44.73         9.00 o                         
  -2   5   9         43.56         28.01         7.31 o                         
  -1   5   9        171.25        166.38        11.79 o                         
   0   5   9        618.34        672.54        23.32 o                         
   1   5   9        426.76        490.09        28.99 o                         
   2   5   9         68.62         66.73         5.69 o                         
   3   5   9          3.52          2.32         3.64 o                         
   4   5   9         38.19          9.42        24.24 o                         
  -4   6   9          4.03          4.85        39.00 o                         
  -3   6   9         19.19         31.05        11.83 o                         
  -2   6   9          7.11          8.53         4.74 o                         
  -1   6   9         63.43         51.19         6.42 o                         
   0   6   9         58.75         62.97         5.87 o                         
   1   6   9         45.80         45.84         3.89 o                         
   2   6   9          2.94          2.70         2.72 o                         
   3   6   9         79.79         86.59         8.43 o                         
   4   6   9          0.02         -0.38         4.54 o                         
  -4   7   9          2.00         -0.05        46.59 o                         
  -3   7   9        192.59        212.53        27.64 o                         
  -2   7   9          6.43         10.94         4.90 o                         
  -1   7   9         35.27         36.04         4.85 o                         
   0   7   9        354.29        378.83        16.04 o                         
   1   7   9        626.36        702.84        20.47 o                         
   2   7   9        149.88        154.68         9.38 o                         
   3   7   9          3.39          5.38         3.41 o                         
   4   7   9          7.60          6.35         4.62 o                         
  -3   8   9         50.19         64.12        16.50 o                         
  -2   8   9         38.60         40.70         7.90 o                         
  -1   8   9          3.61          3.49         3.73 o                         
   0   8   9        171.60        172.41         9.67 o                         
   1   8   9        163.32        163.85         9.42 o                         
   2   8   9         11.96         12.98         4.07 o                         
   3   8   9         90.01         96.76         8.93 o                         
   4   8   9         15.16         24.66        10.20 o                         
  -3   9   9         98.38        115.47        18.19 o                         
  -2   9   9         39.03         39.58         8.48 o                         
  -1   9   9          4.90          3.38         3.81 o                         
   0   9   9          7.38          6.94         3.16 o                         
   1   9   9          1.19          1.38         2.73 o                         
   2   9   9        325.21        328.41        16.31 o                         
   3   9   9         27.80         32.03         6.89 o                         
  -3  10   9          3.03          2.97        15.79 o                         
  -2  10   9          9.86          9.25         5.28 o                         
  -1  10   9          9.33          7.96         4.57 o                         
   0  10   9         47.18         40.32         5.90 o                         
   1  10   9        367.54        358.97        16.06 o                         
   2  10   9          1.90          1.77         3.36 o                         
   3  10   9          6.86          6.61         4.91 o                         
  -3  11   9          0.18         -0.38         7.09 o                         
  -2  11   9          4.44          3.03         4.56 o                         
  -1  11   9          1.37          2.15         4.02 o                         
   0  11   9          3.51          5.51         3.27 o                         
   1  11   9         67.06         66.11         7.75 o                         
   2  11   9         93.56         85.80        12.37 o                         
   3  11   9          0.45          0.41         5.05 o                         
  -2  12   9          0.46         -0.37         4.43 o                         
  -1  12   9         12.52          9.99         5.08 o                         
   0  12   9         15.82         10.91         4.43 o                         
   1  12   9          8.14          7.21         4.13 o                         
   2  12   9         14.78         21.03         7.85 o                         
  -2  13   9          3.84          9.83         9.12 o                         
   0  13   9          7.20          5.48         5.88 o                         
   1  13   9          0.50          0.60         4.20 o                         
   2  13   9          5.72          9.88         5.54 o                         
  -1  14   9          0.74          1.40         4.16 o                         
   0  14   9          7.06          1.75         5.29 o                         
   1  14   9         32.84         45.69         8.45 o                         
  -2   0  10         38.91         39.75        56.92 o                         
   0   0  10       7408.67       7127.79       134.40 o                         
   2   0  10          1.55          0.66         4.27 o                         
   4   0  10          2.92          2.70        17.71 o                         
  -3   1  10         46.75         65.32        17.45 o                         
  -2   1  10        772.81        334.80       302.73 o                         
  -1   1  10        141.45        137.93         5.53 o                         
   0   1  10        451.90        436.61         9.96 o                         
   1   1  10         99.23        107.21         5.48 o                         
   2   1  10          1.16          0.41         2.00 o                         
   3   1  10         17.50         18.11         6.05 o                         
   4   1  10         90.12         56.35        17.80 o                         
  -4   2  10          1.30          7.23        30.80 o                         
  -3   2  10        257.89        254.27        50.03 o                         
  -2   2  10        416.98        365.49        33.89 o                         
  -1   2  10        354.58        349.92        10.26 o                         
   0   2  10         82.92         96.03         4.68 o                         
   1   2  10        149.69        151.79         6.92 o                         
   2   2  10          4.03          2.61         2.86 o                         
   3   2  10        114.44        104.80        11.51 o                         
   4   2  10          6.91          3.34        10.90 o                         
  -4   3  10        194.41        196.23        84.36 o                         
  -3   3  10        108.91        118.08        14.86 o                         
  -2   3  10        453.95        471.56        20.05 o                         
  -1   3  10         25.18         28.72         3.27 o                         
   0   3  10         64.27         62.14         3.61 o                         
   1   3  10        217.80        211.30         7.05 o                         
   2   3  10          8.46          9.93         3.65 o                         
   3   3  10         64.80         57.09         8.70 o                         
   4   3  10         22.39         21.15        11.02 o                         
  -4   4  10          3.93          0.89         6.32 o                         
  -3   4  10        377.75        422.61        23.84 o                         
  -2   4  10        348.19        339.71        14.31 o                         
  -1   4  10          0.08          0.58         2.27 o                         
   0   4  10       1419.59       1319.53        24.52 o                         
   1   4  10         11.54         14.01         3.81 o                         
   2   4  10          8.20          6.94         2.41 o                         
   3   4  10          7.21          9.37         4.67 o                         
   4   4  10          3.81          3.30         8.97 o                         
  -4   5  10          1.48          5.77        39.50 o                         
  -3   5  10         64.64         84.58        11.76 o                         
  -2   5  10         89.37         87.57         7.80 o                         
  -1   5  10         16.31         19.85         4.23 o                         
   0   5  10        268.25        348.39        18.08 o                         
   1   5  10         75.41         81.35         5.18 o                         
   2   5  10         10.09         11.67         3.05 o                         
   3   5  10         41.80         31.62         7.29 o                         
   4   5  10          3.03          3.47         6.20 o                         
  -4   6  10         36.38         80.42        62.30 o                         
  -3   6  10        530.79        585.46        51.12 o                         
  -2   6  10        217.73        223.45        16.00 o                         
  -1   6  10          3.03          7.28         3.28 o                         
   0   6  10        568.45        588.84        19.63 o                         
   1   6  10         47.26         46.44         4.36 o                         
   2   6  10        192.53        200.93         9.80 o                         
   3   6  10          2.92          3.91         3.71 o                         
   4   6  10          0.33          0.92         3.97 o                         
  -4   7  10         60.32        124.14        81.11 o                         
  -3   7  10         34.41         42.48        13.52 o                         
  -2   7  10         79.26         71.80         8.44 o                         
  -1   7  10         39.97         42.25         5.26 o                         
   0   7  10        149.08        160.17         9.58 o                         
   1   7  10         95.16        115.21         8.12 o                         
   2   7  10          3.94          5.15         2.95 o                         
   3   7  10          7.63         11.58         4.17 o                         
   4   7  10          7.99         11.93         4.95 o                         
  -3   8  10         18.47         27.40        11.77 o                         
  -2   8  10        148.54        135.74        13.45 o                         
  -1   8  10         10.93         12.66         4.37 o                         
   0   8  10         78.39         89.96         7.18 o                         
   1   8  10         22.32         23.65         4.26 o                         
   2   8  10        242.31        251.85        12.79 o                         
   3   8  10         13.29         16.48         4.58 o                         
   4   8  10          0.82          2.15         9.66 o                         
  -3   9  10          0.27          1.39         6.14 o                         
  -2   9  10         73.40         67.19        10.36 o                         
  -1   9  10         11.32         12.24         4.73 o                         
   0   9  10         52.88         51.72         5.82 o                         
   1   9  10         56.00         58.11         6.20 o                         
   2   9  10         48.66         60.73         7.16 o                         
   3   9  10          6.70          8.34         4.57 o                         
  -3  10  10         44.45         75.89        28.79 o                         
  -2  10  10         10.12         12.10         5.89 o                         
  -1  10  10         26.19         26.68         6.38 o                         
   0  10  10        311.66        287.26        13.69 o                         
   1  10  10         65.76         61.11         6.95 o                         
   2  10  10         16.71         17.95         4.66 o                         
   3  10  10         19.51         21.78         5.37 o                         
  -3  11  10         16.02         24.76        10.78 o                         
  -2  11  10          0.21          1.28         5.42 o                         
  -1  11  10         37.49         38.47         7.46 o                         
   0  11  10         14.77         11.85         4.06 o                         
   1  11  10         35.62         37.45         5.79 o                         
   2  11  10         12.64         10.47         5.32 o                         
   3  11  10          2.85          2.57         5.49 o                         
  -2  12  10          0.03          0.45         4.23 o                         
  -1  12  10          9.90         15.58         5.56 o                         
   0  12  10          7.42          5.84         4.28 o                         
   1  12  10         17.74         22.22         5.73 o                         
   2  12  10          1.53          4.87         5.20 o                         
  -2  13  10          1.10          0.79         6.85 o                         
  -1  13  10          7.61          5.17        18.67 o                         
   0  13  10          7.24          7.20         6.97 o                         
   1  13  10          2.97          3.14         5.81 o                         
   2  13  10          1.54          2.00         3.87 o                         
  -1  14  10         13.45         21.86         6.23 o                         
   0  14  10         39.76         47.16        10.92 o                         
   1  14  10         59.10         62.47         8.71 o                         
  -3   0  11          1.37          2.52        12.27 o                         
  -1   0  11         57.44         57.52         4.97 o                         
   1   0  11         79.87         71.98         7.98 o                         
   3   0  11        319.26        225.65        21.35 o                         
  -3   1  11         18.56         33.40        14.71 o                         
  -2   1  11          5.23          3.12         1.98 o                         
  -1   1  11       1641.26       1743.36        50.43 o                         
   0   1  11         12.32         17.18         2.45 o                         
   1   1  11         50.47         55.36         4.23 o                         
   2   1  11          8.18          3.06        12.12 o                         
   3   1  11        957.32        751.29        43.38 o                         
   4   1  11          1.69          0.93        14.60 o                         
  -4   2  11         12.15         39.87        41.56 o                         
  -3   2  11        115.31        128.02        36.81 o                         
  -2   2  11          7.82          7.93         3.31 o                         
  -1   2  11          8.05         11.79         2.39 o                         
   0   2  11        781.99        884.55        15.95 o                         
   1   2  11       1600.39       1674.98        32.98 o                         
   2   2  11        213.85        227.90        13.06 o                         
   3   2  11         33.28         25.14         5.73 o                         
   4   2  11          9.21          7.27        13.45 o                         
  -4   3  11          3.46         12.95        40.55 o                         
  -3   3  11         35.40         41.85         6.84 o                         
  -2   3  11        224.53        213.14        13.64 o                         
  -1   3  11         28.43         25.63         3.34 o                         
   0   3  11        282.63        301.40         9.66 o                         
   1   3  11        389.88        429.65        12.69 o                         
   2   3  11          2.76          3.22         2.89 o                         
   3   3  11          3.68          3.56         4.12 o                         
   4   3  11          2.60          5.68         9.89 o                         
  -4   4  11          0.45          2.97        40.50 o                         
  -3   4  11        243.63        258.84        19.18 o                         
  -2   4  11         93.89         88.34         7.30 o                         
  -1   4  11         31.38         29.28         5.23 o                         
   0   4  11       1067.65       1109.62        23.20 o                         
   1   4  11       1480.48       1410.95        39.89 o                         
   2   4  11         25.87         24.38         4.43 o                         
   3   4  11          3.55          1.43         3.57 o                         
   4   4  11         44.47         45.41        17.07 o                         
  -4   5  11          1.16          4.58        41.42 o                         
  -3   5  11        352.53        368.82        24.22 o                         
  -2   5  11         21.14         20.74         4.57 o                         
  -1   5  11         28.68         29.83         5.94 o                         
   0   5  11          0.66          0.53         2.81 o                         
   1   5  11        139.50        159.09         7.25 o                         
   2   5  11          1.46          0.64         2.34 o                         
   3   5  11         78.30         42.65        10.98 o                         
   4   5  11         37.09         14.28        10.21 o                         
  -4   6  11         13.14         70.99        60.51 o                         
  -3   6  11         15.17         13.57         6.85 o                         
  -2   6  11         14.16         18.58         6.19 o                         
  -1   6  11         15.45         13.86         3.64 o                         
   0   6  11         44.04         56.74         5.35 o                         
   1   6  11        377.20        420.07        14.56 o                         
   2   6  11         20.17         21.43         4.09 o                         
   3   6  11         30.02         30.12         5.83 o                         
   4   6  11         21.92         12.54         6.46 o                         
  -3   7  11         90.38        112.26        20.00 o                         
  -2   7  11        405.16        409.46        19.70 o                         
  -1   7  11         45.05         37.04         5.61 o                         
   0   7  11        212.53        210.80         9.63 o                         
   1   7  11          8.29          9.18         3.07 o                         
   2   7  11         71.88         69.31         6.53 o                         
   3   7  11          1.31          0.65         3.07 o                         
   4   7  11          7.93          6.45         6.63 o                         
  -4   8  11          3.19         -1.24        52.95 o                         
  -3   8  11          0.57          0.59         6.80 o                         
  -2   8  11        143.13        163.83        14.88 o                         
  -1   8  11          2.77          3.44         3.41 o                         
   0   8  11         18.13         25.64         4.37 o                         
   1   8  11        337.66        338.37        13.60 o                         
   2   8  11         67.45         78.67         7.43 o                         
   3   8  11         23.61         21.42         5.14 o                         
  -3   9  11         13.23         21.55         9.39 o                         
  -2   9  11        126.55        114.87        13.03 o                         
  -1   9  11         50.57         49.88         7.04 o                         
   0   9  11         22.49         21.30         4.10 o                         
   1   9  11         19.66         21.34         4.24 o                         
   2   9  11         29.77         26.53         5.06 o                         
   3   9  11         23.45         21.04         6.73 o                         
  -3  10  11          0.49         -0.42        13.73 o                         
  -2  10  11          4.41          2.71         4.86 o                         
  -1  10  11         26.98         24.81         6.08 o                         
   0  10  11         28.22         25.00         4.71 o                         
   1  10  11         12.72         10.41         3.82 o                         
   2  10  11          5.69          3.81         3.31 o                         
   3  10  11          5.30          5.82         3.69 o                         
  -3  11  11          1.60          0.03         6.51 o                         
  -2  11  11          9.23         16.83         8.61 o                         
  -1  11  11         25.24         29.64         6.93 o                         
   0  11  11        105.36        102.34         8.92 o                         
   1  11  11          0.02          0.18         2.82 o                         
   2  11  11          0.40         -0.15         3.37 o                         
   3  11  11         48.05         49.68        10.73 o                         
  -2  12  11          9.13         10.15         5.61 o                         
  -1  12  11          6.87          9.12         5.30 o                         
   0  12  11          0.12          0.39         2.92 o                         
   1  12  11         19.99         20.79         7.64 o                         
   2  12  11         13.90         12.31         6.61 o                         
  -2  13  11          0.88          2.05         5.98 o                         
  -1  13  11          1.89          0.49         6.39 o                         
   0  13  11          2.67          2.98         6.63 o                         
   1  13  11          6.70          7.85         6.30 o                         
  -1  14  11        117.01        125.64        32.86 o                         
   0  14  11         21.84         24.60         8.25 o                         
  -2   0  12         15.36         15.73         3.49 o                         
   0   0  12        248.32        260.34        11.04 o                         
   2   0  12        198.17        229.75        25.82 o                         
   4   0  12         18.79         13.14        20.92 o                         
  -4   1  12         49.03         95.76        48.57 o                         
  -3   1  12          0.78          0.94         9.69 o                         
  -2   1  12         52.59         47.65         6.52 o                         
  -1   1  12         48.93         52.65         3.50 o                         
   0   1  12       5266.37       5356.20       120.59 o                         
   1   1  12         60.02         58.63         4.49 o                         
   2   1  12         62.20         80.78        10.72 o                         
   3   1  12         53.21         57.69         7.64 o                         
   4   1  12          0.37          3.54        15.34 o                         
  -4   2  12         15.87         19.54        38.81 o                         
  -3   2  12        112.68        110.71        35.90 o                         
  -2   2  12        378.44        320.91        23.08 o                         
  -1   2  12         32.86         31.55         3.37 o                         
   0   2  12         36.48         42.19         3.45 o                         
   1   2  12         14.91         16.56         3.39 o                         
   2   2  12         91.90         86.58         8.16 o                         
   3   2  12          0.04          0.35         3.21 o                         
   4   2  12         20.25         11.21        12.92 o                         
  -4   3  12          3.68          2.11        40.64 o                         
  -3   3  12          0.13         -2.50         2.84 o                         
  -2   3  12        239.56        246.03        11.90 o                         
  -1   3  12        108.51        109.64         8.09 o                         
   0   3  12        224.73        235.65         9.14 o                         
   1   3  12         30.21         30.32         4.81 o                         
   2   3  12         78.83         88.54         6.64 o                         
   3   3  12         33.22         30.56         5.99 o                         
   4   3  12          2.87         -0.87         8.06 o                         
  -4   4  12         59.94        102.31        66.79 o                         
  -3   4  12          0.19          0.59         3.86 o                         
  -2   4  12        127.06        122.19         8.58 o                         
  -1   4  12          2.68          1.00         2.36 o                         
   0   4  12        128.45        137.52        11.06 o                         
   1   4  12        592.90        633.30        14.81 o                         
   2   4  12         66.72         70.65         8.46 o                         
   3   4  12          2.15          2.12         3.37 o                         
   4   4  12          9.64          7.74        10.85 o                         
  -4   5  12          3.18         16.29        44.90 o                         
  -3   5  12          1.56          1.80         4.39 o                         
  -2   5  12         22.65         21.75         5.76 o                         
  -1   5  12        176.46        191.72        12.68 o                         
   0   5  12        266.58        248.52         9.74 o                         
   1   5  12          4.86          6.19         2.38 o                         
   2   5  12          0.44          0.33         2.41 o                         
   3   5  12          8.86          6.78         2.58 o                         
   4   5  12          1.24          1.88         4.51 o                         
  -4   6  12          0.09         -1.69        42.66 o                         
  -3   6  12         42.48         41.43         9.38 o                         
  -2   6  12       1256.67       1194.54        45.41 o                         
  -1   6  12          0.13          0.14         1.86 o                         
   0   6  12          1.09          1.25         2.09 o                         
   1   6  12        321.45        349.71        12.53 o                         
   2   6  12        284.76        290.93        12.06 o                         
   3   6  12         31.81         29.52         5.64 o                         
   4   6  12          2.90          1.91         4.66 o                         
  -3   7  12         21.72         28.59        11.16 o                         
  -2   7  12          4.87          8.86         4.81 o                         
  -1   7  12        134.32        131.66         9.67 o                         
   0   7  12         45.22         56.67         4.95 o                         
   1   7  12        260.07        272.01        10.55 o                         
   2   7  12          0.04          0.21         2.52 o                         
   3   7  12          0.01          0.04         3.18 o                         
   4   7  12         15.28         16.76         8.00 o                         
  -4   8  12          3.79          2.88        57.30 o                         
  -3   8  12          5.43          5.28         6.98 o                         
  -2   8  12        889.49        848.89        34.77 o                         
  -1   8  12          6.34          5.84         3.71 o                         
   0   8  12        112.53        112.66         7.62 o                         
   1   8  12         15.11         16.91         3.65 o                         
   2   8  12         26.41         24.70         4.71 o                         
   3   8  12         96.06         92.52         8.66 o                         
  -3   9  12         29.99         35.65        11.00 o                         
  -2   9  12          2.35          2.29         4.37 o                         
  -1   9  12         75.72         67.41         8.23 o                         
   0   9  12          6.90          6.17         2.99 o                         
   1   9  12         60.72         58.78         6.24 o                         
   2   9  12         54.02         61.88         6.98 o                         
   3   9  12          0.93          2.21         4.50 o                         
  -3  10  12         14.67         23.66        18.96 o                         
  -2  10  12          4.41          2.02         4.38 o                         
  -1  10  12          0.03          0.85         3.46 o                         
   0  10  12         14.01         13.93         3.86 o                         
   1  10  12         41.39         46.55         6.19 o                         
   2  10  12         11.11         12.64         4.00 o                         
   3  10  12         58.24         47.30        12.84 o                         
  -3  11  12          2.40          4.99         7.13 o                         
  -2  11  12          0.83         -0.18         5.99 o                         
  -1  11  12          0.23          1.26         3.90 o                         
   0  11  12         21.52         21.16         4.73 o                         
   1  11  12          1.97          2.59         3.15 o                         
   2  11  12         27.75         25.92         6.13 o                         
  -2  12  12          5.50          5.79         4.77 o                         
  -1  12  12         18.72         19.00         7.37 o                         
   0  12  12          5.91          8.99         4.33 o                         
   1  12  12          2.07          1.74         4.95 o                         
   2  12  12          2.26          2.64         4.26 o                         
  -1  13  12          3.41          2.52         4.61 o                         
   0  13  12          0.16          0.10         3.64 o                         
   1  13  12          7.74          9.41         6.30 o                         
   0  14  12          9.73         17.22         6.26 o                         
  -3   0  13         70.98         81.86        28.25 o                         
  -1   0  13        633.28        717.57        33.52 o                         
   1   0  13         35.77         36.58         6.66 o                         
   3   0  13         31.00         27.51         6.04 o                         
  -4   1  13         60.13        103.73        50.90 o                         
  -3   1  13         86.40         88.09        21.09 o                         
  -2   1  13        570.45        617.87        21.26 o                         
  -1   1  13          5.62          4.94         1.53 o                         
   0   1  13        354.43        386.96        11.42 o                         
   1   1  13        686.35        708.92        42.05 o                         
   2   1  13          5.21          5.82         3.14 o                         
   3   1  13         10.80          9.57         4.11 o                         
   4   1  13         23.57         10.38        14.76 o                         
  -4   2  13        116.14        236.29        75.68 o                         
  -3   2  13        301.16        283.02        21.22 o                         
  -2   2  13        179.93        163.21        22.84 o                         
  -1   2  13        890.76        884.70        25.07 o                         
   0   2  13        315.68        344.37         9.35 o                         
   1   2  13         15.70         23.02         4.50 o                         
   2   2  13         86.46         86.33         6.39 o                         
   3   2  13          0.05         -0.01         3.01 o                         
   4   2  13          0.87          1.33        10.48 o                         
  -4   3  13        127.75        216.20        83.65 o                         
  -3   3  13          0.73         -0.28         3.18 o                         
  -2   3  13          6.69          8.24         3.29 o                         
  -1   3  13         50.29         50.67         5.97 o                         
   0   3  13         88.13         96.35         5.41 o                         
   1   3  13        887.30        907.76        27.11 o                         
   2   3  13          7.02          4.88         2.93 o                         
   3   3  13          1.97          4.02         3.52 o                         
   4   3  13         36.06         31.17        15.11 o                         
  -4   4  13         79.46        162.52        79.52 o                         
  -3   4  13        168.54        182.96        15.31 o                         
  -2   4  13          3.70          2.73         2.89 o                         
  -1   4  13        726.75        761.44        46.05 o                         
   0   4  13         19.38         25.69         5.17 o                         
   1   4  13        222.05        251.33        11.24 o                         
   2   4  13          0.00         -0.05         1.99 o                         
   3   4  13         35.33         33.82         5.81 o                         
   4   4  13          6.87          8.83         6.72 o                         
  -4   5  13         12.83         16.61        49.89 o                         
  -3   5  13         96.20        103.09        12.56 o                         
  -2   5  13       2115.99       2177.31        83.07 o                         
  -1   5  13          3.27          2.15         2.93 o                         
   0   5  13         14.16         12.99         2.70 o                         
   1   5  13         48.88         50.89         4.95 o                         
   2   5  13          8.30          8.67         3.16 o                         
   3   5  13         57.03         55.20         7.12 o                         
   4   5  13          0.49          1.45         5.64 o                         
  -3   6  13         86.94         90.98        12.87 o                         
  -2   6  13         22.77         25.86         5.88 o                         
  -1   6  13          5.43          4.12         2.77 o                         
   0   6  13          1.09          2.36         2.11 o                         
   1   6  13          0.55          0.56         2.18 o                         
   2   6  13         32.41         30.17         4.55 o                         
   3   6  13         11.89         16.58         4.51 o                         
   4   6  13          5.28          5.94         6.22 o                         
  -3   7  13         97.13         97.96        14.42 o                         
  -2   7  13        544.33        520.90        20.92 o                         
  -1   7  13         38.85         40.57         6.55 o                         
   0   7  13          8.58          8.00         2.62 o                         
   1   7  13        316.33        336.00        11.87 o                         
   2   7  13          0.41         -0.08         2.46 o                         
   3   7  13         89.00         85.79         8.17 o                         
   4   7  13          0.15          0.22         3.24 o                         
  -3   8  13         64.19         67.56        18.36 o                         
  -2   8  13         39.90         50.99         7.99 o                         
  -1   8  13         62.90         70.29         7.91 o                         
   0   8  13          0.04         -0.05         2.36 o                         
   1   8  13         43.23         46.54         5.15 o                         
   2   8  13          1.39          2.64         2.78 o                         
   3   8  13          5.59          6.03         4.01 o                         
  -3   9  13         40.88         49.94        12.47 o                         
  -2   9  13         59.31         64.54         9.97 o                         
  -1   9  13          1.29          1.51         3.68 o                         
   0   9  13          7.12          6.60         3.04 o                         
   1   9  13         20.00         19.20         4.01 o                         
   2   9  13         28.82         27.63         5.18 o                         
   3   9  13         28.37         30.37         6.88 o                         
  -3  10  13         12.73         14.36         9.33 o                         
  -2  10  13          8.88          8.46         5.39 o                         
  -1  10  13          0.05          0.80         3.32 o                         
   0  10  13         86.83         85.35         7.66 o                         
   1  10  13          4.60          4.02         2.96 o                         
   2  10  13          6.49          6.50         3.40 o                         
   3  10  13         12.04          9.69         4.90 o                         
  -3  11  13         13.86         30.48        60.92 o                         
  -2  11  13          6.31         11.31         8.98 o                         
  -1  11  13          0.49          0.14         3.71 o                         
   0  11  13         20.95         26.14         5.97 o                         
   1  11  13        133.02        123.75         9.90 o                         
   2  11  13          4.81          2.93         4.12 o                         
  -2  12  13         14.22         18.77         7.03 o                         
  -1  12  13          1.43          1.34         7.42 o                         
   0  12  13         26.93         29.38         7.94 o                         
   1  12  13          0.06          0.00         4.34 o                         
   2  12  13          1.09          2.36         3.76 o                         
  -1  13  13          4.87          8.45         4.63 o                         
   0  13  13         10.66         17.98         7.25 o                         
   1  13  13          1.85          2.38         4.50 o                         
   0  14  13         16.21         20.14        14.55 o                         
  -4   0  14         17.98         22.93        30.25 o                         
  -2   0  14          5.20          3.55         2.96 o                         
   0   0  14        513.78        640.85        45.44 o                         
   2   0  14          0.71          0.78         5.29 o                         
  -4   1  14         15.75         34.50        24.59 o                         
  -3   1  14         30.11         46.73        17.48 o                         
  -2   1  14         19.26         20.66         4.21 o                         
  -1   1  14         24.19         26.33         3.12 o                         
   0   1  14         73.55         75.10         4.32 o                         
   1   1  14        260.40        214.62        37.01 o                         
   2   1  14        172.59        183.07        14.63 o                         
   3   1  14         17.42         19.97         4.74 o                         
  -4   2  14          7.85         13.82        39.54 o                         
  -3   2  14          1.00          1.30         5.33 o                         
  -2   2  14          0.69          0.16         1.95 o                         
  -1   2  14          3.54          7.02         2.09 o                         
   0   2  14        471.96        548.12        17.51 o                         
   1   2  14         38.77         35.12         5.06 o                         
   2   2  14          2.46          2.58         2.85 o                         
   3   2  14          4.67          3.38         3.37 o                         
  -4   3  14          6.62         20.28        47.78 o                         
  -3   3  14        129.66        134.48        11.98 o                         
  -2   3  14       1014.21        954.60        62.20 o                         
  -1   3  14         24.57         28.42         3.83 o                         
   0   3  14          0.26         -0.50         2.91 o                         
   1   3  14        584.84        659.93        17.97 o                         
   2   3  14        344.31        345.08        18.02 o                         
   3   3  14          0.46          0.02         3.17 o                         
   4   3  14         15.17          8.33         8.19 o                         
  -4   4  14          8.34         15.88        46.73 o                         
  -3   4  14         25.90         26.61         6.50 o                         
  -2   4  14        210.58        175.99        10.93 o                         
  -1   4  14        367.22        335.61        16.24 o                         
   0   4  14         95.87         92.16         6.05 o                         
   1   4  14        169.46        195.94         8.64 o                         
   2   4  14          8.82          6.04         2.39 o                         
   3   4  14          0.38          0.98         3.37 o                         
   4   4  14         11.44          9.27         6.47 o                         
  -4   5  14          0.16         -1.78        42.93 o                         
  -3   5  14         26.81         23.39         6.67 o                         
  -2   5  14         58.18         63.31        10.54 o                         
  -1   5  14         36.16         36.03         4.78 o                         
   0   5  14          0.07          0.88         2.04 o                         
   1   5  14         39.43         48.33         4.61 o                         
   2   5  14          2.61          1.15         2.62 o                         
   3   5  14         34.74         28.34         4.93 o                         
   4   5  14          1.48          2.69         6.30 o                         
  -3   6  14          6.97         11.35         5.91 o                         
  -2   6  14        500.35        477.91        22.87 o                         
  -1   6  14         54.31         50.64         6.00 o                         
   0   6  14          6.68          9.44         2.70 o                         
   1   6  14         25.03         31.28         3.81 o                         
   2   6  14         18.17         18.80         4.01 o                         
   3   6  14          3.35          3.83         3.37 o                         
   4   6  14          4.36          1.06         2.60 o                         
  -4   7  14          1.88         -2.61        56.80 o                         
  -3   7  14          4.69          3.22         4.89 o                         
  -2   7  14        137.09        144.51        10.82 o                         
  -1   7  14        149.43        154.65        10.93 o                         
   0   7  14          7.71          6.74         2.96 o                         
   1   7  14          1.71          0.55         2.28 o                         
   2   7  14        121.40        128.74         8.74 o                         
   3   7  14          0.26         -0.26         2.96 o                         
  -3   8  14         48.94         59.82        28.52 o                         
  -2   8  14          0.07          0.62         3.19 o                         
  -1   8  14        505.51        457.62        18.73 o                         
   0   8  14        108.46        103.13         7.37 o                         
   1   8  14         68.87         79.62         6.36 o                         
   2   8  14          0.23         -0.02         2.56 o                         
   3   8  14          0.99          0.70         4.30 o                         
  -3   9  14          1.84          2.06        14.19 o                         
  -2   9  14          7.40          5.77         5.07 o                         
  -1   9  14          4.00          6.66         4.35 o                         
   0   9  14          3.23          3.97         2.80 o                         
   1   9  14         27.65         28.39         4.58 o                         
   2   9  14        106.85        102.42         9.42 o                         
   3   9  14          7.58          8.48         4.83 o                         
  -3  10  14          0.03         -0.58         6.47 o                         
  -2  10  14         52.23         53.81         9.76 o                         
  -1  10  14          8.41          7.48         4.67 o                         
   0  10  14         23.73         22.13         4.43 o                         
   1  10  14         12.78         17.75         4.12 o                         
   2  10  14          8.60          8.36         4.13 o                         
   3  10  14          3.47          1.15         4.71 o                         
  -2  11  14         20.28         20.36        10.71 o                         
  -1  11  14         12.78         10.94         5.25 o                         
   0  11  14          4.02          3.82         3.52 o                         
   1  11  14          5.29          6.65         3.54 o                         
   2  11  14         45.87         39.96        11.22 o                         
  -2  12  14          0.11          0.22         4.99 o                         
  -1  12  14         26.87         31.99        16.07 o                         
   0  12  14         17.58         24.57        10.34 o                         
   1  12  14          0.48         -0.34         6.01 o                         
   2  12  14          0.02         -0.01         3.05 o                         
  -1  13  14          1.28          2.90         4.04 o                         
   0  13  14         53.55         68.07        10.86 o                         
   1  13  14          5.52          3.94         4.80 o                         
  -3   0  15        313.96        343.74        57.18 o                         
  -1   0  15          6.59          6.25         3.26 o                         
   1   0  15       2434.47       2746.28        92.82 o                         
   3   0  15         72.32         74.23        10.04 o                         
  -4   1  15         25.48         47.32        25.37 o                         
  -3   1  15         24.51         23.30         5.73 o                         
  -2   1  15          0.00          0.01         2.00 o                         
  -1   1  15         44.60         46.71         4.13 o                         
   0   1  15         41.19         56.20         5.28 o                         
   1   1  15         63.41         56.64         7.31 o                         
   2   1  15          9.31         10.56         3.92 o                         
   3   1  15          6.88          4.05         3.64 o                         
   4   1  15          0.28          0.78         7.83 o                         
  -4   2  15        101.58        181.25        70.23 o                         
  -3   2  15        121.54        128.84        10.56 o                         
  -2   2  15          9.00          8.58         2.96 o                         
  -1   2  15          6.89          9.01         2.12 o                         
   0   2  15          6.72          9.36         2.86 o                         
   1   2  15        350.81        355.07        17.37 o                         
   2   2  15          0.00          0.11         3.43 o                         
   3   2  15         39.96         35.31         5.69 o                         
   4   2  15         18.83         15.51         8.37 o                         
  -4   3  15          6.19         11.63        40.37 o                         
  -3   3  15        131.89        132.51        12.15 o                         
  -2   3  15          0.61          1.33         2.97 o                         
  -1   3  15       2980.83       3078.39        70.09 o                         
   0   3  15         14.19         22.55         5.21 o                         
   1   3  15         87.28         93.26         6.50 o                         
   2   3  15         66.86         64.97         6.48 o                         
   3   3  15          2.75          4.17         3.43 o                         
   4   3  15          0.49          0.32         5.73 o                         
  -4   4  15          2.99          4.76        45.36 o                         
  -3   4  15          1.71          2.65         3.85 o                         
  -2   4  15         14.80         16.12         5.16 o                         
  -1   4  15          4.09          8.21         3.60 o                         
   0   4  15        393.64        485.29        15.97 o                         
   1   4  15         73.54         75.11         6.43 o                         
   2   4  15          2.33          2.05         2.36 o                         
   3   4  15          0.33          0.40         3.57 o                         
   4   4  15          0.79          0.14         5.18 o                         
  -4   5  15         33.77         57.22        62.71 o                         
  -3   5  15         10.12          7.22         5.00 o                         
  -2   5  15         12.35          9.37         4.88 o                         
  -1   5  15        278.57        241.60        12.71 o                         
   0   5  15          0.16          0.77         2.44 o                         
   1   5  15         36.63         38.90         4.11 o                         
   2   5  15        296.65        292.48        13.79 o                         
   3   5  15         49.33         44.82         6.23 o                         
   4   5  15          2.02          1.81         4.78 o                         
  -3   6  15          1.88          5.13         5.02 o                         
  -2   6  15          1.50          1.74         3.54 o                         
  -1   6  15        333.55        298.08        14.06 o                         
   0   6  15          3.82          5.06         2.38 o                         
   1   6  15          4.89         13.00         3.00 o                         
   2   6  15         79.23         82.14         6.97 o                         
   3   6  15          8.33          6.51         3.14 o                         
   4   6  15          0.56          0.65         3.40 o                         
  -4   7  15          3.97         14.51        56.71 o                         
  -3   7  15         51.56         60.55        11.05 o                         
  -2   7  15         58.49         46.73         6.66 o                         
  -1   7  15       3373.34       3053.40       116.34 o                         
   0   7  15         63.75         60.30         5.80 o                         
   1   7  15          0.35          0.33         2.07 o                         
   2   7  15          0.88          0.83         2.51 o                         
   3   7  15          7.81          6.62         3.61 o                         
  -3   8  15          0.00          0.41         4.56 o                         
  -2   8  15          0.32          0.07         3.09 o                         
  -1   8  15        168.06        181.60        12.25 o                         
   0   8  15        133.97        135.91         8.63 o                         
   1   8  15         22.70         24.83         3.87 o                         
   2   8  15         32.87         31.42         5.13 o                         
   3   8  15          0.38         -0.51         3.91 o                         
  -3   9  15          3.00          6.13        13.52 o                         
  -2   9  15         53.98         52.30         8.31 o                         
  -1   9  15        199.58        173.21        12.07 o                         
   0   9  15        102.77         95.81         7.55 o                         
   1   9  15        109.53        112.53         8.12 o                         
   2   9  15         63.19         65.17         7.11 o                         
   3   9  15          6.81          5.21         4.62 o                         
  -3  10  15         15.98         13.01         8.65 o                         
  -2  10  15         13.97         17.71         6.58 o                         
  -1  10  15          9.89         10.33         5.01 o                         
   0  10  15          0.12         -0.34         3.04 o                         
   1  10  15          0.48          0.71         3.00 o                         
   2  10  15          9.33         14.13         4.92 o                         
   3  10  15          2.12          2.37         3.68 o                         
  -2  11  15         40.66         45.60         9.95 o                         
  -1  11  15         34.96         45.66         7.76 o                         
   0  11  15          0.89          2.35         3.01 o                         
   1  11  15          3.13          1.50         3.24 o                         
   2  11  15          0.07         -0.27         4.28 o                         
  -2  12  15          1.89          3.88         6.48 o                         
   0  12  15          3.62          4.18         7.36 o                         
   1  12  15          1.10          2.20         4.53 o                         
   2  12  15          0.20          0.20         3.02 o                         
  -1  13  15          4.76          4.96         4.37 o                         
   0  13  15         17.37         17.64         6.47 o                         
   1  13  15         30.76         41.35         8.29 o                         
  -4   0  16          3.67          3.30        24.30 o                         
  -2   0  16        307.34        305.26        47.87 o                         
   0   0  16        145.79        186.10        26.25 o                         
   2   0  16         58.49         60.44        11.56 o                         
   4   0  16          9.37          4.21        18.22 o                         
  -4   1  16         25.87         38.75        25.59 o                         
  -3   1  16         68.39         58.51        10.40 o                         
  -2   1  16          4.84          2.95         2.33 o                         
  -1   1  16         18.07         19.15         2.62 o                         
   0   1  16        123.73        166.08        18.60 o                         
   1   1  16         49.59         53.20         5.57 o                         
   2   1  16         10.84         14.30         4.67 o                         
   3   1  16          0.88          0.09         3.58 o                         
   4   1  16         11.18          6.74         8.33 o                         
  -4   2  16          0.77          0.84        21.64 o                         
  -3   2  16         52.31         42.65        13.19 o                         
  -2   2  16         66.33         70.76         6.70 o                         
  -1   2  16        425.28        467.26        13.91 o                         
   0   2  16         84.23        108.93         9.01 o                         
   1   2  16         11.39          9.83         2.79 o                         
   2   2  16          6.83          6.93         4.25 o                         
   3   2  16          1.42          0.48         3.35 o                         
   4   2  16          2.24          0.90         6.07 o                         
  -4   3  16          5.25         25.08        46.46 o                         
  -3   3  16        317.07        333.59        19.83 o                         
  -2   3  16        183.00        165.56        12.87 o                         
  -1   3  16          0.16          0.28         3.19 o                         
   0   3  16        303.46        386.51        14.92 o                         
   1   3  16         43.62         47.87         5.78 o                         
   2   3  16        122.58        116.18         9.01 o                         
   3   3  16          0.04         -0.27         3.14 o                         
   4   3  16         12.88          8.47         7.04 o                         
  -4   4  16          2.69          9.98        45.81 o                         
  -3   4  16        126.19        121.37        16.54 o                         
  -2   4  16        139.45        125.82        13.04 o                         
  -1   4  16        299.99        287.27        13.12 o                         
   0   4  16        205.55        202.74        12.20 o                         
   1   4  16          0.04          0.20         2.45 o                         
   2   4  16        128.32        109.67        14.10 o                         
   3   4  16          0.00          0.80         3.47 o                         
   4   4  16          4.98          2.33         6.56 o                         
  -3   5  16        260.68        270.33        27.64 o                         
  -2   5  16          2.28          2.95         3.70 o                         
  -1   5  16          6.34         11.65         3.79 o                         
   0   5  16         56.04         71.03         6.16 o                         
   1   5  16          5.20          6.90         2.72 o                         
   2   5  16         17.46         15.43         3.72 o                         
   3   5  16          0.57          1.09         3.34 o                         
   4   5  16         17.56         18.65         7.67 o                         
  -4   6  16         20.14         54.47        68.66 o                         
  -3   6  16         20.55         23.10         7.21 o                         
  -2   6  16        300.22        283.07        18.16 o                         
  -1   6  16       1965.80       1868.16        40.86 o                         
   0   6  16         18.94         20.36         3.88 o                         
   1   6  16         27.14         30.70         4.07 o                         
   2   6  16          0.17          0.05         2.55 o                         
   3   6  16          0.05          0.50         1.91 o                         
   4   6  16         18.84         21.97        13.46 o                         
  -3   7  16         41.45         44.63         9.76 o                         
  -2   7  16        120.36        120.95         9.99 o                         
  -1   7  16          0.24          0.95         3.96 o                         
   0   7  16          1.82          1.48         2.83 o                         
   1   7  16          0.01         -0.12         2.08 o                         
   2   7  16         33.75         36.22         5.17 o                         
   3   7  16          0.22         -0.06         3.04 o                         
  -3   8  16          5.60          4.16         5.38 o                         
  -2   8  16         77.72         85.54         9.12 o                         
  -1   8  16        256.14        249.04        14.29 o                         
   0   8  16         14.10         12.60         3.68 o                         
   1   8  16          0.75          1.47         2.31 o                         
   2   8  16          8.92         12.37         3.84 o                         
   3   8  16          3.92          3.27         9.93 o                         
  -3   9  16          0.20         -0.25        12.63 o                         
  -2   9  16          2.98          3.82         3.79 o                         
  -1   9  16         26.08         20.92         5.55 o                         
   0   9  16          4.67          6.30         3.31 o                         
   1   9  16          6.12          5.46         2.78 o                         
   2   9  16          8.52          8.66         3.60 o                         
   3   9  16          0.22          0.17         4.09 o                         
  -3  10  16         24.18         43.97        30.46 o                         
  -2  10  16         23.03         26.48        14.79 o                         
  -1  10  16         39.36         43.45         7.79 o                         
   0  10  16         24.87         31.62         5.53 o                         
   1  10  16        112.35        131.69         9.91 o                         
   2  10  16         25.87         22.91         5.60 o                         
  -2  11  16         76.52         90.78        14.93 o                         
  -1  11  16         26.65         31.33         7.26 o                         
   0  11  16          1.31          0.72         3.17 o                         
   1  11  16         24.61         26.28         6.67 o                         
   2  11  16          0.53          0.16         4.01 o                         
  -2  12  16          5.35          1.91         6.13 o                         
  -1  12  16          0.86          0.27        10.74 o                         
   0  12  16          3.99          3.00         6.41 o                         
   1  12  16         37.18         41.21         8.23 o                         
  -1  13  16          0.25         -0.01         4.27 o                         
   0  13  16          2.78          3.94         4.47 o                         
   1  13  16          0.01         -0.07         3.79 o                         
  -3   0  17          0.20          2.17         6.03 o                         
  -1   0  17        371.71        355.58        17.66 o                         
   1   0  17        300.38        285.73        37.86 o                         
   3   0  17         52.80         49.12         8.54 o                         
  -4   1  17          0.79          2.54        19.66 o                         
  -3   1  17         51.36         37.78        11.18 o                         
  -2   1  17         97.67         99.18        11.60 o                         
  -1   1  17          2.32          2.89         1.98 o                         
   0   1  17          1.80          2.75         1.67 o                         
   1   1  17         49.46         65.62         6.28 o                         
   2   1  17         19.93         19.59         5.30 o                         
   3   1  17         10.12          9.80         4.02 o                         
   4   1  17          0.04         -0.60         7.57 o                         
  -4   2  17         17.71         49.27        30.80 o                         
  -3   2  17          5.54          6.59         4.02 o                         
  -2   2  17        127.25        120.96         9.86 o                         
  -1   2  17        582.87        611.45        24.84 o                         
   0   2  17         51.83         64.34         5.28 o                         
   1   2  17         21.14         32.95         5.61 o                         
   2   2  17        148.64        143.13        10.69 o                         
   3   2  17         34.78         36.57         6.07 o                         
   4   2  17          0.10          1.07         5.04 o                         
  -4   3  17          6.58         22.45        26.80 o                         
  -3   3  17         53.13         56.94         8.45 o                         
  -2   3  17        403.57        377.72        21.59 o                         
  -1   3  17        182.88        171.66        16.14 o                         
   0   3  17         36.72         35.27         4.52 o                         
   1   3  17        186.25        192.08         9.50 o                         
   2   3  17         39.81         41.58         6.28 o                         
   3   3  17          0.18         -0.01         3.33 o                         
   4   3  17          0.41          0.20         4.43 o                         
  -3   4  17          0.12         -0.08         3.82 o                         
  -2   4  17        224.61        227.85        17.60 o                         
  -1   4  17        935.58        914.89        26.58 o                         
   0   4  17         77.60         77.88         7.53 o                         
   1   4  17         70.70         79.15         5.80 o                         
   2   4  17         24.43         25.65         4.71 o                         
   3   4  17          7.82          6.76         4.34 o                         
   4   4  17          6.52          5.28         7.61 o                         
  -3   5  17        116.43        119.68        16.52 o                         
  -2   5  17         40.37         44.52         7.34 o                         
  -1   5  17        221.28        230.47        12.55 o                         
   0   5  17          8.63          9.81         3.39 o                         
   1   5  17         26.82         27.46         4.34 o                         
   2   5  17          2.30          1.54         2.42 o                         
   3   5  17          6.05          9.02         4.08 o                         
   4   5  17          0.11         -0.03         3.68 o                         
  -4   6  17          4.18          6.18        59.22 o                         
  -3   6  17          7.03         10.41         5.72 o                         
  -2   6  17         31.75         30.12         6.80 o                         
  -1   6  17        217.21        216.31        12.01 o                         
   0   6  17         70.36         75.26         6.73 o                         
   1   6  17         30.04         31.89         4.24 o                         
   2   6  17          0.86          0.49         2.56 o                         
   3   6  17          6.91          3.67         1.99 o                         
  -3   7  17          9.26         10.66         5.90 o                         
  -2   7  17         41.70         44.21         7.13 o                         
  -1   7  17          0.64          1.32         3.17 o                         
   0   7  17        232.12        203.56        10.20 o                         
   1   7  17          2.52          2.97         2.39 o                         
   2   7  17          7.42         11.31         3.66 o                         
   3   7  17          4.88          5.76         5.21 o                         
  -3   8  17          0.05          0.18         5.17 o                         
  -2   8  17          7.83          7.82         4.83 o                         
  -1   8  17        108.85        114.73         9.86 o                         
   0   8  17         28.93         35.24         5.41 o                         
   1   8  17          1.68          1.48         2.37 o                         
   2   8  17         33.27         36.01         5.36 o                         
   3   8  17         51.91         55.74         9.45 o                         
  -3   9  17          0.75          0.47        12.49 o                         
  -2   9  17          9.74         11.18         5.16 o                         
  -1   9  17         43.59         46.02         7.47 o                         
   0   9  17         96.40         82.60         7.57 o                         
   1   9  17         44.13         45.75         5.60 o                         
   2   9  17          1.88          1.96         2.89 o                         
   3   9  17          0.35          0.22         3.24 o                         
  -3  10  17         14.82         20.33         8.83 o                         
  -2  10  17          4.53          7.23        16.84 o                         
  -1  10  17         69.04         71.25         9.59 o                         
   0  10  17          0.01         -0.20         2.88 o                         
   1  10  17          0.60          0.15         2.98 o                         
   2  10  17         25.29         29.06         9.55 o                         
  -2  11  17          0.10         -0.44         5.57 o                         
  -1  11  17          0.61          0.47         5.58 o                         
   0  11  17          0.17          0.64         3.11 o                         
   1  11  17          6.10          4.04         7.05 o                         
   2  11  17          0.55          0.81         3.17 o                         
  -2  12  17          0.19         13.27        58.72 o                         
  -1  12  17          7.30          9.22         7.73 o                         
   0  12  17          0.19          1.00         3.37 o                         
   1  12  17         14.18         18.01         5.98 o                         
   0  13  17          6.62          8.54         4.08 o                         
  -4   0  18          0.62          8.65        29.34 o                         
  -2   0  18          0.84          1.56         5.45 o                         
   0   0  18         90.68         18.77        14.96 o                         
   2   0  18        122.52        127.47        21.00 o                         
   4   0  18          0.62          0.47         9.57 o                         
  -4   1  18         14.34         23.49        23.58 o                         
  -3   1  18        224.37        152.04        51.94 o                         
  -2   1  18        661.54        643.00        37.17 o                         
  -1   1  18        186.37        185.69        17.63 o                         
   0   1  18        190.09        210.45         9.22 o                         
   1   1  18         50.97         51.80         5.69 o                         
   2   1  18        193.90        187.38        11.40 o                         
   3   1  18          0.63          0.65         2.98 o                         
   4   1  18         13.38         10.05         8.12 o                         
  -4   2  18         10.36         42.61        28.70 o                         
  -3   2  18        157.42        139.53        15.89 o                         
  -2   2  18         80.61         85.25         9.15 o                         
  -1   2  18        170.88        166.21        14.74 o                         
   0   2  18        954.38       1100.40        38.91 o                         
   1   2  18          1.01          0.91         2.39 o                         
   2   2  18          2.26          1.57         3.52 o                         
   3   2  18          1.33          1.35         4.06 o                         
   4   2  18          1.06          1.02         7.73 o                         
  -4   3  18          0.43          9.06        33.04 o                         
  -3   3  18        124.14        110.15        11.40 o                         
  -2   3  18        266.82        287.66        18.86 o                         
  -1   3  18         54.80         58.26         6.41 o                         
   0   3  18        536.46        585.32        18.59 o                         
   1   3  18         35.37         35.33         3.95 o                         
   2   3  18         31.11         33.62         6.01 o                         
   3   3  18          0.33          0.81         3.44 o                         
   4   3  18          2.97          1.36         6.65 o                         
  -3   4  18          9.20          9.35         5.00 o                         
  -2   4  18         71.10         74.13         8.50 o                         
  -1   4  18          9.67          9.15         3.61 o                         
   0   4  18        572.81        572.00        20.25 o                         
   1   4  18          0.50          1.43         2.77 o                         
   2   4  18          6.43          6.82         4.11 o                         
   3   4  18         50.00         49.38         7.14 o                         
   4   4  18          3.32          1.13         4.57 o                         
  -4   5  18          7.16         22.66        62.20 o                         
  -3   5  18         93.60         96.88        13.22 o                         
  -2   5  18          8.05         14.09         5.06 o                         
  -1   5  18         26.62         32.33         5.69 o                         
   0   5  18        144.90        141.58         8.75 o                         
   1   5  18        133.92        135.27         7.70 o                         
   2   5  18          0.52          0.31         1.90 o                         
   3   5  18         17.61         16.42         4.68 o                         
  -4   6  18         15.99        140.38        94.84 o                         
  -3   6  18         81.39         81.13        18.12 o                         
  -2   6  18         95.17         98.63        11.12 o                         
  -1   6  18          3.72          5.46         3.28 o                         
   0   6  18       1480.03       1348.60        33.06 o                         
   1   6  18         38.76         46.29         5.23 o                         
   2   6  18         38.50         42.62         5.45 o                         
   3   6  18         25.84         14.94         5.16 o                         
  -3   7  18          0.00         -0.11         4.25 o                         
  -2   7  18         16.14         14.18         5.37 o                         
  -1   7  18        103.02         99.68         8.78 o                         
   0   7  18       1014.62        946.34        24.71 o                         
   1   7  18          7.00         12.09         3.35 o                         
   2   7  18          0.46          0.98         2.73 o                         
   3   7  18         15.86         16.40        10.64 o                         
  -3   8  18          6.41         18.95        51.03 o                         
  -2   8  18         30.92         26.32         6.39 o                         
  -1   8  18         41.42         32.00         5.84 o                         
   0   8  18        949.84        875.83        22.80 o                         
   1   8  18        117.34        111.15         7.40 o                         
   2   8  18          1.51          0.96         2.92 o                         
   3   8  18          7.92          7.25         4.39 o                         
  -3   9  18         21.12         19.41         9.36 o                         
  -2   9  18         24.22         25.90         6.73 o                         
  -1   9  18         44.02         44.67         6.78 o                         
   0   9  18         50.01         55.13         6.57 o                         
   1   9  18          2.88          4.05         3.01 o                         
   2   9  18          7.38          5.98         3.50 o                         
   3   9  18          3.07          6.15         3.92 o                         
  -2  10  18         23.70         23.78        12.26 o                         
  -1  10  18         83.91         80.39         9.86 o                         
   0  10  18          4.81          9.18         3.92 o                         
   1  10  18         29.98         27.66         5.20 o                         
   2  10  18         28.04         28.01        15.16 o                         
  -2  11  18          9.02         13.57         7.33 o                         
  -1  11  18         16.09         17.65         8.46 o                         
   0  11  18         23.70         34.41        11.29 o                         
   1  11  18          4.37          2.71         6.81 o                         
   2  11  18          2.10          1.37         3.30 o                         
  -1  12  18         11.17         13.02         6.35 o                         
   0  12  18          2.55          2.31         3.82 o                         
   1  12  18          1.33          0.67         3.79 o                         
   0  13  18          2.01          1.67         3.69 o                         
  -3   0  19        349.83        271.28        84.47 o                         
  -1   0  19          1.10          0.90         2.60 o                         
   1   0  19          5.52          4.18         2.66 o                         
   3   0  19          0.35          0.04         4.62 o                         
  -4   1  19          1.91          2.19        20.46 o                         
  -3   1  19         52.63         27.89        10.47 o                         
  -2   1  19         11.96          3.07         5.76 o                         
  -1   1  19         12.83         14.50         2.77 o                         
   0   1  19         77.06         98.63         9.19 o                         
   1   1  19         90.25         91.32         8.39 o                         
   2   1  19          3.16          3.96         3.87 o                         
   3   1  19          0.29          1.08         2.92 o                         
   4   1  19          0.86         -0.67         8.91 o                         
  -4   2  19          1.60         -1.01        25.26 o                         
  -3   2  19         22.69         22.40         6.67 o                         
  -2   2  19        117.22        126.47        12.69 o                         
  -1   2  19          9.82          8.88         3.76 o                         
   0   2  19         76.53         83.08         5.81 o                         
   1   2  19          6.05          7.83         2.71 o                         
   2   2  19          1.69          2.77         3.52 o                         
   3   2  19         10.14          9.45         4.78 o                         
   4   2  19          0.65          1.25         7.52 o                         
  -4   3  19          4.98         10.53        36.75 o                         
  -3   3  19          1.40          2.66         3.79 o                         
  -2   3  19         27.20         27.01         6.85 o                         
  -1   3  19         72.22         61.86         6.79 o                         
   0   3  19         78.15         92.76         7.24 o                         
   1   3  19        180.95        203.15        10.74 o                         
   2   3  19          0.77          0.36         3.32 o                         
   3   3  19          6.27          7.76         4.31 o                         
   4   3  19          1.17          0.76         4.46 o                         
  -3   4  19         30.53         30.30         7.33 o                         
  -2   4  19        617.65        596.05        27.08 o                         
  -1   4  19          0.43          0.52         3.01 o                         
   0   4  19         13.93         16.58         4.39 o                         
   1   4  19          5.93          4.66         3.17 o                         
   2   4  19          1.61          2.33         3.69 o                         
   3   4  19         19.38         19.02         5.17 o                         
   4   4  19          0.00          0.26         5.75 o                         
  -4   5  19          0.25          0.46        55.06 o                         
  -3   5  19          2.24          3.13         4.37 o                         
  -2   5  19         62.61         57.16         9.24 o                         
  -1   5  19        447.45        400.83        17.20 o                         
   0   5  19        358.65        340.24        15.52 o                         
   1   5  19          8.94         10.77         3.76 o                         
   2   5  19          6.07          3.57         1.97 o                         
   3   5  19         13.05         14.32         4.51 o                         
  -3   6  19          0.03          0.10         3.97 o                         
  -2   6  19        349.82        330.83        20.03 o                         
  -1   6  19          6.07          6.94         3.92 o                         
   0   6  19          1.62          1.98         3.63 o                         
   1   6  19         46.35         43.96         5.47 o                         
   2   6  19          1.14          0.96         2.80 o                         
   3   6  19          0.09         -0.12         8.40 o                         
  -3   7  19         70.13         85.60        13.13 o                         
  -2   7  19         21.01         27.82         6.82 o                         
  -1   7  19        195.92        194.93        12.13 o                         
   0   7  19        776.82        780.97        22.22 o                         
   1   7  19         71.66         69.86         6.26 o                         
   2   7  19         12.32         13.40         4.11 o                         
   3   7  19          0.88          0.11         4.95 o                         
  -3   8  19          1.54          0.57        11.95 o                         
  -2   8  19          2.60          3.99         4.33 o                         
  -1   8  19          0.19          0.16         3.05 o                         
   0   8  19        183.11        156.97        10.14 o                         
   1   8  19         63.49         63.23         6.41 o                         
   2   8  19          0.71          0.63         2.69 o                         
   3   8  19          2.90          0.90         3.14 o                         
  -3   9  19         13.34         20.66         8.23 o                         
  -2   9  19          0.02         -0.26         7.14 o                         
  -1   9  19          4.93          6.62         4.08 o                         
   0   9  19          9.65          9.86         3.94 o                         
   1   9  19          2.21          3.91         3.22 o                         
   2   9  19         28.19         31.93         7.18 o                         
  -2  10  19          0.76          2.42         4.74 o                         
  -1  10  19         39.88         48.40         7.93 o                         
   0  10  19        101.83         96.47         9.15 o                         
   1  10  19          0.98          1.73         3.40 o                         
   2  10  19          0.17          0.28         3.16 o                         
  -2  11  19         41.99         67.95        22.43 o                         
  -1  11  19          0.05          1.69         8.79 o                         
   0  11  19         20.78         32.64        10.75 o                         
   1  11  19         28.89         32.75         6.99 o                         
   2  11  19         62.14         66.37         9.68 o                         
  -1  12  19         41.65         54.79         9.39 o                         
   0  12  19          0.10          0.16         3.56 o                         
   1  12  19          2.56          3.55         4.02 o                         
  -4   0  20         31.59         76.90        48.52 o                         
  -2   0  20        286.16        229.51        23.78 o                         
   0   0  20         76.94          7.72        14.51 o                         
   2   0  20         11.05          2.96         3.90 o                         
   4   0  20          7.82          6.00        15.15 o                         
  -4   1  20          9.60         21.42        35.11 o                         
  -3   1  20          2.07          2.48         3.30 o                         
  -2   1  20        117.73        115.34        16.26 o                         
  -1   1  20         11.49          9.22         2.63 o                         
   0   1  20         84.38         90.95         6.06 o                         
   1   1  20         21.86         23.09         3.77 o                         
   2   1  20        131.05        123.84         9.65 o                         
   3   1  20          3.90          2.45         2.97 o                         
   4   1  20          2.33          1.43         6.28 o                         
  -4   2  20          9.54          3.94        30.62 o                         
  -3   2  20          3.55          3.52         5.37 o                         
  -2   2  20         15.19         18.04         6.70 o                         
  -1   2  20        890.39        834.33        41.43 o                         
   0   2  20        176.97        188.51         9.13 o                         
   1   2  20         32.90         36.44         4.55 o                         
   2   2  20         29.04         24.70         5.32 o                         
   3   2  20         12.87         18.77         5.40 o                         
   4   2  20          1.12          0.33         6.01 o                         
  -3   3  20          7.06          5.89         4.47 o                         
  -2   3  20         97.17         89.81        11.38 o                         
  -1   3  20         60.48         62.33         6.87 o                         
   0   3  20        659.51        683.86        23.69 o                         
   1   3  20         30.92         13.23         7.00 o                         
   2   3  20          0.28          0.31         3.25 o                         
   3   3  20          6.38          5.64         4.54 o                         
   4   3  20          1.33          2.42         5.34 o                         
  -4   4  20          1.63         10.07        51.08 o                         
  -3   4  20          4.91          9.38         5.07 o                         
  -2   4  20        376.34        389.47        24.18 o                         
  -1   4  20        465.86        449.99        17.90 o                         
   0   4  20        345.06        406.36        26.95 o                         
   1   4  20         22.27         25.98         4.39 o                         
   2   4  20         29.71         28.68         5.93 o                         
   3   4  20          0.10          0.53         3.77 o                         
  -4   5  20          5.37         13.09        57.90 o                         
  -3   5  20         42.82         48.73         9.01 o                         
  -2   5  20         92.08         80.73        11.71 o                         
  -1   5  20         48.63         47.35         6.48 o                         
   0   5  20         65.92         69.90         6.62 o                         
   1   5  20          0.06         -0.03         2.77 o                         
   2   5  20         43.72         18.19         9.12 o                         
   3   5  20          2.19          0.49         5.91 o                         
  -3   6  20          8.08         11.80         5.97 o                         
  -2   6  20         24.23         23.90         6.76 o                         
  -1   6  20          1.23          0.55         2.99 o                         
   0   6  20         68.47         64.50         6.87 o                         
   1   6  20         87.50         85.80         7.58 o                         
   2   6  20          0.05          0.24         2.93 o                         
   3   6  20          0.00         -0.19         8.43 o                         
  -3   7  20          1.36          1.51         5.68 o                         
  -2   7  20          8.38          8.17         5.65 o                         
  -1   7  20          0.61          0.50         2.95 o                         
   0   7  20         55.91         64.37         6.91 o                         
   1   7  20          4.27          4.64         3.99 o                         
   2   7  20          4.88          4.86         3.55 o                         
   3   7  20          5.94          1.52         2.03 o                         
  -3   8  20         38.14         62.82        19.16 o                         
  -2   8  20          4.66          4.80         4.56 o                         
  -1   8  20         14.73         12.34         4.31 o                         
   0   8  20        134.35        126.45         9.89 o                         
   1   8  20         31.25         27.68         5.23 o                         
   2   8  20          0.09          0.45         2.85 o                         
   3   8  20          0.75          0.95         3.43 o                         
  -3   9  20         28.16         33.22        11.48 o                         
  -2   9  20         15.97         20.90         9.89 o                         
  -1   9  20         13.02         14.33         4.60 o                         
   0   9  20          3.47          3.99         3.81 o                         
   1   9  20         17.83         22.80         4.79 o                         
   2   9  20          0.36         -0.03         4.46 o                         
  -2  10  20         11.56         21.51         6.68 o                         
  -1  10  20          6.46          8.48         6.64 o                         
   0  10  20          0.18          0.27         3.30 o                         
   1  10  20         13.08         16.29         5.74 o                         
   2  10  20          9.26         12.00         4.18 o                         
  -2  11  20         84.22        105.79        17.63 o                         
  -1  11  20          0.28         -0.31         4.71 o                         
   0  11  20          7.77          9.07         6.11 o                         
   1  11  20          0.22         -0.15         4.01 o                         
  -1  12  20          4.17          4.45         4.87 o                         
   0  12  20          6.97         12.42         5.63 o                         
   1  12  20          1.73          2.88         4.09 o                         
  -3   0  21         73.80         58.03        23.32 o                         
  -1   0  21        339.32        304.95        24.53 o                         
   1   0  21        362.73        406.46        40.28 o                         
   3   0  21         24.04         25.52         7.01 o                         
  -3   1  21          0.41         -0.31         2.76 o                         
  -2   1  21         95.22         41.63        28.15 o                         
  -1   1  21        399.86        409.77        20.68 o                         
   0   1  21         82.46         80.53         6.60 o                         
   1   1  21         12.53         18.96         3.81 o                         
   2   1  21          6.04          6.59         4.13 o                         
   3   1  21          3.68          3.71         3.70 o                         
   4   1  21          0.20         -2.39         5.34 o                         
  -3   2  21         17.21         20.27         6.79 o                         
  -2   2  21        477.69        458.16        25.23 o                         
  -1   2  21        626.20        592.57        19.70 o                         
   0   2  21        382.20        391.49        13.67 o                         
   1   2  21        434.73        442.07        14.52 o                         
   2   2  21         31.89         30.68         6.04 o                         
   3   2  21         19.81         18.26         5.44 o                         
  -4   3  21          1.27         -4.21        47.97 o                         
  -3   3  21         13.15         15.60         6.27 o                         
  -2   3  21        143.09        128.63        14.24 o                         
  -1   3  21        222.42        246.85        12.46 o                         
   0   3  21        137.36        149.37         8.22 o                         
   1   3  21        130.35        153.26        10.13 o                         
   2   3  21          2.80          2.85         3.73 o                         
   3   3  21          4.93          6.22         4.44 o                         
  -4   4  21          6.12         21.37        61.65 o                         
  -3   4  21          0.88          0.64         3.62 o                         
  -2   4  21          9.46         17.16         6.29 o                         
  -1   4  21        424.83        436.17        18.40 o                         
   0   4  21         11.77         12.97         4.01 o                         
   1   4  21         26.28         30.09         4.45 o                         
   2   4  21         42.19         43.96         6.78 o                         
   3   4  21          8.17          4.53         5.68 o                         
  -3   5  21         28.39         30.65         7.64 o                         
  -2   5  21         15.69         18.88         6.98 o                         
  -1   5  21         27.40         21.34         5.02 o                         
   0   5  21         43.19         45.47         5.62 o                         
   1   5  21         33.40         31.57         5.02 o                         
   2   5  21          8.86          8.94         3.54 o                         
   3   5  21          0.98          0.55         6.39 o                         
  -3   6  21          8.38          7.04         5.18 o                         
  -2   6  21         76.90         75.84        12.62 o                         
  -1   6  21         16.04         12.58         4.64 o                         
   0   6  21         15.08         15.09         4.56 o                         
   1   6  21        401.60        410.58        14.70 o                         
   2   6  21         49.97         44.78         6.26 o                         
   3   6  21          0.03          0.08         3.11 o                         
  -3   7  21         21.85         40.23        61.65 o                         
  -2   7  21          5.52          2.47         4.80 o                         
  -1   7  21        154.54        149.07        10.91 o                         
   0   7  21         92.41         85.53         8.18 o                         
   1   7  21        399.47        353.05        13.71 o                         
   2   7  21         31.67         31.58         5.65 o                         
   3   7  21          7.89          2.23         1.83 o                         
  -3   8  21          0.19          0.31         4.06 o                         
  -2   8  21         28.51         41.87         8.85 o                         
  -1   8  21         95.20         91.37         9.01 o                         
   0   8  21        142.69        148.77        10.72 o                         
   1   8  21        251.76        245.74        12.17 o                         
   2   8  21          0.00          0.22         4.30 o                         
   3   8  21          0.01          0.04         3.25 o                         
  -1   9  21          6.61          7.56         3.96 o                         
   0   9  21         13.21         14.13         4.73 o                         
   1   9  21         40.15         35.08         5.84 o                         
   2   9  21         16.03         14.27         5.34 o                         
  -2  10  21          1.64          2.49         5.22 o                         
  -1  10  21          1.09          0.52         5.33 o                         
   0  10  21          3.80          3.29         5.63 o                         
   1  10  21          1.30         -0.06         7.22 o                         
   2  10  21          2.45          1.78         3.89 o                         
  -1  11  21          6.87          6.45         6.11 o                         
   0  11  21         29.14         32.04         7.70 o                         
   1  11  21          7.55          7.66         4.69 o                         
   0  12  21         14.95         27.37         6.35 o                         
  -2   0  22        640.24        330.16       210.29 o                         
   0   0  22         46.11         12.76        11.06 o                         
   2   0  22        119.03         37.33        42.08 o                         
  -4   1  22          2.26          9.89        37.94 o                         
  -3   1  22          4.77          1.69         2.39 o                         
  -2   1  22        271.57        260.13        30.53 o                         
  -1   1  22          0.13         -0.22         2.37 o                         
   0   1  22         30.48         29.72         4.59 o                         
   1   1  22         46.48         44.39         4.97 o                         
   2   1  22          0.05          0.21         3.34 o                         
   3   1  22          8.33         11.29         4.74 o                         
  -4   2  22          2.11         29.02        47.05 o                         
  -3   2  22         19.08         19.55         7.51 o                         
  -2   2  22         32.24         21.06         7.48 o                         
  -1   2  22          8.63         11.29         3.75 o                         
   0   2  22        163.02        171.78        10.02 o                         
   1   2  22         67.44         69.20         6.00 o                         
   2   2  22          1.79          2.48         3.86 o                         
   3   2  22          0.72          1.24         4.51 o                         
  -4   3  22          0.02          1.69        45.68 o                         
  -3   3  22          1.26          1.88         5.69 o                         
  -2   3  22        131.66        150.84        15.27 o                         
  -1   3  22        172.26        182.05        11.22 o                         
   0   3  22         96.08        115.71         8.79 o                         
   1   3  22          0.09          0.42         2.23 o                         
   2   3  22          2.81          2.48         3.66 o                         
   3   3  22          7.04          6.07         5.84 o                         
  -3   4  22         19.54         15.72         5.79 o                         
  -2   4  22         47.26         51.24         9.59 o                         
  -1   4  22         28.96         29.61         6.11 o                         
   0   4  22        292.57        315.71        21.21 o                         
   1   4  22          1.21          1.55         2.65 o                         
   2   4  22         22.18         23.58         5.54 o                         
   3   4  22          0.97          2.07         5.62 o                         
  -3   5  22         29.49         31.82         9.31 o                         
  -2   5  22         30.47         27.81         7.73 o                         
  -1   5  22        373.72        354.44        16.72 o                         
   0   5  22         17.03         19.25         4.37 o                         
   1   5  22         84.45         92.38         7.45 o                         
   2   5  22         24.95         22.89         5.33 o                         
   3   5  22          1.73          1.75         3.46 o                         
  -3   6  22          0.66          0.77         4.26 o                         
  -2   6  22         53.88         73.99        11.92 o                         
  -1   6  22         26.58         29.81         5.94 o                         
   0   6  22        154.42        155.16        10.43 o                         
   1   6  22        219.87        239.03        11.51 o                         
   2   6  22          5.25          3.76         2.53 o                         
   3   6  22          5.18          4.95         4.00 o                         
  -3   7  22         50.60         94.43        75.71 o                         
  -2   7  22          2.79          2.84         4.26 o                         
  -1   7  22         22.46         24.36         5.60 o                         
   0   7  22        104.57        101.82         9.02 o                         
   1   7  22         33.29         32.12         6.33 o                         
   2   7  22         57.75         56.37         7.37 o                         
   3   7  22          0.01         -0.16         1.92 o                         
  -3   8  22          0.76          0.03         4.21 o                         
  -2   8  22         30.30         48.02        21.06 o                         
  -1   8  22         82.95         79.03         8.44 o                         
   0   8  22          6.36          7.54         4.17 o                         
   1   8  22         66.32         60.07         7.10 o                         
   2   8  22          6.11          4.57         8.03 o                         
  -2   9  22         29.67         36.62        11.00 o                         
  -1   9  22          0.30         -0.01         2.94 o                         
   0   9  22          1.58          2.15         3.34 o                         
   1   9  22        175.18        157.42        13.91 o                         
   2   9  22         10.37          6.55         3.81 o                         
  -2  10  22         22.12         38.73        15.50 o                         
  -1  10  22         13.81         23.99        11.39 o                         
   0  10  22          5.07          4.99         5.16 o                         
   1  10  22          9.89         12.70         5.26 o                         
   2  10  22          7.01          6.61         4.79 o                         
  -1  11  22         14.43         24.00         7.43 o                         
   0  11  22          7.56         14.14         5.91 o                         
   1  11  22         12.18          9.57         4.65 o                         
  -3   0  23         30.96         32.26        13.96 o                         
   1   0  23        255.07        181.21        27.90 o                         
   3   0  23         44.37         26.23        15.45 o                         
  -4   1  23          1.30          2.72        24.38 o                         
  -3   1  23         15.24          5.13         7.90 o                         
  -2   1  23          9.08          8.44         4.06 o                         
  -1   1  23         81.50         84.16         7.49 o                         
   0   1  23        264.04        278.55        34.25 o                         
   1   1  23         41.32         40.30         4.73 o                         
   2   1  23         14.03         17.28         4.92 o                         
   3   1  23         12.22          9.93         6.30 o                         
  -4   2  23         45.14         96.80        44.07 o                         
  -3   2  23          8.19         14.15         6.59 o                         
  -2   2  23        108.58         93.16        12.51 o                         
  -1   2  23          3.42          1.28         2.79 o                         
   0   2  23         10.64         13.98         3.76 o                         
   1   2  23        111.08        116.26         7.57 o                         
   2   2  23          8.44         11.39         4.66 o                         
   3   2  23         22.65         25.39         8.13 o                         
  -3   3  23          2.28          2.21         5.73 o                         
  -2   3  23          0.00          0.12         5.46 o                         
  -1   3  23        145.65        141.75         9.89 o                         
   0   3  23        539.33        588.72        19.89 o                         
   1   3  23        370.40        378.79        16.76 o                         
   2   3  23          1.91          1.50         3.37 o                         
   3   3  23         13.93         19.74         7.84 o                         
  -3   4  23          5.89          4.74         5.12 o                         
  -2   4  23         45.09         48.96        10.68 o                         
  -1   4  23        512.28        490.81        19.35 o                         
   0   4  23          3.37          3.99         3.16 o                         
   1   4  23         56.75         50.10         6.78 o                         
   2   4  23          2.62          3.65         3.86 o                         
   3   4  23          0.26          0.12         4.07 o                         
  -3   5  23          9.02         10.02         5.73 o                         
  -2   5  23          8.02         10.49         5.65 o                         
  -1   5  23         85.50         80.36         9.12 o                         
   0   5  23         12.78         15.22         4.58 o                         
   1   5  23          4.02          3.18         3.32 o                         
   2   5  23         18.54         17.48         5.04 o                         
   3   5  23          3.60          2.47         3.67 o                         
  -3   6  23         15.38         38.36        61.06 o                         
  -2   6  23          5.15          7.60         5.25 o                         
  -1   6  23          0.06          0.49         3.17 o                         
   0   6  23          1.80          1.37         3.60 o                         
   1   6  23         87.90         87.92         8.26 o                         
   2   6  23          5.54          2.47         1.70 o                         
   3   6  23          7.26          8.44         5.38 o                         
  -3   7  23          2.65          0.60         7.35 o                         
  -2   7  23         13.12         19.77         7.32 o                         
  -1   7  23         10.13         15.08         4.83 o                         
   0   7  23          9.69          6.05         4.64 o                         
   1   7  23        210.40        218.53        12.30 o                         
   2   7  23          2.99          1.82         6.60 o                         
   3   7  23          0.48          0.78         3.09 o                         
  -1   8  23          2.77          2.60         3.70 o                         
   0   8  23          2.55          3.19         4.11 o                         
   1   8  23          2.46          1.85         4.01 o                         
   2   8  23          8.96         12.21         7.15 o                         
  -2   9  23         29.68         32.72         8.24 o                         
  -1   9  23          0.22         -0.46         4.37 o                         
   0   9  23         12.36         14.49         4.75 o                         
   1   9  23         41.28         39.93         8.88 o                         
   2   9  23          1.04          1.40         4.30 o                         
  -2  10  23         15.52         22.51         7.49 o                         
  -1  10  23        113.70        123.89        14.07 o                         
   0  10  23          0.06         -0.92        37.16 o                         
   1  10  23         13.00         14.61         5.44 o                         
  -1  11  23         21.93         34.33         7.05 o                         
   0  11  23         21.95         27.33         6.49 o                         
   1  11  23          2.81          2.66         4.54 o                         
  -2   0  24         28.38         24.52        11.31 o                         
   0   0  24        799.14        702.47        29.26 o                         
   2   0  24         91.97         83.54        11.49 o                         
  -3   1  24          4.16          2.11         2.82 o                         
  -2   1  24          8.49          8.57         4.36 o                         
  -1   1  24         90.25         77.85         9.64 o                         
   0   1  24          8.98          9.22         2.38 o                         
   1   1  24         42.58         37.52         4.68 o                         
   2   1  24        186.84        176.92        11.70 o                         
   3   1  24          8.45         11.63         6.48 o                         
  -3   2  24          0.44          0.61         5.06 o                         
  -2   2  24          0.23          1.11         5.52 o                         
  -1   2  24        245.33        187.21        10.72 o                         
   0   2  24        506.14        549.81        18.98 o                         
   1   2  24        102.36        100.83         7.34 o                         
   2   2  24         25.67         28.60         6.09 o                         
   3   2  24          4.74          6.28         6.34 o                         
  -3   3  24         12.75         16.84         7.24 o                         
  -2   3  24         23.75         26.45         9.28 o                         
  -1   3  24        107.81        109.00         8.96 o                         
   0   3  24        460.07        517.43        26.17 o                         
   1   3  24         96.91        101.82         7.21 o                         
   2   3  24          9.89          9.61         4.68 o                         
   3   3  24          1.59         -0.30         4.52 o                         
  -3   4  24         11.55         11.28         7.32 o                         
  -2   4  24          2.29          5.72         7.15 o                         
  -1   4  24        102.74         93.29         8.91 o                         
   0   4  24         15.41         18.12         4.76 o                         
   1   4  24          0.76          1.05         1.65 o                         
   2   4  24          2.97          3.04         3.65 o                         
   3   4  24          0.26          0.75         4.00 o                         
  -3   5  24          5.62          7.32        11.05 o                         
  -2   5  24          0.00          1.55         5.39 o                         
  -1   5  24          0.03         -0.16         3.67 o                         
   0   5  24        100.78        103.28         8.89 o                         
   1   5  24         23.02         25.67         4.91 o                         
   2   5  24         39.01         35.22         6.09 o                         
   3   5  24         19.61         21.27         6.41 o                         
  -3   6  24         26.36        127.93        82.39 o                         
  -2   6  24         41.88         43.76         9.61 o                         
  -1   6  24          1.64          1.35         3.79 o                         
   0   6  24        125.39        117.75         9.98 o                         
   1   6  24        203.33        217.25        11.90 o                         
   2   6  24         26.69         21.41         6.95 o                         
   3   6  24          6.42          6.97         5.09 o                         
  -3   7  24         10.98         11.03         6.61 o                         
  -1   7  24          2.05          4.35         3.89 o                         
   0   7  24         81.38         82.23         9.22 o                         
   1   7  24          4.96          6.88         4.57 o                         
   2   7  24         58.97         55.80        22.29 o                         
  -1   8  24         10.23         10.99         4.44 o                         
   0   8  24         91.75         87.38         9.63 o                         
   1   8  24         45.88         46.64         9.24 o                         
   2   8  24         21.95         26.35         7.35 o                         
  -2   9  24          6.81          6.48         5.40 o                         
  -1   9  24         15.93         25.58        10.64 o                         
   0   9  24          4.53          1.71         5.20 o                         
   1   9  24          0.61         -0.12         4.37 o                         
   2   9  24         21.10         20.48         7.23 o                         
  -1  10  24         15.08         21.82         6.82 o                         
   0  10  24          4.29          5.16         5.33 o                         
   1  10  24          7.86          9.96         5.87 o                         
  -1  11  24          6.16          5.59         5.18 o                         
   0  11  24         11.92         18.11         5.38 o                         
  -3   0  25          0.69          1.69         4.53 o                         
  -1   0  25         77.49         25.29        22.86 o                         
   1   0  25        185.88        170.68        16.71 o                         
   3   0  25          1.59          0.43         3.63 o                         
  -3   1  25         22.28         15.78        13.04 o                         
  -2   1  25          1.17          0.83         3.66 o                         
  -1   1  25        559.74        525.90        22.17 o                         
   0   1  25          0.76          0.47         1.28 o                         
   1   1  25         89.18         83.18         7.06 o                         
   2   1  25          2.65          2.06         3.98 o                         
   3   1  25         20.58         18.02         4.78 o                         
  -3   2  25          0.44          0.39         5.00 o                         
  -2   2  25         41.44         41.45         9.03 o                         
  -1   2  25          9.16         12.57         3.74 o                         
   0   2  25         10.86         15.46         4.15 o                         
   1   2  25          0.32          0.63         2.82 o                         
   2   2  25          0.01         -0.22         3.74 o                         
   3   2  25          1.70          2.30         4.49 o                         
  -3   3  25          0.39          1.47         6.65 o                         
  -2   3  25         29.76         35.64         9.74 o                         
  -1   3  25        134.45        163.67        10.83 o                         
   0   3  25         19.87         18.45         4.32 o                         
   1   3  25        196.07        202.81        10.01 o                         
   2   3  25          0.18          0.71         3.72 o                         
   3   3  25          0.48          0.41         4.22 o                         
  -3   4  25         18.84         20.81        13.21 o                         
  -2   4  25          0.01          0.97         6.65 o                         
  -1   4  25         63.48         66.39         8.04 o                         
   0   4  25         56.17         62.50         6.99 o                         
   1   4  25         13.65          8.20         2.65 o                         
   2   4  25         22.97         25.60         5.97 o                         
   3   4  25         18.76         22.40         9.51 o                         
  -3   5  25          3.31         10.85        48.38 o                         
  -2   5  25          3.46          2.48         6.69 o                         
  -1   5  25         19.37         18.77         5.72 o                         
   0   5  25          1.43          0.44         3.52 o                         
   1   5  25         61.23         68.60         7.12 o                         
   2   5  25         34.49         35.18         6.06 o                         
   3   5  25          2.22          1.76         3.82 o                         
  -3   6  25         10.14         15.18        19.16 o                         
  -2   6  25         72.71         82.01        16.49 o                         
  -1   6  25          0.68          0.12         3.64 o                         
   0   6  25          3.57          2.37         3.98 o                         
   1   6  25         60.33         58.33         7.31 o                         
   2   6  25          4.13          5.35        17.07 o                         
  -1   7  25         61.33         72.67         8.27 o                         
   0   7  25         74.43         74.79         8.87 o                         
   1   7  25          0.11          0.61         3.53 o                         
   2   7  25         37.95          6.58        14.24 o                         
  -2   8  25         13.07         17.20         7.47 o                         
  -1   8  25          8.03          9.14         7.07 o                         
   0   8  25          0.79          1.14         4.38 o                         
   1   8  25         22.73         24.22         8.05 o                         
   2   8  25         27.08         26.47         7.07 o                         
  -2   9  25          0.87          2.31         4.52 o                         
  -1   9  25         18.06         26.59         7.55 o                         
   0   9  25          5.73          4.61         8.95 o                         
   1   9  25          4.08          4.15         4.77 o                         
  -1  10  25          0.90         -0.07         3.95 o                         
   0  10  25          6.12         14.78         7.75 o                         
   1  10  25          1.50          2.41         5.74 o                         
  -2   0  26         16.55         10.30         8.99 o                         
   0   0  26         29.23         24.58         5.69 o                         
   2   0  26         49.14         50.37         9.09 o                         
  -3   1  26         28.64         17.61        10.53 o                         
  -2   1  26          6.44          8.75         4.87 o                         
  -1   1  26        115.08         98.67         8.47 o                         
   1   1  26         17.86         15.82         3.27 o                         
   2   1  26         44.28         36.35         5.83 o                         
   3   1  26          0.00          0.00         4.87 o                         
  -3   2  26         12.07         10.45         6.39 o                         
  -2   2  26          5.52          9.93         6.99 o                         
  -1   2  26          4.01          1.39         3.30 o                         
   0   2  26          0.20          0.50         2.67 o                         
   1   2  26        161.91        175.53         9.59 o                         
   2   2  26        123.64        128.71        10.41 o                         
   3   2  26         10.65         13.27         7.86 o                         
  -3   3  26         20.15         21.36         8.36 o                         
  -2   3  26          0.11          0.54         6.13 o                         
  -1   3  26        150.24        148.27        10.48 o                         
   0   3  26        116.84        118.16         9.29 o                         
   1   3  26          3.05          3.06         2.86 o                         
   2   3  26          0.31         -0.12         3.47 o                         
   3   3  26          0.12         -0.57         5.40 o                         
  -3   4  26          0.43          4.85        44.44 o                         
  -2   4  26         18.43         16.79         8.09 o                         
  -1   4  26          7.10          8.82         4.12 o                         
   0   4  26         30.38         31.99         5.95 o                         
   1   4  26          8.09          5.56         2.64 o                         
   2   4  26         71.21         74.95         9.00 o                         
   3   4  26          0.28          1.00         4.38 o                         
  -3   5  26          1.61          5.03        53.27 o                         
  -2   5  26         23.61         32.33        10.58 o                         
  -1   5  26          0.00          0.09         3.93 o                         
   0   5  26         54.19         46.04         6.96 o                         
   1   5  26         23.62         23.02         4.37 o                         
   2   5  26         45.25         47.77        10.79 o                         
   3   5  26          0.26         -0.24         4.75 o                         
  -3   6  26          5.02          5.08         4.71 o                         
  -1   6  26          7.70         14.96         5.82 o                         
   0   6  26          0.60          1.18         3.97 o                         
   1   6  26          7.24          6.07         4.10 o                         
   2   6  26         23.65         18.96         8.88 o                         
  -2   7  26         52.41         54.34        84.41 o                         
  -1   7  26          0.00         -0.24         3.81 o                         
   0   7  26          3.49          3.68         4.14 o                         
   1   7  26          3.82          6.28         6.27 o                         
   2   7  26         77.43         19.00        18.10 o                         
  -2   8  26          1.52          1.36         4.57 o                         
  -1   8  26         10.80         13.46         7.28 o                         
   0   8  26          7.78          9.86         7.89 o                         
   1   8  26          1.07          0.42         5.62 o                         
   2   8  26         68.16         74.83        10.33 o                         
  -2   9  26          7.53         20.01        33.64 o                         
  -1   9  26          3.26          6.19         5.05 o                         
   0   9  26         37.31         55.04        15.56 o                         
   1   9  26         31.49         32.54         7.36 o                         
  -1  10  26         25.37         33.50         6.34 o                         
   0  10  26          4.44          4.16         5.02 o                         
   1  10  26         13.17         15.61        15.61 o                         
  -3   0  27          5.59         15.41        10.05 o                         
  -1   0  27         60.61         35.82        11.62 o                         
   1   0  27        127.33        104.63        20.43 o                         
   3   0  27         39.27         23.27        10.91 o                         
  -3   1  27        166.87        157.56        67.19 o                         
  -2   1  27          3.51          2.08         4.08 o                         
  -1   1  27          0.71          0.72         2.80 o                         
   0   1  27        102.24         28.54        17.59 o                         
   1   1  27        321.25        292.82        13.21 o                         
   2   1  27         28.78         17.93         4.74 o                         
   3   1  27         33.75         34.45         8.51 o                         
  -3   2  27          1.01          3.34        30.21 o                         
  -2   2  27         19.72         17.12         6.23 o                         
  -1   2  27          7.03          8.76         3.79 o                         
   0   2  27         50.24         35.92         5.10 o                         
   1   2  27          2.11          1.96         2.92 o                         
   2   2  27          7.53          6.42         4.29 o                         
   3   2  27          2.03         -1.08         5.49 o                         
  -3   3  27          0.51          1.69        35.61 o                         
  -2   3  27         19.79         16.61         8.09 o                         
  -1   3  27          8.97         10.10         4.11 o                         
   0   3  27        202.93        209.79        12.34 o                         
   1   3  27         47.64         54.05         5.74 o                         
   2   3  27         12.72         11.50         4.46 o                         
   3   3  27         13.72         14.18         6.20 o                         
  -3   4  27         14.43         29.20        53.92 o                         
  -2   4  27          8.18         10.87         8.82 o                         
  -1   4  27         31.80         33.96         6.38 o                         
   0   4  27        131.26        134.19        10.45 o                         
   1   4  27        132.61        127.58         8.51 o                         
   2   4  27         32.52         34.38        19.41 o                         
   3   4  27         11.24         13.38        10.03 o                         
  -3   5  27          9.66         16.10        19.31 o                         
  -1   5  27          3.79          3.03         4.20 o                         
   0   5  27          2.88          1.96         3.96 o                         
   1   5  27         15.46         10.66         3.34 o                         
   2   5  27         63.75         70.86        31.68 o                         
  -1   6  27         29.56         30.68         7.09 o                         
   0   6  27         42.57         46.45         7.37 o                         
   1   6  27          5.23          3.00         3.55 o                         
   2   6  27          1.05          0.27         3.97 o                         
  -2   7  27         24.76         33.85        17.76 o                         
  -1   7  27         14.83         27.38         8.96 o                         
   0   7  27          1.04          1.45         4.07 o                         
   1   7  27         63.14         74.80        10.90 o                         
   2   7  27         60.26         30.46        12.51 o                         
  -2   8  27         34.96         39.66         9.06 o                         
  -1   8  27         17.95         17.55         6.67 o                         
   1   8  27          1.27          1.51         3.98 o                         
  -1   9  27         40.11         48.50         8.75 o                         
   0   9  27          2.86          2.52         5.63 o                         
   1   9  27         25.85         27.61         8.26 o                         
   0  10  27         17.67         32.08         7.43 o                         
  -2   0  28          8.94         20.30        13.18 o                         
   0   0  28        417.24        352.96        22.12 o                         
   2   0  28         34.04         28.05         7.62 o                         
  -3   1  28          3.23          6.82        25.25 o                         
  -2   1  28          3.37          7.42         4.81 o                         
  -1   1  28          6.46          5.46         3.53 o                         
   0   1  28         28.74         15.37         4.61 o                         
   1   1  28          3.79          3.40         2.77 o                         
   2   1  28         37.22         24.55         7.93 o                         
   3   1  28          0.57          0.66         3.23 o                         
  -3   2  28        192.40        485.36       106.06 o                         
  -2   2  28          2.06          1.07         3.66 o                         
  -1   2  28          1.41          0.22         2.93 o                         
   0   2  28          3.40          0.24         2.20 o                         
   1   2  28         19.61         21.11         4.46 o                         
   2   2  28         49.20         45.50         7.59 o                         
   3   2  28          1.61          1.17         3.70 o                         
  -3   3  28          2.85          9.38        40.83 o                         
  -2   3  28         15.86         13.89         7.66 o                         
  -1   3  28         14.94         17.24         5.48 o                         
   0   3  28          1.52          1.60         3.35 o                         
   1   3  28          9.62         10.04         3.62 o                         
   2   3  28          0.31          0.41         9.84 o                         
  -3   4  28         13.31         17.78        16.55 o                         
  -1   4  28          1.74          1.78         3.45 o                         
   0   4  28        118.57        137.18        10.67 o                         
   1   4  28         37.91         37.06         5.28 o                         
   2   4  28         32.86         25.63        18.22 o                         
  -1   5  28         11.56         17.84         5.38 o                         
   0   5  28          1.28          1.78         3.66 o                         
   1   5  28          0.09          0.42         1.88 o                         
   2   5  28          0.00          0.20         4.20 o                         
  -2   6  28         15.14         22.26        12.39 o                         
  -1   6  28         23.12         36.11         9.48 o                         
   0   6  28          0.51          1.45         3.96 o                         
   1   6  28          1.35          0.01         4.86 o                         
   2   6  28          0.74          0.76         3.53 o                         
  -2   7  28          3.29          1.51         6.70 o                         
  -1   7  28         56.15         79.43        13.61 o                         
   0   7  28         10.65         12.01         7.65 o                         
   1   7  28          1.92          2.00         4.90 o                         
   2   7  28          3.74          2.86         3.81 o                         
  -1   8  28         22.62         28.18        10.75 o                         
   0   8  28          1.55          1.26         9.43 o                         
   1   8  28         11.88         11.05         5.47 o                         
  -1   9  28          1.13          0.68         4.06 o                         
   0   9  28          3.72          5.70         5.19 o                         
   1   9  28          1.36          4.17        10.34 o                         
  -3   0  29         78.02        248.44        79.38 o                         
  -1   0  29          0.20          0.79         3.89 o                         
   1   0  29        122.05        107.70        10.24 o                         
  -3   1  29          0.03          1.91        25.69 o                         
  -2   1  29         31.16         31.70         7.68 o                         
  -1   1  29          3.03          0.59         3.31 o                         
   0   1  29          5.30          3.37         2.59 o                         
   1   1  29          2.29          1.15         2.41 o                         
   2   1  29         10.00         11.69         7.06 o                         
  -3   2  29          0.00         -0.20         3.85 o                         
  -2   2  29          3.50          0.50         3.01 o                         
  -1   2  29          0.49          0.68         2.95 o                         
   0   2  29         77.40         75.79         8.57 o                         
   1   2  29         18.88         22.64         4.31 o                         
   2   2  29         35.49         46.69        17.76 o                         
  -3   3  29          1.75          1.86         5.94 o                         
  -1   3  29         34.17         35.58         6.41 o                         
   0   3  29          7.51          7.18         3.58 o                         
   1   3  29         17.51         17.73         4.32 o                         
   2   3  29          4.55          2.15         9.38 o                         
  -1   4  29          6.09          8.42         4.38 o                         
   0   4  29          8.22          9.03         4.11 o                         
   1   4  29          2.31          1.19         2.73 o                         
   2   4  29          0.48          0.21         3.44 o                         
  -2   5  29         12.30         10.97        11.60 o                         
  -1   5  29          2.12          1.53         4.11 o                         
   0   5  29          7.93          7.31         4.02 o                         
   1   5  29          0.30          0.20         2.57 o                         
   2   5  29          1.89          1.77         3.47 o                         
  -2   6  29          1.00         -0.36         7.09 o                         
  -1   6  29         33.92         49.01        10.44 o                         
   0   6  29          5.39          6.67         5.60 o                         
   1   6  29          2.49          1.15         4.16 o                         
   2   6  29          0.14         -0.18         3.36 o                         
  -2   7  29          4.20          3.93         7.16 o                         
  -1   7  29         14.48         14.86         6.42 o                         
   1   7  29         11.81         11.28         4.55 o                         
  -1   8  29         35.21         42.43         9.29 o                         
   0   8  29          3.79          6.34         5.80 o                         
   1   8  29         16.16         18.49         8.39 o                         
   0   9  29         42.63         54.83         8.60 o                         
   0   0  30         82.69         62.23        10.04 o                         
  -3   1  30         11.31         11.13         5.54 o                         
  -1   1  30          2.84          2.66         3.26 o                         
   0   1  30         16.95         11.60         4.23 o                         
   1   1  30          7.81          7.68         2.79 o                         
   2   1  30         37.94         44.22        17.12 o                         
  -1   2  30         27.74         16.30         6.43 o                         
   0   2  30          0.14          0.27         2.02 o                         
   1   2  30         95.02         94.26         7.32 o                         
   2   2  30         10.95         14.50         8.59 o                         
  -1   3  30          1.96          1.95         3.59 o                         
   0   3  30         24.35         21.07         5.43 o                         
   1   3  30         85.01         99.68        10.03 o                         
   2   3  30          6.28          4.84         3.77 o                         
  -2   4  30         25.62         29.15         9.52 o                         
  -1   4  30         34.53         35.70         9.27 o                         
   0   4  30         17.22         16.60         4.56 o                         
   1   4  30         13.91         14.67         4.77 o                         
   2   4  30          1.52          1.46         3.17 o                         
  -2   5  30          1.71          1.42         7.34 o                         
  -1   5  30         11.77         13.12         6.34 o                         
   0   5  30          1.68          2.72         3.75 o                         
   1   5  30         76.96         82.75        10.19 o                         
   2   5  30         27.57         29.57         6.05 o                         
  -2   6  30          0.03          0.56         6.79 o                         
  -1   6  30         18.89         25.48         6.76 o                         
   0   6  30         27.21         33.78        13.78 o                         
   1   6  30          9.25          6.42         2.33 o                         
  -1   7  30         59.63         52.52        15.45 o                         
   0   7  30         11.86         14.77         9.38 o                         
   1   7  30          6.33          5.48         4.18 o                         
  -1   8  30         15.52         24.30         6.75 o                         
   0   8  30         23.37         26.24         7.28 o                         
  -1   0  31          0.82          1.32         3.78 o                         
   1   0  31         63.82         67.25        10.94 o                         
  -2   1  31         61.32        113.98        55.25 o                         
  -1   1  31          0.82          1.47         2.94 o                         
   0   1  31          1.22         -0.04         3.17 o                         
   1   1  31         32.24         17.55         6.05 o                         
   2   1  31          6.27          3.48         5.69 o                         
  -2   2  31         13.60          3.03        10.60 o                         
  -1   2  31          3.82          1.78         4.74 o                         
   0   2  31          0.00          0.17         2.30 o                         
   1   2  31          0.25         -0.30         3.17 o                         
   2   2  31          4.90          2.81         3.67 o                         
  -2   3  31         95.65         92.28        38.96 o                         
  -1   3  31          2.08          1.98         5.83 o                         
   0   3  31          0.13          0.59         2.10 o                         
   1   3  31          5.98          6.89         4.22 o                         
   2   3  31         24.12         28.71         7.11 o                         
  -2   4  31         11.54          9.53         7.56 o                         
  -1   4  31          8.12          8.52         6.42 o                         
   0   4  31          1.19          1.92         3.68 o                         
   1   4  31         29.47         34.16         7.37 o                         
   2   4  31          1.36          1.32         3.51 o                         
  -2   5  31          0.36          0.23         6.45 o                         
  -1   5  31          3.14          2.79         3.85 o                         
   0   5  31         20.51         23.16        11.49 o                         
   1   5  31         10.76         11.36         4.52 o                         
  -1   6  31          0.45          1.08         5.13 o                         
   0   6  31         22.12         21.95        13.17 o                         
   1   6  31          0.11         -0.38         2.18 o                         
  -1   7  31          2.80          4.55         5.95 o                         
   0   7  31         17.27         25.23         6.61 o                         
   1   7  31          0.78          0.46         3.27 o                         
  -2   0  32         43.73         57.34        53.46 o                         
   0   0  32          4.92          1.86         4.75 o                         
   2   0  32         12.26          9.15         5.53 o                         
  -2   1  32         51.09         52.30        19.72 o                         
  -1   1  32          1.52          1.70         3.15 o                         
   0   1  32          0.39          1.62         3.49 o                         
   1   1  32          2.65          1.07         2.59 o                         
   2   1  32          6.78          7.30         3.99 o                         
  -2   2  32          0.89          0.68         3.74 o                         
  -1   2  32         28.92         36.42         8.94 o                         
   0   2  32          2.95          1.42         2.85 o                         
   1   2  32          0.14          0.71         3.27 o                         
   2   2  32         22.01         16.55        11.98 o                         
  -2   3  32        100.04        101.45        45.13 o                         
  -1   3  32          5.94         11.33         6.72 o                         
   0   3  32          5.46          3.36         6.66 o                         
   1   3  32          4.67          3.80         3.20 o                         
   2   3  32          7.39          5.18         4.22 o                         
  -2   4  32         24.19         19.80        12.24 o                         
  -1   4  32          0.43          1.46         3.90 o                         
   0   4  32          1.26         -0.14         3.52 o                         
   1   4  32          2.76          2.03         3.80 o                         
  -1   5  32          0.19         -0.03         6.83 o                         
   0   5  32          4.80          3.75         6.47 o                         
   1   5  32          0.10          0.34         2.91 o                         
  -1   6  32         10.57         10.54         7.88 o                         
   0   6  32         17.45         15.42         5.88 o                         
   1   6  32          0.89          0.65         3.17 o                         
   0   7  32          6.46         10.75         5.43 o                         
  -1   0  33        192.36        224.43        24.16 o                         
   1   0  33          0.17          0.15         3.06 o                         
  -2   1  33         18.60         24.10         7.05 o                         
  -1   1  33        196.74        233.43        19.57 o                         
   0   1  33          7.78         23.25        34.46 o                         
   1   1  33         27.86         20.33         5.92 o                         
   2   1  33          6.21          4.99         7.23 o                         
  -2   2  33          3.11          2.30         4.32 o                         
  -1   2  33         10.25         11.42         4.81 o                         
   0   2  33          0.00         -0.27        23.66 o                         
   1   2  33          0.92          1.64         2.62 o                         
  -2   3  33         30.37         24.74        13.30 o                         
  -1   3  33          0.04         -0.21         3.33 o                         
   0   3  33         29.70         22.02        22.47 o                         
   1   3  33          8.17         10.50         4.20 o                         
  -1   4  33         42.95         58.18        11.46 o                         
   0   4  33          0.12         -0.14         2.52 o                         
   1   4  33          3.02          4.36         4.19 o                         
  -1   5  33          0.01          0.85         6.96 o                         
   0   5  33         15.13         22.94         5.74 o                         
   1   5  33          0.17          0.79         3.76 o                         
  -1   6  33          2.06          4.01         5.76 o                         
   0   6  33         28.69         28.94         5.97 o                         
  -2   0  34         97.68         96.98       108.98 o                         
  -2   1  34         34.17         45.41         9.03 o                         
  -1   1  34          0.53          0.02         2.85 o                         
   0   1  34         27.48         79.14        47.79 o                         
   1   1  34          0.59          0.03         3.00 o                         
  -1   2  34         47.10         62.09        11.51 o                         
   0   2  34          0.01         -1.92        26.50 o                         
   1   2  34          0.72         -0.33         4.99 o                         
  -1   3  34          0.00         -0.35         4.07 o                         
   0   3  34          2.73          1.41         3.78 o                         
   1   3  34          5.50          4.00         5.59 o                         
  -1   4  34         13.63         16.99        13.48 o                         
   0   4  34          0.60          0.38         2.10 o                         
   1   4  34          6.94         10.33         5.26 o                         
  -1   5  34          0.62         -0.13         6.25 o                         
   0   5  34          0.45          0.31         3.59 o                         
  -1   0  35         40.87         64.15        41.63 o                         
   1   0  35          3.23          5.47         7.06 o                         
  -1   1  35         47.64         60.06        22.80 o                         
   0   1  35          4.07          5.26         3.93 o                         
   1   1  35          0.68          0.43         4.40 o                         
  -1   2  35          7.77         14.40         6.69 o                         
   0   2  35          1.69          1.16         3.46 o                         
   1   2  35          0.03          0.23         5.32 o                         
  -1   3  35         29.75         13.71        27.57 o                         
   0   3  35          1.79          0.50         3.16 o                         
   0   4  35          3.05          2.19         3.96 o                         
   0   0  36         67.02         69.92        11.83 o                         
  -1   1  36          0.38          0.79         3.35 o                         
   0   1  36        110.32        130.61        12.27 o                         
   0   2  36         18.30         18.87         5.52 o                         
                                                                                
