# Supplementary material for: An electric field cell for performing in situ single-crystal synchrotron X-ray diffraction
Source: J Appl Crystallogr. 2021 Sep 4;54(Pt 5):1349–59. doi: 10.1107/S1600576721007469 (PMC8493620; doi:10.1107/S1600576721007469)
Supplement: Supplementary file 4 [file j-54-01349-SQABPY_after_voltagesup4.hkl]

data_SQABPY_after_voltage                                                       
_shelx_title ' shelxt_a.res in P2(1)/n'                                         
_shelx_refln_list_code          4                                               
_shelx_F_calc_maximum      245.82                                               
_exptl_crystal_F_000       560.00                                               
_reflns_d_resolution_high  0.7481                                               
                                                                                
loop_                                                                           
 _space_group_symop_operation_xyz                                               
 'x, y, z'                                                                      
 '-x+1/2, y+1/2, -z+1/2'                                                        
 '-x, -y, -z'                                                                   
 'x-1/2, -y-1/2, z-1/2'                                                         
                                                                                
_cell_length_a     3.7999                                                       
_cell_length_b    11.2238                                                       
_cell_length_c    27.4932                                                       
_cell_angle_alpha  90.000                                                       
_cell_angle_beta   92.277                                                       
_cell_angle_gamma  90.000                                                       
                                                                                
_shelx_F_squared_multiplier     1.000                                           
                                                                                
loop_                                                                           
 _refln_index_h                                                                 
 _refln_index_k                                                                 
 _refln_index_l                                                                 
 _refln_F_squared_calc                                                          
 _refln_F_squared_meas                                                          
 _refln_F_squared_sigma                                                         
 _refln_observed_status                                                         
   2   0   0        462.26        467.62        29.24 o                         
   4   0   0          2.49          1.93        19.48 o                         
   1   1   0       1859.14       1544.07        49.18 o                         
   2   1   0        243.62        259.69        21.28 o                         
   3   1   0         15.32         20.26         9.31 o                         
   4   1   0          0.83          2.69         7.38 o                         
   0   2   0      20101.33      19727.41       836.16 o                         
   1   2   0        118.68        124.45         6.23 o                         
   2   2   0        566.23        510.28        42.03 o                         
   3   2   0        371.85        315.22        35.64 o                         
   4   2   0          0.02         -0.71         7.78 o                         
   1   3   0         12.69         14.70         1.79 o                         
   2   3   0        299.28        295.78        16.72 o                         
   3   3   0          0.28          0.57         7.60 o                         
   4   3   0          1.61          0.46         7.56 o                         
   0   4   0      11206.62      10902.52       476.80 o                         
   1   4   0         18.36         18.27         2.14 o                         
   2   4   0       1267.23       1345.06        66.39 o                         
   3   4   0         40.58         46.52         8.55 o                         
   4   4   0          2.05          2.29         9.77 o                         
   1   5   0        540.95        574.04        15.89 o                         
   2   5   0         21.20         24.52         3.92 o                         
   3   5   0         20.82         22.74         6.74 o                         
   4   5   0          2.92         -0.41         8.25 o                         
   0   6   0         23.04         15.17         5.08 o                         
   1   6   0         78.74         82.83         7.89 o                         
   2   6   0          5.66          6.68         3.33 o                         
   3   6   0        161.48        149.36        23.65 o                         
   4   6   0          2.34          1.51         6.23 o                         
   1   7   0         17.14         14.32         3.63 o                         
   2   7   0        457.62        473.74        43.30 o                         
   3   7   0         17.26         27.34        10.37 o                         
   4   7   0          9.73         20.81        13.34 o                         
   0   8   0          5.64         10.23         5.52 o                         
   1   8   0          5.08          6.56         3.26 o                         
   2   8   0         78.41         78.72         7.74 o                         
   3   8   0         10.44         18.99         9.69 o                         
   4   8   0         14.76         18.75        15.63 o                         
   1   9   0          6.08          8.89         4.30 o                         
   2   9   0        251.61        258.74        17.67 o                         
   3   9   0          0.42          0.10         6.99 o                         
   4   9   0         14.89         19.67        11.02 o                         
   0  10   0        959.97        823.00        64.53 o                         
   1  10   0          2.26          1.92         3.19 o                         
   2  10   0         17.91         18.17         7.54 o                         
   3  10   0          2.10          2.63        12.25 o                         
   1  11   0         42.36         37.65         8.00 o                         
   2  11   0         28.83         29.66         9.31 o                         
   3  11   0         15.76         12.52        14.35 o                         
   0  12   0         19.32         13.80         7.15 o                         
   1  12   0         12.13         12.13         5.75 o                         
   2  12   0         21.54         14.70        10.62 o                         
   3  12   0         28.90         44.21        15.60 o                         
   1  13   0          0.10         -0.53         5.71 o                         
   2  13   0          0.30          1.85         8.43 o                         
   0  14   0        134.65        121.04        18.47 o                         
   1  14   0         26.45         28.67         9.01 o                         
  -3   0   1        316.89        267.11        39.31 o                         
  -1   0   1        169.38        138.61        10.31 o                         
   1   0   1        470.47        385.72        14.38 o                         
   3   0   1         83.86         82.05        24.68 o                         
  -4   1   1          1.62         -0.11         6.96 o                         
  -3   1   1         14.13         28.64        10.00 o                         
  -2   1   1        332.98        325.08        21.86 o                         
  -1   1   1       1868.62       1385.67        74.08 o                         
   0   1   1          6.23          7.71         0.88 o                         
   1   1   1       1147.71       1076.75        40.65 o                         
   2   1   1          6.18          4.50         1.81 o                         
   3   1   1          2.37          2.62         8.53 o                         
   4   1   1          1.00          3.02         9.39 o                         
  -4   2   1          3.00          3.66         8.71 o                         
  -3   2   1         17.44         21.21        11.14 o                         
  -2   2   1          0.82          1.88         2.26 o                         
  -1   2   1        111.76        102.61         6.10 o                         
   0   2   1        919.75        788.93        21.72 o                         
   1   2   1       2306.80       2341.32        56.40 o                         
   2   2   1        593.21        567.33        42.91 o                         
   3   2   1         36.61         37.10        11.25 o                         
   4   2   1         59.42         45.71        14.87 o                         
   5   2   1          0.02          3.53        14.76 o                         
  -4   3   1          0.69         -0.64         8.39 o                         
  -3   3   1         29.39         28.58         7.54 o                         
  -2   3   1        112.63        121.46         9.24 o                         
  -1   3   1        393.34        398.85        13.38 o                         
   0   3   1        166.24        156.67         6.63 o                         
   1   3   1        760.29        660.47        23.40 o                         
   2   3   1        121.49        120.34         7.84 o                         
   3   3   1         14.41         13.40        10.21 o                         
   4   3   1          1.62          0.82         7.70 o                         
  -4   4   1          2.30         -0.55         7.79 o                         
  -3   4   1         17.86         23.00         7.81 o                         
  -2   4   1        338.10        300.14        42.06 o                         
  -1   4   1        608.37        597.55        17.83 o                         
   0   4   1          0.37          0.35         1.64 o                         
   1   4   1       1269.88       1255.71        23.23 o                         
   2   4   1        209.47        222.01         9.92 o                         
   3   4   1         93.31        100.17        11.79 o                         
   4   4   1         12.55         17.38        13.48 o                         
  -4   5   1          0.01          0.41         8.02 o                         
  -3   5   1          0.69          0.84         6.11 o                         
  -2   5   1         36.70         35.17         4.47 o                         
  -1   5   1          0.07          0.75         1.61 o                         
   0   5   1         60.79         61.93         5.20 o                         
   1   5   1          0.00          0.12         1.46 o                         
   2   5   1          0.56          0.77         2.25 o                         
   3   5   1         14.22         19.13         6.59 o                         
   4   5   1          1.67          2.02         5.99 o                         
  -4   6   1          0.92          0.51         5.64 o                         
  -3   6   1         12.04         15.60         9.88 o                         
  -2   6   1        396.68        403.48        26.20 o                         
  -1   6   1        152.54        168.07        10.52 o                         
   0   6   1         41.77         45.07         6.58 o                         
   1   6   1          3.40          0.19         2.11 o                         
   2   6   1         41.64         40.85         5.24 o                         
   3   6   1         56.73         79.14        18.06 o                         
   4   6   1          0.73          0.93         6.59 o                         
  -4   7   1          2.16          3.07         9.81 o                         
  -3   7   1         47.46         57.07        13.28 o                         
  -2   7   1         39.31         47.37         6.53 o                         
  -1   7   1          5.56         10.15         3.29 o                         
   0   7   1          2.76          4.90         4.84 o                         
   1   7   1        175.40        194.47        10.97 o                         
   2   7   1         47.21         44.94         6.48 o                         
   3   7   1          2.44          5.48         7.15 o                         
   4   7   1          0.32          0.09         8.80 o                         
  -4   8   1         17.91         10.55        14.30 o                         
  -3   8   1          2.97          5.08         7.87 o                         
  -2   8   1          3.65          7.11         4.15 o                         
  -1   8   1          0.15          0.04         2.60 o                         
   0   8   1         11.97         10.28         3.88 o                         
   1   8   1        118.40        118.75         9.36 o                         
   2   8   1        254.46        244.71        18.73 o                         
   3   8   1         31.40         43.11        12.38 o                         
   4   8   1          3.33          3.67        10.09 o                         
  -4   9   1          9.22         17.83        10.85 o                         
  -3   9   1         52.37         52.27        13.96 o                         
  -2   9   1          6.76         11.83         5.10 o                         
  -1   9   1         20.78         22.26         5.49 o                         
   0   9   1        473.39        433.81        19.63 o                         
   1   9   1         65.48         63.20         8.05 o                         
   2   9   1         21.52         25.33         6.41 o                         
   3   9   1          0.13          0.59         7.43 o                         
   4   9   1          3.02          4.97         7.80 o                         
  -3  10   1          5.80          7.06        16.33 o                         
  -2  10   1         44.36         47.40         8.22 o                         
  -1  10   1          4.34          3.33         3.68 o                         
   0  10   1         14.63         14.33         5.08 o                         
   1  10   1        228.34        198.94        13.41 o                         
   2  10   1        112.88        101.11        14.26 o                         
   3  10   1         58.02         63.62        21.44 o                         
  -3  11   1          9.07         11.28        14.12 o                         
  -2  11   1        101.13        105.96        15.08 o                         
  -1  11   1         34.38         40.81         8.32 o                         
   0  11   1        167.36        148.23        12.08 o                         
   1  11   1         14.24         14.35         5.02 o                         
   2  11   1          7.97          8.96         6.78 o                         
   3  11   1         25.55         25.45        17.65 o                         
  -3  12   1          0.52          0.93         9.09 o                         
  -2  12   1         12.73         15.18        10.50 o                         
  -1  12   1          9.79          9.28         5.46 o                         
   0  12   1          5.43          5.91         4.14 o                         
   1  12   1          2.10          4.21         4.90 o                         
   2  12   1          3.26          2.23         7.57 o                         
   3  12   1          1.55          0.52         8.83 o                         
  -2  13   1          8.02         10.84         9.60 o                         
  -1  13   1          0.16          0.57         5.85 o                         
   0  13   1        162.91        173.05        17.03 o                         
   1  13   1         70.93         68.69        16.33 o                         
   2  13   1         50.01         55.91        16.76 o                         
  -1  14   1         41.65         39.78        10.16 o                         
   0  14   1          0.00         -0.14         4.96 o                         
   1  14   1          9.68          7.06         6.69 o                         
  -4   0   2        123.57         79.49        25.41 o                         
  -2   0   2        759.97        733.60        70.24 o                         
   0   0   2        186.42        219.12         6.80 o                         
   2   0   2        637.57        678.10        45.10 o                         
   4   0   2         21.43         31.50        23.93 o                         
  -4   1   2          2.63          0.74         6.99 o                         
  -3   1   2        136.36        147.99        24.30 o                         
  -2   1   2         45.01         49.78         6.68 o                         
  -1   1   2        340.50        333.01        47.96 o                         
   0   1   2         13.67         23.50         1.40 o                         
   1   1   2        267.67        225.59         8.47 o                         
   2   1   2        512.05        512.52        29.61 o                         
   3   1   2          5.05          4.97         9.04 o                         
   4   1   2         32.01         24.79        14.91 o                         
  -4   2   2         69.80         71.95        22.97 o                         
  -3   2   2          7.26         12.70        11.32 o                         
  -2   2   2        128.93        135.63        11.86 o                         
  -1   2   2        113.78        120.12         5.99 o                         
   0   2   2          3.04          5.72         1.28 o                         
   1   2   2       3747.26       3583.86        89.07 o                         
   2   2   2        716.50        704.76        64.33 o                         
   3   2   2         33.96         33.17        14.32 o                         
   4   2   2          7.84         12.44        10.90 o                         
  -4   3   2          2.09          3.76         9.35 o                         
  -3   3   2        209.23        197.65        28.78 o                         
  -2   3   2        188.15        221.28        17.71 o                         
  -1   3   2       1113.19       1040.13        21.54 o                         
   0   3   2       1589.74       1574.25        42.75 o                         
   1   3   2        580.21        534.89        11.65 o                         
   2   3   2        131.00        150.31        14.49 o                         
   3   3   2         11.87         12.30        10.60 o                         
   4   3   2          2.79          1.64         7.31 o                         
  -4   4   2          2.22          3.03         9.26 o                         
  -3   4   2          4.70          5.22         5.47 o                         
  -2   4   2        750.61        784.93        32.13 o                         
  -1   4   2        373.98        377.77        10.84 o                         
   0   4   2        337.30        307.42        10.49 o                         
   1   4   2         36.91         35.31         2.89 o                         
   2   4   2        280.03        313.28        15.36 o                         
   3   4   2         92.80         98.87        11.64 o                         
   4   4   2          0.93          0.99         5.49 o                         
  -4   5   2         11.42         11.14        12.01 o                         
  -3   5   2          2.20          2.21         6.48 o                         
  -2   5   2        190.97        230.64        11.67 o                         
  -1   5   2         66.20         62.42         4.62 o                         
   0   5   2        520.56        526.20        15.79 o                         
   1   5   2         74.43         75.35         4.73 o                         
   2   5   2        169.43        167.96        20.25 o                         
   3   5   2         96.75        106.44        12.61 o                         
   4   5   2          2.08          1.90         6.28 o                         
  -4   6   2         15.91         17.01         9.32 o                         
  -3   6   2          0.97          0.72         6.72 o                         
  -2   6   2         93.57        104.47        11.55 o                         
  -1   6   2        481.34        467.56        30.80 o                         
   0   6   2        109.89        122.72         8.66 o                         
   1   6   2         45.25         41.48         5.79 o                         
   2   6   2          7.56          8.60         3.86 o                         
   3   6   2         41.15         51.68         8.28 o                         
   4   6   2          0.22          0.92         8.16 o                         
  -4   7   2          3.32          4.03         9.58 o                         
  -3   7   2          7.60          9.63         7.70 o                         
  -2   7   2         33.40         31.92         5.49 o                         
  -1   7   2        575.93        610.21        31.44 o                         
   0   7   2         11.53         20.72         7.36 o                         
   1   7   2          5.38          3.38         3.15 o                         
   2   7   2         66.79         71.10         6.77 o                         
   3   7   2          7.91          4.92         7.19 o                         
   4   7   2          0.22          1.01         9.35 o                         
  -4   8   2         17.59         18.25        17.33 o                         
  -3   8   2          0.47          2.16         7.03 o                         
  -2   8   2        116.55        105.81        10.75 o                         
  -1   8   2         49.58         50.76         6.42 o                         
   0   8   2          1.15          2.09         2.94 o                         
   1   8   2        412.94        386.88        16.16 o                         
   2   8   2          5.35          6.74         3.91 o                         
   3   8   2          1.48          2.75         8.01 o                         
   4   8   2          5.29          4.68        10.09 o                         
  -4   9   2          1.45          3.62        10.91 o                         
  -3   9   2         27.79         40.56        13.04 o                         
  -2   9   2        190.00        165.86        14.23 o                         
  -1   9   2        498.34        476.07        21.78 o                         
   0   9   2        549.10        501.55        21.23 o                         
   1   9   2        100.14         92.99         9.71 o                         
   2   9   2         60.70         66.23         9.26 o                         
   3   9   2          7.83          7.57         8.07 o                         
   4   9   2          0.15          0.80         7.20 o                         
  -3  10   2          0.10          1.40        14.86 o                         
  -2  10   2         98.02         90.00        11.12 o                         
  -1  10   2        172.67        154.39        14.52 o                         
   0  10   2         15.04         19.32         5.20 o                         
   1  10   2        344.04        326.70        17.29 o                         
   2  10   2         57.31         51.34        10.75 o                         
   3  10   2         24.53         44.84        18.57 o                         
  -3  11   2          8.63         18.80        15.31 o                         
  -2  11   2         23.26         15.57         7.70 o                         
  -1  11   2         72.98         61.83         9.87 o                         
   0  11   2         97.64         87.87         9.61 o                         
   1  11   2          9.31          9.44         4.79 o                         
   2  11   2          4.76          2.83         5.89 o                         
   3  11   2          2.30          1.33        12.10 o                         
  -3  12   2          6.37          8.75        10.60 o                         
  -2  12   2         65.58         59.18        16.94 o                         
  -1  12   2         19.95         26.91         7.47 o                         
   0  12   2          3.82          2.58         3.75 o                         
   1  12   2         49.40         56.79         8.62 o                         
   2  12   2          2.79          4.22         7.84 o                         
   3  12   2          9.39         15.03        13.69 o                         
  -2  13   2          0.37         -0.03         8.22 o                         
  -1  13   2          1.55         -0.07         5.45 o                         
   0  13   2         30.70         34.61         7.81 o                         
   1  13   2         17.82         20.00        10.44 o                         
   2  13   2         29.11         36.70        13.93 o                         
  -1  14   2         63.00         55.51        11.54 o                         
   0  14   2          7.27          8.56         5.94 o                         
   1  14   2        109.05        101.73        14.37 o                         
  -3   0   3         13.10         15.75         8.18 o                         
  -1   0   3       2852.26       2308.22       105.42 o                         
   1   0   3       7563.52       8011.49       508.85 o                         
   3   0   3          0.01         -0.92        23.47 o                         
  -4   1   3          0.79          0.00         8.11 o                         
  -3   1   3         29.06         40.37         9.59 o                         
  -2   1   3        536.95        570.05        32.41 o                         
  -1   1   3        321.53        253.58        31.68 o                         
   0   1   3        659.42        645.59        21.11 o                         
   1   1   3      60428.11      67088.23      2031.36 o                         
   2   1   3         21.50         13.78         5.35 o                         
   3   1   3         18.04         18.68        11.82 o                         
   4   1   3         21.72         17.82        15.04 o                         
  -4   2   3          1.42          0.83         8.34 o                         
  -3   2   3         26.18         26.69        13.62 o                         
  -2   2   3        418.71        394.36        31.30 o                         
  -1   2   3       2244.77       2213.54        53.42 o                         
   0   2   3       1314.76       1218.56        24.27 o                         
   1   2   3       1512.17       1316.71        38.49 o                         
   2   2   3        324.07        320.32        12.18 o                         
   3   2   3          4.44          2.50         8.98 o                         
   4   2   3          1.26          3.11         9.35 o                         
  -4   3   3          9.56          9.40        11.69 o                         
  -3   3   3         16.04         23.45        12.21 o                         
  -2   3   3        107.02        117.90         9.65 o                         
  -1   3   3        642.28        622.91        16.58 o                         
   0   3   3        112.00        107.61         4.86 o                         
   1   3   3       1039.14        924.99        20.72 o                         
   2   3   3         13.23          9.78         3.56 o                         
   3   3   3        550.87        530.56        44.54 o                         
   4   3   3          8.34          9.08         9.88 o                         
  -4   4   3          4.14          3.85        10.04 o                         
  -3   4   3          7.61         12.30         7.55 o                         
  -2   4   3         52.34         59.86         7.82 o                         
  -1   4   3        237.67        228.37         8.88 o                         
   0   4   3       1608.03       1492.55        38.16 o                         
   1   4   3        204.14        189.28         6.72 o                         
   2   4   3         20.64         27.45         4.21 o                         
   3   4   3          0.07         -0.30         4.16 o                         
   4   4   3          8.11          3.37         3.21 o                         
  -4   5   3          7.97          5.36        10.91 o                         
  -3   5   3         26.49         21.98         9.96 o                         
  -2   5   3        746.75        776.28        36.63 o                         
  -1   5   3        316.42        358.12        11.52 o                         
   0   5   3         97.71         88.33         5.89 o                         
   1   5   3       1356.53       1339.39        33.36 o                         
   2   5   3         64.22         65.10         7.36 o                         
   3   5   3        125.56        122.13        13.35 o                         
   4   5   3         23.71         24.63         9.97 o                         
  -4   6   3          1.09          3.03        11.28 o                         
  -3   6   3          2.86          4.78         7.72 o                         
  -2   6   3          4.18          1.82         3.13 o                         
  -1   6   3        705.78        626.37        34.44 o                         
   0   6   3        503.41        557.39        21.17 o                         
   1   6   3         15.53         19.42         4.42 o                         
   2   6   3          0.08         -0.51         3.94 o                         
   3   6   3         55.33         56.49         8.64 o                         
   4   6   3          0.72         -0.09         8.89 o                         
  -4   7   3          1.10          2.66         9.03 o                         
  -3   7   3         54.70         68.81        18.30 o                         
  -2   7   3        111.94         96.77         9.23 o                         
  -1   7   3         46.97         49.59         5.65 o                         
   0   7   3          0.22         -0.47         4.34 o                         
   1   7   3        130.01        121.97         8.83 o                         
   2   7   3          4.07          5.89         3.54 o                         
   3   7   3         68.23         79.38         9.79 o                         
   4   7   3          6.28          4.15         7.01 o                         
  -4   8   3         10.59         43.97        60.20 o                         
  -3   8   3         13.03         11.58         9.25 o                         
  -2   8   3         81.83         89.16        10.01 o                         
  -1   8   3        914.20        984.70        31.50 o                         
   0   8   3          0.33          0.89         2.91 o                         
   1   8   3        126.54        116.57         9.12 o                         
   2   8   3        148.76        163.57        13.99 o                         
   3   8   3        107.45        149.72        24.14 o                         
   4   8   3          0.70         -0.64         8.76 o                         
  -4   9   3         10.99          8.02        12.52 o                         
  -3   9   3         59.36         68.42        15.43 o                         
  -2   9   3         31.31         36.07         7.04 o                         
  -1   9   3         47.64         42.34         8.04 o                         
   0   9   3        235.44        230.35        14.12 o                         
   1   9   3        162.12        152.02        11.29 o                         
   2   9   3         52.54         52.33         8.49 o                         
   3   9   3         12.79         22.35         9.43 o                         
   4   9   3          1.36          0.83         7.09 o                         
  -3  10   3         14.91         14.30        18.51 o                         
  -2  10   3         40.13         32.33         7.22 o                         
  -1  10   3        285.63        280.32        19.49 o                         
   0  10   3         90.28         79.11         8.86 o                         
   1  10   3        119.88        120.97        10.67 o                         
   2  10   3         20.30         26.37         6.87 o                         
   3  10   3         39.92         43.29        18.29 o                         
  -3  11   3          2.44          6.79        11.97 o                         
  -2  11   3         21.56         22.23         6.60 o                         
  -1  11   3        167.05        151.26        14.89 o                         
   0  11   3         73.22         71.25         8.77 o                         
   1  11   3        218.06        188.62        14.68 o                         
   2  11   3          2.27          1.93         5.46 o                         
   3  11   3          0.06         -0.61         8.83 o                         
  -3  12   3         10.88         13.62        13.52 o                         
  -2  12   3         27.75         24.49        12.05 o                         
  -1  12   3         14.92         13.24         6.19 o                         
   0  12   3         19.82         14.09         5.08 o                         
   1  12   3          1.72          3.86         4.01 o                         
   2  12   3          9.27          7.20         8.84 o                         
  -2  13   3         47.80         57.52        16.29 o                         
  -1  13   3          4.37          2.52         7.61 o                         
   0  13   3          0.49          0.24         3.98 o                         
   1  13   3         26.20         40.78        13.85 o                         
   2  13   3         41.76         50.21        15.55 o                         
  -1  14   3          5.69          7.52         6.23 o                         
   0  14   3         41.50         43.03         8.50 o                         
   1  14   3          7.22         11.11         6.23 o                         
  -4   0   4         47.58         36.22        15.82 o                         
  -2   0   4        108.88        112.25        21.38 o                         
   0   0   4       1797.61       2113.25        52.53 o                         
   2   0   4        632.78        680.37        41.65 o                         
   4   0   4         29.39         35.76        23.70 o                         
  -4   1   4         16.88         11.28        11.19 o                         
  -3   1   4         10.94         15.84         7.93 o                         
  -2   1   4       1280.35       1243.83        62.58 o                         
  -1   1   4         51.10         41.71         3.21 o                         
   0   1   4        202.24        215.47         9.05 o                         
   1   1   4       1476.85       1383.72        33.85 o                         
   2   1   4        723.75        792.99        41.22 o                         
   3   1   4         48.08         50.93        16.26 o                         
   4   1   4         11.63         10.27        14.86 o                         
  -4   2   4         76.97         73.65        23.16 o                         
  -3   2   4          1.74          1.70         4.93 o                         
  -2   2   4         38.91         30.91         6.37 o                         
  -1   2   4        592.42        575.45        15.75 o                         
   0   2   4         68.49         70.13         3.39 o                         
   1   2   4        609.79        568.38        13.31 o                         
   2   2   4         21.06         35.53         6.43 o                         
   3   2   4          8.44          2.94         9.56 o                         
   4   2   4          3.98          2.38         9.15 o                         
  -4   3   4          1.27          1.42         9.08 o                         
  -3   3   4          1.65          2.66         6.98 o                         
  -2   3   4        352.29        389.00        33.70 o                         
  -1   3   4         30.42         37.32         2.79 o                         
   0   3   4         16.05         17.65         2.19 o                         
   1   3   4        788.74        739.21        14.91 o                         
   2   3   4        580.93        643.12        23.96 o                         
   3   3   4         53.01         45.23        15.71 o                         
   4   3   4         19.86         19.70        12.35 o                         
  -4   4   4         18.06         20.59        15.68 o                         
  -3   4   4          1.76          1.71         5.37 o                         
  -2   4   4          0.29          1.49         2.98 o                         
  -1   4   4        554.89        538.74        14.11 o                         
   0   4   4        277.78        239.51         8.85 o                         
   1   4   4         53.46         47.25         3.50 o                         
   2   4   4        344.17        369.31        18.05 o                         
   3   4   4        143.91        103.13        30.31 o                         
   4   4   4          0.13         -0.25         3.82 o                         
  -4   5   4          5.77          4.03        12.20 o                         
  -3   5   4         12.87         15.02         8.76 o                         
  -2   5   4         31.75         35.28         4.18 o                         
  -1   5   4        432.97        452.36        15.97 o                         
   0   5   4        252.40        264.32        10.32 o                         
   1   5   4        139.67        125.94         6.50 o                         
   2   5   4          2.97          4.61         5.15 o                         
   3   5   4         28.93         32.55         6.99 o                         
   4   5   4         41.49         49.03        13.13 o                         
  -4   6   4         54.69         61.86        25.22 o                         
  -3   6   4          9.52         12.22         9.66 o                         
  -2   6   4         44.44         40.34         6.44 o                         
  -1   6   4         29.36         32.23         4.84 o                         
   0   6   4         65.44         72.14         7.39 o                         
   1   6   4         17.51         23.67         3.97 o                         
   2   6   4         26.43         23.90         4.62 o                         
   3   6   4          7.96         10.90         4.86 o                         
   4   6   4          9.01         10.96        11.09 o                         
  -4   7   4          0.85         -0.57         8.95 o                         
  -3   7   4         36.21         39.50        14.83 o                         
  -2   7   4        346.33        318.83        19.89 o                         
  -1   7   4        365.70        374.24        19.91 o                         
   0   7   4          2.81          5.62         4.30 o                         
   1   7   4          6.99          5.93         3.01 o                         
   2   7   4          0.30          0.05         2.96 o                         
   3   7   4         67.63         80.97         9.92 o                         
   4   7   4          2.59          3.00         6.85 o                         
  -4   8   4         71.64         77.12        27.81 o                         
  -3   8   4          0.21          0.99         7.14 o                         
  -2   8   4        101.72         95.14        10.36 o                         
  -1   8   4         31.60         41.81         6.80 o                         
   0   8   4        173.20        177.09        10.94 o                         
   1   8   4          2.06          0.94         2.84 o                         
   2   8   4          0.06          0.39         3.34 o                         
   3   8   4         10.74         20.80         8.71 o                         
   4   8   4          2.60          3.16         9.95 o                         
  -4   9   4          3.88          7.20        11.87 o                         
  -3   9   4         34.39         30.45        11.07 o                         
  -2   9   4         22.69         22.63         5.97 o                         
  -1   9   4         14.37         12.79         5.36 o                         
   0   9   4         79.32         79.65         8.63 o                         
   1   9   4         19.65         21.98         5.04 o                         
   2   9   4         81.89         76.63         9.35 o                         
   3   9   4         38.76         39.21        13.04 o                         
   4   9   4         13.42         26.04        16.87 o                         
  -3  10   4          0.02          1.99        15.52 o                         
  -2  10   4         67.79         55.26         9.01 o                         
  -1  10   4        162.18        169.16        15.18 o                         
   0  10   4         26.00         28.51         5.97 o                         
   1  10   4        329.69        319.66        17.05 o                         
   2  10   4         29.43         26.35         7.01 o                         
   3  10   4          2.93          5.02        11.40 o                         
  -3  11   4          0.25         -0.14         9.02 o                         
  -2  11   4         16.89         19.98         6.45 o                         
  -1  11   4        178.24        173.07        16.08 o                         
   0  11   4          5.17          3.36         3.73 o                         
   1  11   4         29.60         28.10         6.42 o                         
   2  11   4         25.50         26.16         8.40 o                         
   3  11   4          6.81          5.69        11.14 o                         
  -3  12   4         24.03         26.13        16.23 o                         
  -2  12   4          0.00         -0.19         4.35 o                         
  -1  12   4         33.97         38.10         8.58 o                         
   0  12   4          1.28          3.50         3.95 o                         
   1  12   4          0.36          0.37         3.51 o                         
   2  12   4         24.62         31.64        14.03 o                         
  -2  13   4         14.69         19.16        12.62 o                         
  -1  13   4          6.84          5.13         8.53 o                         
   0  13   4          6.76          5.16         4.59 o                         
   1  13   4          1.70          4.20         5.86 o                         
   2  13   4          0.01         -0.26         7.74 o                         
  -1  14   4         15.53         16.00         7.89 o                         
   0  14   4         13.61         21.68         6.78 o                         
   1  14   4        205.43        214.30        17.69 o                         
  -1   0   5        751.61        765.27        24.99 o                         
   1   0   5         89.81         94.78         6.19 o                         
   3   0   5        583.11        539.16        63.82 o                         
  -4   1   5         28.87         32.51        15.91 o                         
  -3   1   5        270.94        230.50        35.49 o                         
  -2   1   5        348.83        313.15        24.00 o                         
  -1   1   5        790.57        742.90        24.60 o                         
   0   1   5        132.75        141.42         4.62 o                         
   1   1   5       6547.64       6137.48       196.91 o                         
   3   1   5        120.55        118.00        23.11 o                         
   4   1   5          3.14          2.37        14.14 o                         
  -4   2   5         19.15         20.72        14.17 o                         
  -3   2   5          1.73          2.16         5.42 o                         
  -2   2   5        648.17        608.43        53.07 o                         
  -1   2   5        563.44        552.09        15.47 o                         
   0   2   5          2.51          1.58         1.02 o                         
   1   2   5        151.05        124.17         4.69 o                         
   2   2   5        531.80        577.52        21.44 o                         
   3   2   5         53.83         65.97        18.65 o                         
   4   2   5          0.04         -0.53        12.09 o                         
  -4   3   5          0.09          0.92         7.89 o                         
  -3   3   5         22.14         19.81        19.85 o                         
  -2   3   5         50.22         59.50        13.56 o                         
  -1   3   5       5968.45       5954.85       116.26 o                         
   0   3   5        283.08        263.61         8.06 o                         
   1   3   5       1385.86       1321.79        26.50 o                         
   2   3   5        390.08        384.33        21.67 o                         
   3   3   5        101.79         93.41        19.93 o                         
   4   3   5         12.26         18.70        12.34 o                         
  -4   4   5         10.20         15.27        13.66 o                         
  -3   4   5         15.56         19.21         8.17 o                         
  -2   4   5        366.10        392.40        19.55 o                         
  -1   4   5       1828.09       1810.48        31.37 o                         
   0   4   5        321.25        319.16        10.03 o                         
   1   4   5        126.92        114.54         5.43 o                         
   2   4   5        403.05        417.79        17.71 o                         
   3   4   5         42.34         15.85        17.35 o                         
   4   4   5          0.67          0.08         4.49 o                         
  -4   5   5        176.83        194.23        41.20 o                         
  -3   5   5         29.92         35.62        11.86 o                         
  -2   5   5        125.70        124.16        10.15 o                         
  -1   5   5        309.45        284.69        15.77 o                         
   0   5   5        963.98        982.15        22.36 o                         
   1   5   5        554.13        534.68        16.53 o                         
   2   5   5        270.87        331.89        19.08 o                         
   3   5   5         30.99         30.86         6.92 o                         
   4   5   5         69.00         78.88        12.82 o                         
  -4   6   5         11.96         14.91        14.56 o                         
  -3   6   5          0.64          1.22         7.05 o                         
  -2   6   5          5.64         10.65         6.17 o                         
  -1   6   5        188.78        161.22        13.01 o                         
   0   6   5        232.79        220.09        15.72 o                         
   1   6   5        176.92        194.34        12.29 o                         
   2   6   5         52.99         56.34         6.15 o                         
   3   6   5         30.01         36.17         6.90 o                         
   4   6   5          0.13          0.37         9.03 o                         
  -4   7   5         76.64         78.05        20.73 o                         
  -3   7   5         33.45         44.75        15.20 o                         
  -2   7   5          9.41         14.63         5.89 o                         
  -1   7   5       1049.62       1127.61        37.58 o                         
   0   7   5          3.59          1.78         3.01 o                         
   1   7   5         19.00         12.18         3.31 o                         
   2   7   5         11.04         12.39         4.19 o                         
   3   7   5          0.53          1.34         3.73 o                         
   4   7   5          0.08         -0.38         6.74 o                         
  -4   8   5         35.98         51.35        18.66 o                         
  -3   8   5          2.94          1.23         6.98 o                         
  -2   8   5         16.56         14.15         5.63 o                         
  -1   8   5        516.31        493.93        28.56 o                         
   0   8   5        882.80        897.24        26.31 o                         
   1   8   5        273.17        278.87        13.64 o                         
   2   8   5        114.88        114.54         9.75 o                         
   3   8   5         56.37         67.77         9.66 o                         
   4   8   5          1.22          0.50         8.71 o                         
  -4   9   5          1.07          5.32        10.73 o                         
  -3   9   5          3.20          0.91         7.53 o                         
  -2   9   5         42.01         32.52         6.89 o                         
  -1   9   5         10.26          6.77         4.66 o                         
   0   9   5        407.17        405.49        17.60 o                         
   1   9   5         18.83         21.74         4.96 o                         
   2   9   5        244.00        249.07        16.27 o                         
   3   9   5         20.53         27.07         9.45 o                         
  -3  10   5          1.37          0.97        14.12 o                         
  -2  10   5         65.81         57.31         8.94 o                         
  -1  10   5         16.28          9.10         5.32 o                         
   0  10   5        183.55        185.60        13.26 o                         
   1  10   5        239.50        242.13        14.92 o                         
   2  10   5         36.44         41.28         8.05 o                         
   3  10   5         44.33         55.98        24.85 o                         
  -3  11   5          1.29         -0.07         7.58 o                         
  -2  11   5         33.61         31.13         7.38 o                         
  -1  11   5        255.29        253.64        19.32 o                         
   0  11   5         41.30         35.76         6.75 o                         
   1  11   5         34.70         32.04         6.74 o                         
   2  11   5          2.57          7.61         5.02 o                         
   3  11   5         14.31          9.55        10.42 o                         
  -2  12   5         13.57         16.34         7.54 o                         
  -1  12   5          4.14          3.08         4.47 o                         
   0  12   5          8.76          8.61         4.44 o                         
   1  12   5         13.58         12.29         5.09 o                         
   2  12   5          8.99         16.59        10.90 o                         
  -2  13   5          8.44          5.64         9.21 o                         
  -1  13   5          1.46          0.23         6.74 o                         
   0  13   5         23.68         31.22         7.40 o                         
   1  13   5          0.72          2.92         5.98 o                         
   2  13   5         54.94         45.99        11.88 o                         
  -1  14   5          8.02          6.12         6.28 o                         
   0  14   5          0.47          0.57         4.21 o                         
   1  14   5          8.31         10.42         5.83 o                         
  -2   0   6        880.79        901.15        50.14 o                         
   0   0   6       2008.78       1980.83        57.10 o                         
   2   0   6       6969.41       8189.91      1030.90 o                         
   4   0   6         20.10         16.92        20.59 o                         
  -4   1   6          9.89          7.47         9.99 o                         
  -3   1   6         16.56         19.09         9.72 o                         
  -2   1   6        404.23        422.19        47.45 o                         
  -1   1   6        554.38        558.36        18.55 o                         
   0   1   6       2813.86       2712.94        67.77 o                         
   1   1   6         97.23         99.87         4.55 o                         
   2   1   6       1542.39       1565.96        47.87 o                         
   3   1   6         14.88         26.95        17.85 o                         
   4   1   6          4.16          4.68        15.55 o                         
  -4   2   6         12.39         13.89        12.52 o                         
  -3   2   6          2.44          3.39         8.06 o                         
  -2   2   6          1.38          4.19         2.71 o                         
  -1   2   6         33.99         34.43         3.60 o                         
   0   2   6        964.63        969.46        30.07 o                         
   1   2   6         96.12         98.63         4.97 o                         
   2   2   6       1123.55       1095.71        32.85 o                         
   3   2   6         23.19         24.29        13.63 o                         
   4   2   6         10.33         14.71        17.74 o                         
  -4   3   6         16.23         15.54        12.79 o                         
  -3   3   6         16.63         23.02        22.83 o                         
  -2   3   6         13.04         12.78         4.03 o                         
  -1   3   6        165.91        154.46         8.05 o                         
   0   3   6        212.83        226.91         7.51 o                         
   1   3   6         50.68         47.89         3.08 o                         
   2   3   6         34.95         43.21         5.60 o                         
   3   3   6          3.47          1.73         7.05 o                         
   4   3   6          0.06         -0.98         7.29 o                         
  -4   4   6          4.58          8.25        12.29 o                         
  -3   4   6         51.11         57.44        12.74 o                         
  -2   4   6        339.85        322.11        26.49 o                         
  -1   4   6        317.01        333.49        11.63 o                         
   0   4   6          0.19          0.31         1.60 o                         
   1   4   6         75.24         73.66         4.34 o                         
   2   4   6        256.67        249.51        12.34 o                         
   3   4   6         73.61         82.50        11.26 o                         
   4   4   6         81.84         85.55        13.58 o                         
  -4   5   6          2.01          1.56        12.56 o                         
  -3   5   6          0.90         -0.14         5.80 o                         
  -2   5   6         50.54         27.24         9.56 o                         
  -1   5   6        124.96        104.25         7.56 o                         
   0   5   6        208.30        211.94         8.92 o                         
   1   5   6        468.33        465.30        16.09 o                         
   2   5   6         73.18         70.42         8.70 o                         
   3   5   6          9.67          8.93         4.31 o                         
   4   5   6          4.60          1.49         4.99 o                         
  -4   6   6          0.12          1.01        40.11 o                         
  -3   6   6         10.69         10.72         9.56 o                         
  -2   6   6         18.79         15.48         9.26 o                         
  -1   6   6        915.60        839.20       100.04 o                         
   0   6   6        980.46       1027.83        44.05 o                         
   1   6   6         35.37         42.99         5.07 o                         
   2   6   6         30.49         33.22         4.92 o                         
   3   6   6         78.50         83.39         9.64 o                         
   4   6   6          0.96          0.92         9.35 o                         
  -4   7   6         10.12         16.23        12.57 o                         
  -3   7   6          7.33         12.59        11.14 o                         
  -2   7   6         36.07         40.37         7.93 o                         
  -1   7   6          2.09          2.14         3.50 o                         
   0   7   6        574.37        639.65        22.35 o                         
   1   7   6         74.27         89.10         7.01 o                         
   2   7   6        158.26        176.24        11.16 o                         
   3   7   6         34.23         46.65         7.69 o                         
   4   7   6         31.31         27.69        16.92 o                         
  -4   8   6         19.22         23.34        14.67 o                         
  -3   8   6         36.57         54.44        13.80 o                         
  -2   8   6         67.99         55.92         8.61 o                         
  -1   8   6         53.75         57.65         7.73 o                         
   0   8   6        145.36        161.24        10.53 o                         
   1   8   6        298.29        317.70        15.96 o                         
   2   8   6         11.83         16.62         4.83 o                         
   3   8   6         10.20         14.01         5.53 o                         
   4   8   6         10.39         13.68         9.27 o                         
  -4   9   6         15.17         20.45        14.08 o                         
  -3   9   6          0.81          1.32         6.84 o                         
  -2   9   6          7.77          7.74         5.26 o                         
  -1   9   6          5.10          3.09         4.18 o                         
   0   9   6        708.23        668.88        23.26 o                         
   1   9   6         22.03         21.68         4.77 o                         
   2   9   6        180.06        187.72        13.29 o                         
   3   9   6         94.44        106.16        15.31 o                         
  -3  10   6         21.75         29.39        24.48 o                         
  -2  10   6         28.36         25.23         6.66 o                         
  -1  10   6          6.85          8.37         5.18 o                         
   0  10   6        213.87        203.89        13.95 o                         
   1  10   6        453.70        473.58        21.00 o                         
   2  10   6          6.94          6.36         4.82 o                         
   3  10   6          3.50          2.61        14.90 o                         
  -3  11   6          7.91          3.39         9.60 o                         
  -2  11   6          1.04          0.53         3.92 o                         
  -1  11   6        117.74        105.12        12.75 o                         
   0  11   6        245.44        210.19        14.57 o                         
   1  11   6         15.87         18.74         5.62 o                         
   2  11   6          7.18          4.13         4.58 o                         
   3  11   6          2.12          1.11         8.73 o                         
  -2  12   6         19.24         22.08         8.04 o                         
  -1  12   6         35.08         27.92         7.49 o                         
   0  12   6         66.52         61.77         8.50 o                         
   1  12   6         15.48         14.95         5.42 o                         
   2  12   6          6.50          5.67         9.46 o                         
  -2  13   6         23.49         26.92         8.83 o                         
  -1  13   6          5.60          4.68         7.98 o                         
   0  13   6         11.78         13.04         7.89 o                         
   1  13   6         15.46         20.72         9.13 o                         
   2  13   6          6.94          8.26         6.89 o                         
  -1  14   6         10.64          9.73         5.51 o                         
   0  14   6         15.02         17.72         6.98 o                         
   1  14   6          9.32         12.82         5.76 o                         
  -3   0   7        288.21        350.66        49.31 o                         
  -1   0   7       5933.87       5580.07       160.57 o                         
   1   0   7        156.85        185.07         9.33 o                         
   3   0   7        288.14        266.50        45.86 o                         
  -3   1   7        102.17         90.00        13.19 o                         
  -2   1   7          9.54          8.97         2.74 o                         
  -1   1   7       1585.32       1488.75        60.16 o                         
   0   1   7          8.40          7.45         1.66 o                         
   1   1   7         83.45         86.93         4.41 o                         
   2   1   7          4.14          1.68         2.43 o                         
   3   1   7         26.55         23.74        18.06 o                         
   4   1   7          0.35          0.82        14.84 o                         
  -4   2   7         49.68         55.39        19.99 o                         
  -3   2   7         95.92        101.78        34.22 o                         
  -2   2   7          8.91         -2.12        10.15 o                         
  -1   2   7          0.00          0.70         1.89 o                         
   0   2   7         30.71         29.08         2.37 o                         
   1   2   7         34.86         39.23         3.26 o                         
   2   2   7        879.24        873.55        31.41 o                         
   3   2   7        181.15        187.90        28.76 o                         
   4   2   7          3.12          4.79        17.63 o                         
  -4   3   7          0.12          1.70         8.80 o                         
  -3   3   7        439.25        455.04        32.96 o                         
  -2   3   7          4.02          4.46         2.47 o                         
  -1   3   7        576.24        548.97        16.51 o                         
   0   3   7        255.77        270.15         7.98 o                         
   1   3   7        190.64        188.27         6.30 o                         
   2   3   7         14.15         15.99         4.18 o                         
   3   3   7          9.45         12.74         9.67 o                         
   4   3   7         10.90          6.00         7.96 o                         
  -4   4   7         59.80         72.41        25.08 o                         
  -3   4   7         23.03         27.51         6.94 o                         
  -2   4   7         67.34         59.85         9.79 o                         
  -1   4   7        279.09        249.16        11.82 o                         
   0   4   7         29.03         28.57         3.34 o                         
   1   4   7         31.84         29.59         2.93 o                         
   2   4   7         68.45         82.32         8.07 o                         
   3   4   7         10.92          2.38         3.52 o                         
   4   4   7         15.51         15.88         9.67 o                         
  -4   5   7         96.47        120.76        30.73 o                         
  -3   5   7          1.37          0.50         6.30 o                         
  -2   5   7         18.77         16.41         3.53 o                         
  -1   5   7          9.03          9.31         3.59 o                         
   0   5   7         66.75         71.02         5.23 o                         
   1   5   7          1.47          2.84         2.85 o                         
   2   5   7          7.13         10.89         4.26 o                         
   3   5   7          8.23          6.89         4.34 o                         
   4   5   7         29.03          6.97        11.58 o                         
  -4   6   7         14.36          2.71        43.65 o                         
  -3   6   7          5.24          5.72         8.64 o                         
  -2   6   7         13.18         12.75         6.34 o                         
  -1   6   7       1200.04       1100.01        80.66 o                         
   0   6   7        404.65        468.77        34.34 o                         
   1   6   7         60.44         62.93         5.18 o                         
   2   6   7          2.36          3.40         3.00 o                         
   3   6   7         22.79         27.97         6.40 o                         
   4   6   7         50.00         64.08        13.93 o                         
  -4   7   7          2.29          2.48        42.32 o                         
  -3   7   7        304.41        366.02        40.47 o                         
  -2   7   7          6.55          7.08         4.62 o                         
  -1   7   7         59.81         62.98         7.42 o                         
   0   7   7         17.51         19.78         4.75 o                         
   1   7   7        476.89        487.56        16.59 o                         
   2   7   7          7.15         11.75         4.17 o                         
   3   7   7          0.43          0.64         3.78 o                         
   4   7   7          0.44          0.50         9.77 o                         
  -3   8   7         42.86         47.12        12.72 o                         
  -2   8   7         50.20         46.62         8.92 o                         
  -1   8   7         72.93         83.01         8.98 o                         
   0   8   7         47.98         56.42         6.27 o                         
   1   8   7         29.43         32.09         5.82 o                         
   2   8   7         33.14         35.27         6.06 o                         
   3   8   7          0.33          0.05         3.93 o                         
   4   8   7         14.70         16.45         9.03 o                         
  -3   9   7         36.72         39.04        12.80 o                         
  -2   9   7         48.87         40.21         8.18 o                         
  -1   9   7        141.31        113.48        12.03 o                         
   0   9   7         99.16         95.64         8.71 o                         
   1   9   7        174.13        169.17        10.73 o                         
   2   9   7         83.71         86.80         9.48 o                         
   3   9   7          3.33          2.85         4.37 o                         
  -3  10   7         21.93         40.16        24.76 o                         
  -2  10   7          0.00          0.20         4.71 o                         
  -1  10   7        155.90        156.11        14.80 o                         
   0  10   7        208.61        206.28        13.07 o                         
   1  10   7         95.42         89.12         9.29 o                         
   2  10   7         16.92         23.51         6.52 o                         
   3  10   7         33.75         27.24        22.10 o                         
  -3  11   7          0.23          2.12         8.93 o                         
  -2  11   7          0.48          0.31         4.00 o                         
  -1  11   7         71.82         59.76        10.17 o                         
   0  11   7         54.41         58.25         8.20 o                         
   1  11   7          0.23         -0.23         3.56 o                         
   2  11   7         38.90         36.74         7.86 o                         
   3  11   7          1.85          3.57         6.93 o                         
  -2  12   7          1.35          1.20         4.78 o                         
  -1  12   7          4.72          4.29         4.91 o                         
   0  12   7         57.21         61.29         8.45 o                         
   1  12   7          0.06          1.25         3.45 o                         
   2  12   7          2.85          1.47         6.38 o                         
  -2  13   7         44.18         63.41        16.97 o                         
  -1  13   7         26.87         32.46        15.04 o                         
   0  13   7         55.77         54.05        12.56 o                         
   1  13   7          2.85          4.19         7.47 o                         
   2  13   7         48.31         65.01        11.71 o                         
  -1  14   7         13.03         10.80         5.82 o                         
   0  14   7          1.30          2.57         5.37 o                         
   1  14   7          0.28          0.58         4.38 o                         
  -2   0   8       1389.96       1531.79        94.62 o                         
   0   0   8        853.34        904.10        26.39 o                         
   2   0   8       7249.69       7276.95       271.36 o                         
   4   0   8         22.92         16.96        21.32 o                         
  -3   1   8          0.18         -0.19         3.93 o                         
  -2   1   8         12.14         11.50         3.21 o                         
  -1   1   8        160.65        167.41         7.22 o                         
   0   1   8        130.35        141.64         5.21 o                         
   1   1   8        439.70        433.47        13.80 o                         
   2   1   8        106.80        108.21         6.68 o                         
   3   1   8         39.56         55.64        21.41 o                         
   4   1   8         94.54         68.95        20.50 o                         
  -4   2   8          2.94          5.23         9.72 o                         
  -3   2   8        121.29        155.32        40.96 o                         
  -2   2   8        214.49        209.53        12.08 o                         
  -1   2   8        797.87        807.01        23.54 o                         
   0   2   8       1633.66       1670.91        52.67 o                         
   1   2   8          0.21         -0.17         1.67 o                         
   2   2   8        402.46        427.70        13.28 o                         
   3   2   8        152.88        136.81        25.10 o                         
   4   2   8          5.30          3.72        15.82 o                         
  -4   3   8         54.51         53.15        20.86 o                         
  -3   3   8         68.93         78.29        13.19 o                         
  -2   3   8          0.67          2.95         1.82 o                         
  -1   3   8       1059.40       1080.03        25.91 o                         
   0   3   8       6760.38       7071.94       128.38 o                         
   1   3   8         25.33         26.80         2.73 o                         
   2   3   8        107.65         85.96        14.28 o                         
   3   3   8        199.60        158.52        14.09 o                         
   4   3   8          2.08          3.82         8.33 o                         
  -4   4   8         98.64        114.09        27.05 o                         
  -3   4   8          2.94          3.11         4.48 o                         
  -2   4   8         50.57         47.73         8.88 o                         
  -1   4   8          0.94          2.26         2.45 o                         
   0   4   8       3403.29       3549.92        52.57 o                         
   1   4   8        260.40        257.48         8.48 o                         
   2   4   8        706.31        741.71        26.83 o                         
   3   4   8         41.37         32.48         7.44 o                         
   4   4   8          2.27          1.37         6.78 o                         
  -4   5   8         69.59         94.19        64.66 o                         
  -3   5   8         47.61         56.69        14.33 o                         
  -2   5   8          0.52          0.14         2.64 o                         
  -1   5   8        609.36        624.45        28.30 o                         
   0   5   8        130.34        129.73         7.05 o                         
   1   5   8         59.85         65.90         7.56 o                         
   2   5   8         20.69         23.53         4.30 o                         
   3   5   8        100.97         70.52        20.00 o                         
   4   5   8          8.98          3.61         8.53 o                         
  -4   6   8         59.12        135.96        76.30 o                         
  -3   6   8        242.45        282.49        33.13 o                         
  -2   6   8         33.92         35.55         8.91 o                         
  -1   6   8        223.19        191.88        12.54 o                         
   0   6   8        135.95        131.40        10.78 o                         
   1   6   8          0.00          0.21         2.01 o                         
   2   6   8         15.28         20.81         4.21 o                         
   3   6   8         89.86         87.56        10.67 o                         
   4   6   8         11.31         13.21         6.85 o                         
  -4   7   8         26.66         67.08        63.68 o                         
  -3   7   8         79.42        100.56        21.49 o                         
  -2   7   8         19.30         21.55         6.32 o                         
  -1   7   8         12.38         10.80         3.68 o                         
   0   7   8       1618.71       1762.44        42.07 o                         
   1   7   8        265.52        274.89        12.45 o                         
   2   7   8        223.24        232.47        12.58 o                         
   3   7   8         44.98         47.27         7.78 o                         
   4   7   8          3.73          2.15        10.77 o                         
  -3   8   8        106.48         97.92        17.09 o                         
  -2   8   8          6.06          4.90         4.84 o                         
  -1   8   8          2.16          2.09         3.38 o                         
   0   8   8        193.84        211.15        11.55 o                         
   1   8   8        278.47        272.72        13.73 o                         
   2   8   8          0.02          0.45         3.08 o                         
   3   8   8         10.90         14.48         5.46 o                         
   4   8   8         17.87         19.10        10.82 o                         
  -3   9   8         44.58         51.74        13.97 o                         
  -2   9   8          9.46         11.87         5.55 o                         
  -1   9   8         10.04          5.80         4.33 o                         
   0   9   8         56.73         60.49         6.71 o                         
   1   9   8        260.03        249.70        13.10 o                         
   2   9   8         80.18         80.31         9.16 o                         
   3   9   8          9.40          8.84         5.53 o                         
  -3  10   8          0.00          0.64        14.67 o                         
  -2  10   8          2.85          3.24         5.09 o                         
  -1  10   8        199.18        178.66        15.70 o                         
   0  10   8         68.32         69.54         7.91 o                         
   1  10   8        100.25         94.37         9.05 o                         
   2  10   8        113.21        122.71        11.75 o                         
   3  10   8          1.97          0.69        11.64 o                         
  -3  11   8          1.58          0.22         8.17 o                         
  -2  11   8          0.39          0.26         4.89 o                         
  -1  11   8         58.16         51.84         9.36 o                         
   0  11   8          1.01          1.99         3.65 o                         
   1  11   8          0.38          1.29         3.65 o                         
   2  11   8         36.09         41.51         8.19 o                         
   3  11   8          2.06          3.23         6.76 o                         
  -2  12   8          2.47          0.36         5.40 o                         
  -1  12   8         25.31         24.91         7.16 o                         
   0  12   8         32.48         31.83         6.57 o                         
   1  12   8          2.80          1.69         3.75 o                         
   2  12   8         20.65         18.37         9.29 o                         
  -2  13   8         42.34         72.30        18.51 o                         
   0  13   8         28.06         21.08         9.36 o                         
   1  13   8          1.34         -0.83         7.79 o                         
   2  13   8          6.57          5.33         5.86 o                         
  -1  14   8          0.39          0.78         4.21 o                         
   0  14   8          0.14         -0.56         5.43 o                         
   1  14   8          4.01          5.04         5.34 o                         
  -3   0   9         13.93         16.92        14.81 o                         
  -1   0   9       5580.64       5400.90       465.24 o                         
   1   0   9        289.91        281.90        13.28 o                         
   3   0   9         83.16         84.66        31.74 o                         
  -3   1   9          0.49          0.36         5.10 o                         
  -2   1   9         24.20         16.12         5.37 o                         
  -1   1   9       1260.00       1229.13        26.90 o                         
   0   1   9         36.75         39.96         3.12 o                         
   1   1   9       1006.09       1014.03        21.31 o                         
   2   1   9          4.37          3.38         1.91 o                         
   3   1   9        244.87        205.17        30.73 o                         
   4   1   9          8.44          6.22        14.72 o                         
  -3   2   9        102.14         92.06        32.52 o                         
  -2   2   9         16.20         14.38         3.70 o                         
  -1   2   9        441.45        435.22        13.24 o                         
   0   2   9         42.44         44.10         3.31 o                         
   1   2   9          4.96          5.90         2.03 o                         
   2   2   9         96.46         98.37         8.68 o                         
   3   2   9         63.48         44.41         8.20 o                         
   4   2   9          0.06          0.02        12.89 o                         
  -4   3   9         28.63         27.90        14.87 o                         
  -3   3   9          0.02          1.00         3.63 o                         
  -2   3   9          2.35          3.61         3.30 o                         
  -1   3   9        641.13        638.21        18.56 o                         
   0   3   9        345.96        398.72        11.24 o                         
   1   3   9        239.20        241.96         7.66 o                         
   2   3   9          3.16          4.44         3.76 o                         
   3   3   9         31.56         28.67         7.50 o                         
   4   3   9          0.08         -0.24         8.84 o                         
  -4   4   9          5.18         10.57        13.60 o                         
  -3   4   9         53.44         61.53        10.20 o                         
  -2   4   9        102.97         97.59         9.15 o                         
  -1   4   9        527.91        512.54        20.72 o                         
   0   4   9         60.67         62.31         4.43 o                         
   1   4   9        144.38        145.15         7.96 o                         
   2   4   9          7.12          7.56         3.52 o                         
   3   4   9          1.06          0.34         4.09 o                         
   4   4   9          2.37          0.96         9.44 o                         
  -4   5   9         10.55         15.04        41.63 o                         
  -3   5   9         41.12         46.07        10.06 o                         
  -2   5   9         45.77         28.84         7.19 o                         
  -1   5   9        177.27        176.39        13.37 o                         
   0   5   9        637.46        669.02        27.67 o                         
   1   5   9        432.46        471.08        25.61 o                         
   2   5   9         70.06         69.32         6.49 o                         
   3   5   9          3.32          3.98         4.38 o                         
   4   5   9         42.92          9.24        26.34 o                         
  -4   6   9          3.83          1.42        36.63 o                         
  -3   6   9         21.92         31.58        13.34 o                         
  -2   6   9          8.25         13.75         5.93 o                         
  -1   6   9         63.21         52.72         7.19 o                         
   0   6   9         60.89         60.17         6.27 o                         
   1   6   9         48.68         54.70         4.79 o                         
   2   6   9          2.57          3.22         3.02 o                         
   3   6   9         85.35         91.60        10.90 o                         
   4   6   9          0.02         -0.55         5.15 o                         
  -4   7   9          2.40         -1.19        40.39 o                         
  -3   7   9        208.32        214.01        30.09 o                         
  -2   7   9          6.01         11.87         5.48 o                         
  -1   7   9         36.70         41.29         5.49 o                         
   0   7   9        365.82        386.98        17.25 o                         
   1   7   9        640.72        722.27        22.38 o                         
   2   7   9        154.75        161.02        10.50 o                         
   3   7   9          3.60          3.31         3.60 o                         
   4   7   9          7.61         10.89         6.55 o                         
  -3   8   9         54.82         55.67        16.99 o                         
  -2   8   9         40.00         37.31         8.27 o                         
  -1   8   9          4.58          3.89         3.97 o                         
   0   8   9        174.28        182.64        10.76 o                         
   1   8   9        170.94        182.49        10.69 o                         
   2   8   9         13.17         11.22         4.18 o                         
   3   8   9         96.00        105.69        10.28 o                         
   4   8   9         16.97         19.72        10.93 o                         
  -3   9   9        102.35        112.38        18.85 o                         
  -2   9   9         39.83         43.40         9.20 o                         
  -1   9   9          4.49          2.31         3.92 o                         
   0   9   9          7.63         10.68         3.77 o                         
   1   9   9          1.08          1.67         3.11 o                         
   2   9   9        345.26        341.01        17.79 o                         
   3   9   9         28.15         34.14         7.65 o                         
  -3  10   9          3.20          0.32        15.40 o                         
  -2  10   9         10.99          9.60         6.08 o                         
  -1  10   9          9.90          7.37         4.87 o                         
   0  10   9         50.84         44.25         6.65 o                         
   1  10   9        391.00        394.01        18.14 o                         
   2  10   9          1.60          3.07         4.05 o                         
   3  10   9          7.53          4.96         4.71 o                         
  -3  11   9          0.16         -0.99         8.40 o                         
  -2  11   9          5.29          3.33         5.08 o                         
  -1  11   9          1.20          1.83         4.00 o                         
   0  11   9          3.07          5.64         3.73 o                         
   1  11   9         65.99         70.00         9.37 o                         
   2  11   9        100.22         92.18        12.21 o                         
   3  11   9          0.41          0.03         5.86 o                         
  -2  12   9          0.42          1.21         4.74 o                         
  -1  12   9         13.15          7.96         5.27 o                         
   0  12   9         18.93         17.53         5.26 o                         
   1  12   9          9.01          6.06         4.40 o                         
   2  12   9         15.47         18.11         8.27 o                         
  -2  13   9          3.51         14.04        10.82 o                         
   0  13   9          7.61          7.21         7.19 o                         
   1  13   9          0.38          0.28         4.53 o                         
   2  13   9          5.36          4.68         5.50 o                         
  -1  14   9          0.56          2.32         4.73 o                         
   0  14   9          7.77          3.18         6.18 o                         
   1  14   9         34.94         38.07         8.96 o                         
  -2   0  10         28.28         21.57         3.69 o                         
   0   0  10       7519.45       7513.24       195.31 o                         
   2   0  10          1.07          0.52         5.11 o                         
   4   0  10          3.06         -0.96        18.89 o                         
  -3   1  10         49.29         63.02        16.39 o                         
  -2   1  10        814.24        805.80        89.16 o                         
  -1   1  10        147.15        145.23         6.72 o                         
   0   1  10        466.96        455.61        11.32 o                         
   1   1  10         96.62        109.92         6.14 o                         
   2   1  10          0.81          0.35         2.14 o                         
   3   1  10         18.35         17.39         6.41 o                         
   4   1  10         98.20         66.86        20.75 o                         
  -3   2  10        285.61        244.17        51.78 o                         
  -2   2  10        462.25        387.24        43.28 o                         
  -1   2  10        368.75        345.29        11.15 o                         
   0   2  10         83.88         96.01         5.10 o                         
   1   2  10        154.64        160.86         6.50 o                         
   2   2  10          3.42          3.57         3.12 o                         
   3   2  10        125.41        121.46        13.45 o                         
   4   2  10          7.19          5.85        14.15 o                         
  -4   3  10        218.16        250.26        68.20 o                         
  -3   3  10        108.04        110.30        11.29 o                         
  -2   3  10        455.79        384.65        47.83 o                         
  -1   3  10         26.86         30.40         3.76 o                         
   0   3  10         64.47         65.05         4.06 o                         
   1   3  10        220.65        223.57         9.22 o                         
   2   3  10          8.49         11.69         4.08 o                         
   3   3  10         67.70         60.94         9.86 o                         
   4   3  10         24.03         24.88        13.22 o                         
  -4   4  10          4.21          4.79        17.10 o                         
  -3   4  10        394.29        429.99        26.44 o                         
  -2   4  10        357.60        379.77        16.57 o                         
  -1   4  10          0.02          0.14         2.91 o                         
   0   4  10       1451.13       1376.94        31.08 o                         
   1   4  10         13.64         13.95         3.96 o                         
   2   4  10          8.18          7.77         2.79 o                         
   3   4  10          8.10         10.60         5.20 o                         
   4   4  10          3.99          3.35        10.68 o                         
  -4   5  10          1.34         -1.93        38.60 o                         
  -3   5  10         68.33         72.86        12.14 o                         
  -2   5  10         90.45         94.15         8.94 o                         
  -1   5  10         15.95         22.82         4.91 o                         
   0   5  10        281.38        342.31        23.25 o                         
   1   5  10         74.15         80.71         5.61 o                         
   2   5  10         10.91         13.98         3.61 o                         
   3   5  10         45.89         39.95         7.39 o                         
   4   5  10          3.51          1.34         5.32 o                         
  -4   6  10         37.08         96.88        68.04 o                         
  -3   6  10        558.77        601.76        48.90 o                         
  -2   6  10        219.80        215.13        17.11 o                         
  -1   6  10          3.02          7.44         3.72 o                         
   0   6  10        575.86        574.99        18.86 o                         
   1   6  10         51.72         46.73         4.70 o                         
   2   6  10        199.52        215.65        11.37 o                         
   3   6  10          3.34          3.10         4.23 o                         
   4   6  10          0.45          0.47         5.38 o                         
  -3   7  10         37.11         41.01        14.86 o                         
  -2   7  10         81.05         84.08         9.74 o                         
  -1   7  10         44.39         48.98         6.04 o                         
   0   7  10        152.73        161.05         9.53 o                         
   1   7  10         98.96        118.59         9.24 o                         
   2   7  10          3.73          4.84         3.36 o                         
   3   7  10          9.35         12.57         5.02 o                         
   4   7  10          9.26          7.44         5.20 o                         
  -3   8  10         21.42         23.33        12.56 o                         
  -2   8  10        156.47        139.59        14.59 o                         
  -1   8  10         10.91         10.64         4.61 o                         
   0   8  10         77.63         97.51         8.01 o                         
   1   8  10         22.55         22.97         4.55 o                         
   2   8  10        254.38        270.79        14.32 o                         
   3   8  10         15.38         21.18         5.35 o                         
   4   8  10          1.02          4.08        11.46 o                         
  -3   9  10          0.26          0.04         6.66 o                         
  -2   9  10         79.31         76.62        11.72 o                         
  -1   9  10         11.92         13.95         5.31 o                         
   0   9  10         54.31         49.59         6.27 o                         
   1   9  10         59.16         59.36         6.73 o                         
   2   9  10         50.64         54.44         7.39 o                         
   3   9  10          6.91          7.22         5.10 o                         
  -3  10  10         45.63         51.63        25.63 o                         
  -2  10  10          7.86         14.92         6.79 o                         
  -1  10  10         27.46         25.73         6.71 o                         
   0  10  10        316.29        284.86        14.83 o                         
   1  10  10         66.75         65.01         7.70 o                         
   2  10  10         16.78         14.24         4.84 o                         
   3  10  10         22.85         21.74         5.78 o                         
  -3  11  10         16.05         37.93        19.98 o                         
  -2  11  10          0.14          1.15         6.02 o                         
  -1  11  10         37.51         40.10         8.53 o                         
   0  11  10         16.40         15.18         4.80 o                         
   1  11  10         37.73         39.24         6.44 o                         
   2  11  10         14.04         11.65         6.17 o                         
   3  11  10          2.77          5.35         6.46 o                         
  -2  12  10          0.17          0.33         4.70 o                         
  -1  12  10          9.33         14.56         6.21 o                         
   0  12  10          6.66          4.02         4.07 o                         
   1  12  10         17.55         23.65         6.44 o                         
   2  12  10          1.66          2.00         5.44 o                         
  -2  13  10          1.47          5.05         8.46 o                         
  -1  13  10          9.58         17.33        24.30 o                         
   0  13  10          8.09          9.87         8.35 o                         
   1  13  10          3.17          4.07         6.52 o                         
   2  13  10          1.34          3.20         4.83 o                         
  -1  14  10         14.75         26.19         7.60 o                         
   0  14  10         41.65         44.03        11.85 o                         
   1  14  10         60.20         67.76         9.97 o                         
  -3   0  11          2.13          2.11        11.46 o                         
  -1   0  11         61.97         60.11         5.52 o                         
   1   0  11         85.62         80.90         9.28 o                         
   3   0  11        341.54        242.33        30.90 o                         
  -3   1  11         20.69         26.28        12.31 o                         
  -2   1  11          5.65          5.36         1.88 o                         
  -1   1  11       1652.57       1833.17        41.98 o                         
   0   1  11         12.40         17.17         2.79 o                         
   1   1  11         55.21         59.36         4.88 o                         
   2   1  11          9.23         18.47         6.04 o                         
   3   1  11       1016.99        777.20        64.14 o                         
   4   1  11          2.21         -0.68        15.79 o                         
  -4   2  11         14.69         41.40        40.03 o                         
  -3   2  11        124.77        136.97        40.46 o                         
  -2   2  11          7.71          7.65         2.65 o                         
  -1   2  11          7.94         11.27         2.63 o                         
   0   2  11        801.00        875.85        17.34 o                         
   1   2  11       1674.23       1750.97        30.87 o                         
   2   2  11        216.91        230.76        14.25 o                         
   3   2  11         34.51         28.67         6.58 o                         
   4   2  11          9.18          4.22        15.67 o                         
  -4   3  11          4.03          7.34        35.03 o                         
  -3   3  11         36.77         34.67         6.70 o                         
  -2   3  11        234.60        234.91        15.61 o                         
  -1   3  11         29.10         26.48         3.76 o                         
   0   3  11        290.56        311.85         9.79 o                         
   1   3  11        395.99        432.85        16.24 o                         
   2   3  11          3.90          6.05         3.38 o                         
   3   3  11          4.54          5.56         5.03 o                         
   4   3  11          2.48          4.13        11.00 o                         
  -4   4  11          0.56         -2.34        33.33 o                         
  -3   4  11        262.42        261.86        20.09 o                         
  -2   4  11         98.61         94.05         8.24 o                         
  -1   4  11         33.29         31.09         6.04 o                         
   0   4  11       1082.14       1178.47        22.54 o                         
   1   4  11       1532.85       1522.84        48.39 o                         
   2   4  11         24.90         26.75         4.83 o                         
   3   4  11          3.45          2.09         4.36 o                         
   4   4  11         45.14         29.62        16.42 o                         
  -4   5  11          1.53         -2.29        36.22 o                         
  -3   5  11        372.94        387.42        27.15 o                         
  -2   5  11         20.51         22.75         5.29 o                         
  -1   5  11         30.25         31.26         6.73 o                         
   0   5  11          0.55          0.68         3.21 o                         
   1   5  11        145.11        165.19         8.08 o                         
   2   5  11          1.49          0.69         2.59 o                         
   3   5  11         83.98         50.90        13.55 o                         
   4   5  11         41.15         31.11        11.24 o                         
  -4   6  11         15.47         61.30        62.81 o                         
  -3   6  11         13.60         19.94         8.13 o                         
  -2   6  11         12.85         17.20         7.02 o                         
  -1   6  11         17.53         16.53         4.29 o                         
   0   6  11         44.10         55.34         5.82 o                         
   1   6  11        395.07        453.01        15.57 o                         
   2   6  11         20.94         22.73         4.58 o                         
   3   6  11         33.73         35.26         7.10 o                         
   4   6  11         22.97         15.29         6.97 o                         
  -3   7  11         97.37        101.87        20.56 o                         
  -2   7  11        430.05        417.11        21.50 o                         
  -1   7  11         45.16         38.58         6.26 o                         
   0   7  11        216.32        215.98        10.55 o                         
   1   7  11          8.04          9.14         3.42 o                         
   2   7  11         81.97         80.13         7.59 o                         
   3   7  11          1.11          1.08         3.60 o                         
   4   7  11          8.59          4.81         7.83 o                         
  -4   8  11          3.97          5.91        57.35 o                         
  -3   8  11          0.52          0.18         6.99 o                         
  -2   8  11        145.95        162.06        16.00 o                         
  -1   8  11          3.19          2.90         3.60 o                         
   0   8  11         19.62         28.64         4.92 o                         
   1   8  11        353.59        352.12        15.03 o                         
   2   8  11         70.02         74.22         7.89 o                         
   3   8  11         23.93         24.39         6.06 o                         
  -3   9  11         13.94         16.12         9.71 o                         
  -2   9  11        135.21        113.41        13.85 o                         
  -1   9  11         53.56         49.15         7.82 o                         
   0   9  11         22.00         20.40         4.51 o                         
   1   9  11         18.95         19.89         4.53 o                         
   2   9  11         33.44         29.97         5.79 o                         
   3   9  11         24.66         20.08         6.96 o                         
  -3  10  11          0.66          0.07        14.08 o                         
  -2  10  11          4.16          4.39         5.43 o                         
  -1  10  11         26.86         23.93         6.65 o                         
   0  10  11         29.18         26.90         5.25 o                         
   1  10  11         12.62         11.78         4.16 o                         
   2  10  11          5.86          4.24         3.57 o                         
   3  10  11          4.94          5.70         4.28 o                         
  -3  11  11          1.55          0.22         7.53 o                         
  -2  11  11          9.90         12.04         8.47 o                         
  -1  11  11         24.89         29.68         7.56 o                         
   0  11  11        108.71        104.34         9.89 o                         
   1  11  11          0.01          0.09         3.19 o                         
   2  11  11          0.27          0.04         3.96 o                         
   3  11  11         51.88         56.32        13.19 o                         
  -2  12  11          8.56          6.68         5.63 o                         
  -1  12  11          7.33          9.53         5.95 o                         
   0  12  11          0.25         -0.17         3.37 o                         
   1  12  11         21.12         22.18         8.50 o                         
   2  12  11         14.63         20.68         8.50 o                         
  -2  13  11          1.00          1.11         7.42 o                         
  -1  13  11          1.86          1.42         8.87 o                         
   0  13  11          2.77          5.33         8.17 o                         
   1  13  11          6.19          7.23         6.62 o                         
  -1  14  11        123.82        142.21        20.20 o                         
   0  14  11         21.92         33.69        10.68 o                         
  -2   0  12         15.48         14.70         3.69 o                         
   0   0  12        246.35        239.43        11.46 o                         
   2   0  12        208.07        239.00        28.01 o                         
   4   0  12         19.96         12.93        22.97 o                         
  -4   1  12         54.83         77.59        44.71 o                         
  -3   1  12          1.07          1.11         8.05 o                         
  -2   1  12         59.58         47.43        13.57 o                         
  -1   1  12         51.71         55.38         3.95 o                         
   0   1  12       5336.33       5816.19       174.20 o                         
   1   1  12         62.70         57.03         4.96 o                         
   2   1  12         64.51         83.16        11.82 o                         
   3   1  12         56.10         58.20         8.46 o                         
   4   1  12          0.22          0.30        16.51 o                         
  -4   2  12         16.81         20.22        37.18 o                         
  -3   2  12        130.47        121.24        38.95 o                         
  -2   2  12        390.87        374.12        24.89 o                         
  -1   2  12         33.63         31.09         3.66 o                         
   0   2  12         38.69         41.02         3.75 o                         
   1   2  12         16.40         18.66         3.86 o                         
   2   2  12         98.69         86.52         8.83 o                         
   3   2  12          0.11          0.52         3.88 o                         
   4   2  12         22.06         22.39        15.56 o                         
  -4   3  12          3.34          3.03        34.84 o                         
  -3   3  12          0.20         -0.24         4.93 o                         
  -2   3  12        244.13        262.51        12.94 o                         
  -1   3  12        113.33        110.74         9.03 o                         
   0   3  12        233.51        237.79         8.72 o                         
   1   3  12         32.87         33.75         5.33 o                         
   2   3  12         85.81         88.74         7.56 o                         
   3   3  12         33.21         31.96         6.59 o                         
   4   3  12          3.02          0.46        10.59 o                         
  -4   4  12         62.16        112.16        69.20 o                         
  -3   4  12          0.57          0.39         4.35 o                         
  -2   4  12        128.87        132.26         9.76 o                         
  -1   4  12          2.42          1.06         2.80 o                         
   0   4  12        132.23        153.46        12.70 o                         
   1   4  12        622.72        700.25        18.21 o                         
   2   4  12         71.82         42.19        12.62 o                         
   3   4  12          1.62          1.94         4.02 o                         
   4   4  12         10.89         10.54        12.01 o                         
  -4   5  12          2.82          5.36        42.13 o                         
  -3   5  12          1.50          2.46         5.14 o                         
  -2   5  12         23.37         27.61         6.97 o                         
  -1   5  12        184.97        200.99        14.06 o                         
   0   5  12        278.61        275.44        11.32 o                         
   1   5  12          4.72          5.48         2.52 o                         
   2   5  12          0.37          0.28         2.64 o                         
   3   5  12          9.76         10.78         4.05 o                         
   4   5  12          1.91          2.00         5.18 o                         
  -4   6  12          0.13         -0.09        36.31 o                         
  -3   6  12         45.09         51.14        10.80 o                         
  -2   6  12       1317.13       1240.50        46.77 o                         
  -1   6  12          0.22          0.18         2.69 o                         
   0   6  12          1.01          1.97         2.39 o                         
   1   6  12        339.13        385.26        14.43 o                         
   2   6  12        299.90        309.16        13.88 o                         
   3   6  12         33.61         33.91         6.61 o                         
   4   6  12          3.52          1.85         6.23 o                         
  -3   7  12         21.27         23.52        11.73 o                         
  -2   7  12          5.99          8.35         5.23 o                         
  -1   7  12        137.08        137.50        10.68 o                         
   0   7  12         45.58         51.13         5.17 o                         
   1   7  12        270.79        279.77        11.70 o                         
   2   7  12          0.03          0.10         2.54 o                         
   3   7  12          0.00          0.27         3.69 o                         
   4   7  12         17.42         12.71         8.94 o                         
  -4   8  12          4.01         28.29        59.28 o                         
  -3   8  12          6.58          5.43         8.66 o                         
  -2   8  12        919.01        833.90        37.14 o                         
  -1   8  12          6.26          5.57         4.04 o                         
   0   8  12        119.71        123.46         8.62 o                         
   1   8  12         15.65         18.03         4.03 o                         
   2   8  12         28.34         27.98         5.27 o                         
   3   8  12        105.58        108.54        10.20 o                         
  -3   9  12         32.69         34.93        12.07 o                         
  -2   9  12          2.80          0.99         4.75 o                         
  -1   9  12         78.53         74.21         9.37 o                         
   0   9  12          7.00          7.55         3.40 o                         
   1   9  12         64.09         57.62         6.70 o                         
   2   9  12         60.06         68.49         7.89 o                         
   3   9  12          0.78          0.98         5.08 o                         
  -3  10  12         16.13         42.89        21.50 o                         
  -2  10  12          4.16          2.18         5.16 o                         
  -1  10  12          0.05          0.58         3.71 o                         
   0  10  12         15.77         14.42         4.32 o                         
   1  10  12         44.07         49.17         6.98 o                         
   2  10  12         11.07         11.25         4.25 o                         
   3  10  12         65.20         62.72         9.78 o                         
  -3  11  12          3.22          5.62         8.28 o                         
  -2  11  12          0.81          0.55         7.15 o                         
  -1  11  12          0.16          0.46         4.26 o                         
   0  11  12         21.67         24.90         5.34 o                         
   1  11  12          1.71          3.05         3.62 o                         
   2  11  12         30.49         32.19         7.47 o                         
  -2  12  12          5.50          4.69         6.14 o                         
  -1  12  12         20.88         18.44         8.05 o                         
   0  12  12          5.87         13.34         5.02 o                         
   1  12  12          2.23          1.73         5.27 o                         
   2  12  12          1.92          2.67         4.98 o                         
  -1  13  12          3.60          2.55         5.63 o                         
   0  13  12          0.11          0.36         4.01 o                         
   1  13  12          8.28          7.35         6.60 o                         
   0  14  12         10.86         16.99         8.30 o                         
  -3   0  13         72.77         71.63        26.23 o                         
  -1   0  13        682.99        729.78        32.91 o                         
   1   0  13         35.15         41.83         7.72 o                         
   3   0  13         30.11         27.70         6.80 o                         
  -4   1  13         65.50         76.67        43.75 o                         
  -3   1  13         87.45        106.07        21.37 o                         
  -2   1  13        609.68        677.45        26.00 o                         
  -1   1  13          4.51          6.48         1.97 o                         
   0   1  13        366.51        401.02        19.10 o                         
   1   1  13        712.25        707.35        40.32 o                         
   2   1  13          5.11          7.76         3.90 o                         
   3   1  13         11.11          9.48         4.83 o                         
   4   1  13         27.12         19.40        16.36 o                         
  -4   2  13        123.75        210.29        74.85 o                         
  -3   2  13        329.46        378.91        27.80 o                         
  -2   2  13        187.20        199.02        13.46 o                         
  -1   2  13        917.31        906.30        40.40 o                         
   0   2  13        321.38        344.35        13.47 o                         
   1   2  13         15.78         20.17         4.58 o                         
   2   2  13         91.44         88.83         7.09 o                         
   3   2  13          0.08          0.07         3.43 o                         
   4   2  13          0.98          0.69        12.19 o                         
  -4   3  13        135.10        202.05        81.55 o                         
  -3   3  13          0.71          1.53         4.05 o                         
  -2   3  13          8.47          8.45         3.84 o                         
  -1   3  13         55.98         57.76         7.03 o                         
   0   3  13         91.49         95.54         5.89 o                         
   1   3  13        927.24        955.02        28.40 o                         
   2   3  13          8.89          6.62         3.41 o                         
   3   3  13          2.00          2.88         3.98 o                         
   4   3  13         41.80         42.41        19.17 o                         
  -4   4  13         87.19        145.56        80.39 o                         
  -3   4  13        184.74        176.07        16.53 o                         
  -2   4  13          4.13          2.84         3.32 o                         
  -1   4  13        740.99        820.74        26.39 o                         
   0   4  13         19.65         26.64         5.97 o                         
   1   4  13        235.80        258.47        10.59 o                         
   2   4  13          0.02         -0.22         2.51 o                         
   3   4  13         38.37         38.47         6.90 o                         
   4   4  13          8.28          8.09         7.33 o                         
  -4   5  13         11.96         28.79        49.79 o                         
  -3   5  13         99.32        114.37        14.56 o                         
  -2   5  13       2194.21       2176.30       160.39 o                         
  -1   5  13          2.57          1.23         3.18 o                         
   0   5  13         14.28         13.72         3.05 o                         
   1   5  13         53.09         58.40         5.70 o                         
   2   5  13          8.61          8.54         3.45 o                         
   3   5  13         62.90         61.48         8.38 o                         
   4   5  13          0.50          0.56         6.36 o                         
  -3   6  13         97.86        106.42        15.28 o                         
  -2   6  13         25.13         22.18         6.38 o                         
  -1   6  13          5.33          3.69         3.10 o                         
   0   6  13          0.83          1.74         2.18 o                         
   1   6  13          0.46          0.07         2.38 o                         
   2   6  13         34.14         34.25         5.28 o                         
   3   6  13         12.97         15.34         5.08 o                         
   4   6  13          6.38          3.44         7.01 o                         
  -3   7  13         99.77        100.15        15.78 o                         
  -2   7  13        567.84        561.84        23.72 o                         
  -1   7  13         37.86         36.24         6.86 o                         
   0   7  13          9.41          8.96         2.84 o                         
   1   7  13        330.97        337.96        12.98 o                         
   2   7  13          0.50          0.51         2.82 o                         
   3   7  13         97.03        102.96        10.24 o                         
   4   7  13          0.14          0.67         4.03 o                         
  -3   8  13         71.65         73.41        18.14 o                         
  -2   8  13         41.50         49.90         8.75 o                         
  -1   8  13         66.63         71.83         8.68 o                         
   0   8  13          0.05         -0.17         2.49 o                         
   1   8  13         44.34         44.34         5.56 o                         
   2   8  13          1.33          2.90         3.11 o                         
   3   8  13          6.12          7.91         4.77 o                         
  -3   9  13         41.79         49.42        13.61 o                         
  -2   9  13         62.06         66.27        11.25 o                         
  -1   9  13          1.76          0.68         4.15 o                         
   0   9  13          7.20          6.63         3.42 o                         
   1   9  13         20.65         18.57         4.39 o                         
   2   9  13         29.61         28.41         5.65 o                         
   3   9  13         30.26         28.94         7.69 o                         
  -3  10  13         13.39         25.25        12.84 o                         
  -2  10  13          8.36         12.46         6.39 o                         
  -1  10  13          0.01          0.53         3.60 o                         
   0  10  13         92.25         87.77         8.39 o                         
   1  10  13          4.82          3.91         3.31 o                         
   2  10  13          7.22          7.20         3.84 o                         
   3  10  13         13.33         10.17         6.72 o                         
  -3  11  13         13.44         21.87        13.39 o                         
  -2  11  13          5.89          4.07         8.29 o                         
  -1  11  13          0.15          0.70         4.19 o                         
   0  11  13         21.31         29.59         6.89 o                         
   1  11  13        133.35        138.58        11.40 o                         
   2  11  13          4.95          3.26         5.09 o                         
  -2  12  13         13.84         16.41         7.40 o                         
  -1  12  13          1.27          0.34         8.35 o                         
   0  12  13         26.04         29.98        10.04 o                         
   1  12  13          0.06          0.05         5.27 o                         
   2  12  13          1.23          0.53         4.02 o                         
  -1  13  13          5.58          7.34         5.99 o                         
   0  13  13         10.58         14.35         7.78 o                         
   1  13  13          2.29          0.94         4.74 o                         
   0  14  13         17.75         26.79        10.46 o                         
  -4   0  14         18.86         36.36        32.14 o                         
  -2   0  14          5.55          2.68         3.86 o                         
   0   0  14        523.86        636.42        58.13 o                         
   2   0  14          1.02         -0.60         6.93 o                         
  -4   1  14         16.25         17.02        19.29 o                         
  -3   1  14         32.33         33.86        14.01 o                         
  -2   1  14         21.39         19.91         5.81 o                         
  -1   1  14         25.88         30.20         3.69 o                         
   0   1  14         73.40         83.68         5.03 o                         
   1   1  14        272.44        221.55        60.21 o                         
   2   1  14        184.84        195.39        11.82 o                         
   3   1  14         19.32         21.45         5.29 o                         
  -4   2  14          7.84         30.49        37.64 o                         
  -3   2  14          0.74          0.49         5.78 o                         
  -2   2  14          0.86          0.01         2.48 o                         
  -1   2  14          3.46          6.21         2.08 o                         
   0   2  14        483.18        552.28        20.97 o                         
   1   2  14         43.20         37.79         5.18 o                         
   2   2  14          2.51          2.93         3.53 o                         
   3   2  14          4.62          4.95         4.06 o                         
  -4   3  14          9.18         38.10        45.25 o                         
  -3   3  14        138.64        140.74        13.41 o                         
  -2   3  14       1074.73       1137.68        31.66 o                         
  -1   3  14         24.83         32.52         4.54 o                         
   0   3  14          0.28          0.30         3.04 o                         
   1   3  14        608.32        706.06        18.88 o                         
   2   3  14        374.54        381.21        15.68 o                         
   3   3  14          0.62          0.03         3.66 o                         
   4   3  14         16.38         22.56        11.69 o                         
  -4   4  14          9.39         14.72        44.38 o                         
  -3   4  14         28.70         26.50         7.10 o                         
  -2   4  14        217.73        193.65        12.50 o                         
  -1   4  14        374.84        348.56        17.68 o                         
   0   4  14         95.69         98.76         6.86 o                         
   1   4  14        175.05        210.01         9.94 o                         
   2   4  14          8.39          5.86         3.22 o                         
   3   4  14          0.22          0.00         3.80 o                         
   4   4  14         13.37         10.48         7.55 o                         
  -4   5  14          0.39         -4.17        51.12 o                         
  -3   5  14         28.46         26.42         7.92 o                         
  -2   5  14         59.37         64.94        11.66 o                         
  -1   5  14         36.07         35.68         5.21 o                         
   0   5  14          0.30          0.31         2.43 o                         
   1   5  14         39.26         49.22         5.15 o                         
   2   5  14          2.44          1.40         2.98 o                         
   3   5  14         36.43         38.83         6.19 o                         
   4   5  14          1.87          1.78         7.00 o                         
  -3   6  14          7.50         10.09         6.90 o                         
  -2   6  14        515.10        515.85        23.54 o                         
  -1   6  14         56.25         56.47         6.83 o                         
   0   6  14          6.82          7.53         2.80 o                         
   1   6  14         27.08         33.43         4.24 o                         
   2   6  14         20.02         22.77         4.67 o                         
   3   6  14          3.99          4.93         3.95 o                         
   4   6  14          4.55          1.36         3.64 o                         
  -4   7  14          2.09         -0.32        51.99 o                         
  -3   7  14          6.09          6.19         6.77 o                         
  -2   7  14        148.16        151.93        12.19 o                         
  -1   7  14        150.17        162.03        12.09 o                         
   0   7  14          6.60          7.41         3.38 o                         
   1   7  14          1.35          1.04         2.46 o                         
   2   7  14        133.55        139.65         9.95 o                         
   3   7  14          0.30         -0.32         3.59 o                         
  -3   8  14         55.52         65.81        17.40 o                         
  -2   8  14          0.04          0.70         3.63 o                         
  -1   8  14        523.52        490.99        21.17 o                         
   0   8  14        110.45        106.50         8.12 o                         
   1   8  14         73.97         79.13         6.98 o                         
   2   8  14          0.10          0.56         2.80 o                         
   3   8  14          1.51          2.66         4.95 o                         
  -3   9  14          2.01          1.51        12.33 o                         
  -2   9  14          7.68          8.65         5.93 o                         
  -1   9  14          4.06          6.00         4.58 o                         
   0   9  14          2.98          3.29         2.89 o                         
   1   9  14         27.57         29.12         5.10 o                         
   2   9  14        113.72        116.55        10.76 o                         
   3   9  14          7.85          7.25         5.53 o                         
  -3  10  14          0.01         -1.00         7.36 o                         
  -2  10  14         54.38         54.46        10.52 o                         
  -1  10  14          8.74          5.18         4.91 o                         
   0  10  14         24.83         22.41         4.82 o                         
   1  10  14         12.08         15.06         4.29 o                         
   2  10  14          8.16          9.85         4.52 o                         
   3  10  14          3.75          3.07         6.03 o                         
  -2  11  14         20.12         13.58        10.53 o                         
  -1  11  14         12.62         10.37         5.50 o                         
   0  11  14          3.55          4.90         3.89 o                         
   1  11  14          6.30          6.68         4.31 o                         
   2  11  14         48.38         49.65        13.86 o                         
  -2  12  14          0.09          0.02         5.91 o                         
  -1  12  14         27.67         32.28        17.56 o                         
   0  12  14         18.24         34.55        13.01 o                         
   1  12  14          0.37         -0.44         6.54 o                         
   2  12  14          0.01         -0.36         3.60 o                         
  -1  13  14          1.61          2.86         4.56 o                         
   0  13  14         58.42         75.55        13.15 o                         
   1  13  14          4.84          7.08         5.97 o                         
  -3   0  15        332.40        348.10        56.84 o                         
  -1   0  15          9.08          9.77         4.26 o                         
   1   0  15       2508.19       2829.23       105.37 o                         
   3   0  15         80.30         82.57        11.77 o                         
  -4   1  15         27.50         42.16        24.56 o                         
  -3   1  15         25.71         23.88        13.29 o                         
  -2   1  15          0.04          0.03         2.43 o                         
  -1   1  15         47.04         47.04         4.64 o                         
   0   1  15         43.06         58.13         5.88 o                         
   1   1  15         64.83         56.42         6.97 o                         
   2   1  15          9.59         12.35         5.19 o                         
   3   1  15          7.58          5.64         4.39 o                         
   4   1  15          0.24         -0.14         7.75 o                         
  -4   2  15        111.01        164.97        69.99 o                         
  -3   2  15        129.22        138.80        14.14 o                         
  -2   2  15          8.16          9.53         3.51 o                         
  -1   2  15          6.40          9.37         3.17 o                         
   0   2  15          5.85          7.01         2.96 o                         
   1   2  15        351.52        373.40        19.26 o                         
   2   2  15          0.00         -0.22         4.02 o                         
   3   2  15         44.59         36.82         6.47 o                         
   4   2  15         21.21         16.45         9.47 o                         
  -4   3  15          6.35         13.94        38.14 o                         
  -3   3  15        133.82        148.29        14.14 o                         
  -2   3  15          0.92          0.93         3.52 o                         
  -1   3  15       3049.41       3199.92        72.97 o                         
   0   3  15         14.30         24.72         5.55 o                         
   1   3  15         91.83        101.05         7.46 o                         
   2   3  15         71.02         72.80         7.52 o                         
   3   3  15          3.06          3.92         3.93 o                         
   4   3  15          0.35         -0.55         6.31 o                         
  -4   4  15          3.03          0.69        38.33 o                         
  -3   4  15          1.71          1.89         4.53 o                         
  -2   4  15         16.94         21.24         7.18 o                         
  -1   4  15          5.28          8.40         3.98 o                         
   0   4  15        418.09        482.07        14.35 o                         
   1   4  15         79.91         78.49         7.30 o                         
   2   4  15          2.69          0.97         2.63 o                         
   3   4  15          0.39          0.37         3.86 o                         
   4   4  15          0.85          0.40         6.34 o                         
  -3   5  15          9.14         11.96         6.32 o                         
  -2   5  15         11.97         12.10         5.63 o                         
  -1   5  15        289.29        264.12        14.24 o                         
   0   5  15          0.19          0.04         2.79 o                         
   1   5  15         36.66         42.28         4.70 o                         
   2   5  15        323.24        319.08        13.96 o                         
   3   5  15         54.74         55.14         7.68 o                         
   4   5  15          1.88          2.64         5.84 o                         
  -3   6  15          1.55          2.33         5.49 o                         
  -2   6  15          1.19          2.19         3.95 o                         
  -1   6  15        338.43        318.47        15.74 o                         
   0   6  15          3.93          5.04         2.88 o                         
   1   6  15          5.01         11.06         3.19 o                         
   2   6  15         86.11         88.07         8.04 o                         
   3   6  15          9.92          8.32         3.92 o                         
   4   6  15          0.52          0.74         3.65 o                         
  -4   7  15          4.11          2.70        51.26 o                         
  -3   7  15         55.58         60.27        12.29 o                         
  -2   7  15         63.11         52.58         7.62 o                         
  -1   7  15       3471.06       3176.63        66.69 o                         
   0   7  15         65.73         60.46         6.36 o                         
   1   7  15          0.21          0.57         2.30 o                         
   2   7  15          1.08          0.53         2.89 o                         
   3   7  15          8.34          8.55         4.40 o                         
  -3   8  15          0.00          0.03         5.44 o                         
  -2   8  15          0.50          0.39         3.78 o                         
  -1   8  15        168.30        169.44        12.66 o                         
   0   8  15        139.78        132.65         9.24 o                         
   1   8  15         25.02         27.84         4.35 o                         
   2   8  15         34.54         32.97         5.64 o                         
   3   8  15          0.35         -0.07         5.18 o                         
  -3   9  15          3.18          7.21        13.98 o                         
  -2   9  15         58.11         54.21         9.34 o                         
  -1   9  15        206.47        171.74        13.12 o                         
   0   9  15        104.94         96.86         8.21 o                         
   1   9  15        113.82        111.40         8.87 o                         
   2   9  15         69.46         68.92         7.95 o                         
   3   9  15          7.10         10.26         5.32 o                         
  -3  10  15         16.60         24.80        25.97 o                         
  -2  10  15         16.06         18.83         7.15 o                         
  -1  10  15         10.41         10.10         5.64 o                         
   0  10  15          0.17         -0.12         3.40 o                         
   1  10  15          0.35          0.53         3.37 o                         
   2  10  15         10.14         16.01         5.51 o                         
   3  10  15          2.78          1.45         4.19 o                         
  -2  11  15         42.43         42.75        20.14 o                         
  -1  11  15         35.21         48.30         8.67 o                         
   0  11  15          1.24          2.02         3.43 o                         
   1  11  15          3.36          1.36         3.60 o                         
   2  11  15          0.11          0.62         5.74 o                         
  -2  12  15          2.31          4.59         8.10 o                         
   0  12  15          4.26          1.84         7.84 o                         
   1  12  15          1.24          1.69         5.22 o                         
   2  12  15          0.26          0.13         3.44 o                         
  -1  13  15          5.28          5.67         4.88 o                         
   0  13  15         18.70         19.82         7.62 o                         
   1  13  15         33.31         48.02         9.66 o                         
  -4   0  16          6.42         13.02        24.85 o                         
  -2   0  16        315.18        295.52        33.84 o                         
   0   0  16        150.15        195.36        44.56 o                         
   2   0  16         64.26         76.76        13.95 o                         
   4   0  16         10.48          7.89        18.84 o                         
  -4   1  16         26.26         41.95        25.20 o                         
  -3   1  16         69.15         59.27         7.28 o                         
  -2   1  16          5.85          2.51         2.50 o                         
  -1   1  16         19.19         18.71         2.86 o                         
   0   1  16        126.04        180.77        20.48 o                         
   1   1  16         50.56         53.34         6.20 o                         
   2   1  16         12.21         12.40         5.32 o                         
   3   1  16          1.16          0.99         4.32 o                         
   4   1  16         12.02          9.02         8.38 o                         
  -4   2  16          0.68          1.75        15.90 o                         
  -3   2  16         55.52         57.14         8.23 o                         
  -2   2  16         69.15         78.78         8.60 o                         
  -1   2  16        447.70        477.65        15.64 o                         
   0   2  16         82.94        112.07        15.86 o                         
   1   2  16         11.11         11.38         3.06 o                         
   2   2  16          7.21          7.54         5.12 o                         
   3   2  16          1.64          0.31         3.60 o                         
   4   2  16          2.66          1.88         6.63 o                         
  -4   3  16          5.24         16.37        41.35 o                         
  -3   3  16        329.05        334.56        21.77 o                         
  -2   3  16        197.21        187.56        12.70 o                         
  -1   3  16          0.21         -0.20         3.73 o                         
   0   3  16        323.02        381.85        13.76 o                         
   1   3  16         44.60         56.12         6.78 o                         
   2   3  16        133.78        131.16        10.88 o                         
   3   3  16          0.02          0.21         3.52 o                         
   4   3  16         14.63         16.17         7.99 o                         
  -4   4  16          3.90         16.83        49.97 o                         
  -3   4  16        130.53        132.14        14.71 o                         
  -2   4  16        142.58        133.98        14.64 o                         
  -1   4  16        306.79        277.54        14.08 o                         
   0   4  16        208.56        219.19        11.09 o                         
   1   4  16          0.03         -0.03         2.79 o                         
   2   4  16        142.36        120.37        17.66 o                         
   3   4  16          0.01          0.40         3.87 o                         
   4   4  16          5.81          4.54         8.64 o                         
  -3   5  16        278.12        290.84        23.54 o                         
  -2   5  16          2.46          2.54         4.16 o                         
  -1   5  16          6.44         10.23         4.05 o                         
   0   5  16         59.50         73.25         6.82 o                         
   1   5  16          5.35          6.16         2.86 o                         
   2   5  16         19.19         17.79         4.26 o                         
   3   5  16          0.70          0.91         3.88 o                         
   4   5  16         19.85         15.61         8.03 o                         
  -4   6  16         21.90         37.83        64.42 o                         
  -3   6  16         21.06         25.96         8.43 o                         
  -2   6  16        310.01        296.12        20.12 o                         
  -1   6  16       2039.97       1934.65        45.56 o                         
   0   6  16         19.39         19.73         4.24 o                         
   1   6  16         28.57         28.05         4.36 o                         
   2   6  16          0.14          1.08         2.84 o                         
   3   6  16          0.01         -0.04         2.49 o                         
   4   6  16         21.97         17.33        14.49 o                         
  -3   7  16         43.53         49.66        11.29 o                         
  -2   7  16        132.30        125.67        12.52 o                         
  -1   7  16          0.29          1.98         4.43 o                         
   0   7  16          1.76          1.53         3.15 o                         
   1   7  16          0.05          0.02         2.34 o                         
   2   7  16         36.14         36.92         5.92 o                         
   3   7  16          0.21          0.05         3.45 o                         
  -3   8  16          6.90         12.78         7.99 o                         
  -2   8  16         81.86         88.00        11.19 o                         
  -1   8  16        266.84        267.02        16.00 o                         
   0   8  16         15.38         11.21         3.95 o                         
   1   8  16          0.70          0.73         2.48 o                         
   2   8  16          9.71         10.06         4.05 o                         
   3   8  16          4.41          1.58         8.54 o                         
  -3   9  16          0.10         -0.72        12.46 o                         
  -2   9  16          2.14          4.16         4.97 o                         
  -1   9  16         25.90         20.17         6.33 o                         
   0   9  16          4.21          5.39         3.66 o                         
   1   9  16          7.05          5.78         3.16 o                         
   2   9  16          8.60          9.01         4.02 o                         
   3   9  16          0.25         -0.20         4.49 o                         
  -3  10  16         27.09         36.62        35.83 o                         
  -2  10  16         24.80         26.96        14.82 o                         
  -1  10  16         40.47         48.38         8.72 o                         
   0  10  16         26.60         36.88         6.37 o                         
   1  10  16        117.18        120.44        10.30 o                         
   2  10  16         26.52         27.08         6.55 o                         
  -2  11  16         77.49        101.73        17.73 o                         
  -1  11  16         25.55         31.75         8.23 o                         
   0  11  16          1.75          1.22         3.57 o                         
   1  11  16         26.22         26.27         7.46 o                         
   2  11  16          0.50          0.43         4.25 o                         
  -2  12  16          5.91          5.97         7.59 o                         
  -1  12  16          0.92          1.87        10.84 o                         
   0  12  16          4.58          5.04         8.61 o                         
   1  12  16         39.08         42.80         8.98 o                         
   2  12  16         19.83         30.53        20.91 o                         
  -1  13  16          0.22          0.66         4.72 o                         
   0  13  16          2.47          6.42         5.60 o                         
   1  13  16          0.00          0.57         4.12 o                         
  -3   0  17          0.17         -0.87         6.81 o                         
  -1   0  17        388.21        365.76        19.62 o                         
   1   0  17        302.99        265.12        26.70 o                         
   3   0  17         58.50         55.51        10.17 o                         
  -4   1  17          0.58          2.42        17.55 o                         
  -3   1  17         50.23         39.20         6.60 o                         
  -2   1  17         97.48         25.77        33.69 o                         
  -1   1  17          2.35          3.15         2.25 o                         
   0   1  17          1.73          2.98         1.88 o                         
   1   1  17         51.51         64.90         7.01 o                         
   2   1  17         22.13         19.87         6.20 o                         
   3   1  17         11.76         11.10         4.60 o                         
   4   1  17          0.04         -0.15         7.91 o                         
  -4   2  17         20.19         32.85        21.92 o                         
  -3   2  17          6.44          7.21         4.60 o                         
  -2   2  17        131.53        134.71        11.38 o                         
  -1   2  17        612.70        663.99        27.23 o                         
   0   2  17         51.65         68.32         6.11 o                         
   1   2  17         20.72         26.44         4.74 o                         
   2   2  17        157.60        156.50        11.65 o                         
   3   2  17         38.78         37.48         6.77 o                         
   4   2  17          0.04          0.05         5.19 o                         
  -4   3  17          6.39         20.81        17.87 o                         
  -3   3  17         57.48         72.53        10.31 o                         
  -2   3  17        421.31        395.26        26.98 o                         
  -1   3  17        191.75        180.74        16.13 o                         
   0   3  17         37.69         36.16         5.02 o                         
   1   3  17        192.92        200.04        10.73 o                         
   2   3  17         42.84         46.99         7.60 o                         
   3   3  17          0.10         -0.11         3.71 o                         
   4   3  17          0.41         -0.15         5.14 o                         
  -3   4  17          0.04         -0.14         4.41 o                         
  -2   4  17        234.41        222.30        19.04 o                         
  -1   4  17        982.28        990.29        29.21 o                         
   0   4  17         80.87         88.57         8.75 o                         
   1   4  17         71.67         78.95         6.35 o                         
   2   4  17         23.90         23.54         4.98 o                         
   3   4  17          8.79          7.82         5.22 o                         
   4   4  17          6.77          5.99         9.34 o                         
  -3   5  17        123.54        136.78        16.10 o                         
  -2   5  17         42.95         41.40         7.57 o                         
  -1   5  17        225.91        224.41        13.49 o                         
   0   5  17          8.72         11.11         4.01 o                         
   1   5  17         29.23         29.80         4.82 o                         
   2   5  17          1.96          2.10         2.79 o                         
   3   5  17          6.86          8.06         4.72 o                         
   4   5  17          0.09          0.48         4.78 o                         
  -4   6  17          5.71          5.04        46.44 o                         
  -3   6  17          7.14          9.57         6.47 o                         
  -2   6  17         32.97         31.98         7.56 o                         
  -1   6  17        225.40        224.46        13.34 o                         
   0   6  17         71.25         77.70         7.60 o                         
   1   6  17         29.11         33.93         4.81 o                         
   2   6  17          0.74          0.63         2.77 o                         
   3   6  17          8.25          3.89         2.65 o                         
  -3   7  17          9.95         12.48         7.20 o                         
  -2   7  17         46.08         48.43         8.34 o                         
  -1   7  17          0.43          1.51         3.67 o                         
   0   7  17        240.84        211.80        11.45 o                         
   1   7  17          2.47          2.90         2.73 o                         
   2   7  17          9.08         11.65         4.06 o                         
   3   7  17          6.09          4.77         9.04 o                         
  -3   8  17          0.08         -0.05         6.51 o                         
  -2   8  17          8.29          8.08         5.30 o                         
  -1   8  17        114.85        122.77        10.98 o                         
   0   8  17         28.84         36.65         5.98 o                         
   1   8  17          1.48          1.42         2.61 o                         
   2   8  17         35.05         41.11         6.26 o                         
   3   8  17         57.96         70.05        11.13 o                         
  -3   9  17          0.56          2.47        13.22 o                         
  -2   9  17         11.27         12.61         5.86 o                         
  -1   9  17         45.25         43.44         8.04 o                         
   0   9  17        100.23         87.29         8.14 o                         
   1   9  17         44.37         48.15         6.24 o                         
   2   9  17          2.42          1.09         3.04 o                         
   3   9  17          0.64          0.19         3.91 o                         
  -3  10  17         15.64         29.43        17.76 o                         
  -2  10  17          4.63         20.03        20.54 o                         
  -1  10  17         71.54         75.01        10.51 o                         
   0  10  17          0.03          0.17         3.30 o                         
   1  10  17          0.71          0.25         3.21 o                         
   2  10  17         27.82         31.03        10.94 o                         
  -2  11  17          0.22         -0.06         6.83 o                         
  -1  11  17          0.80         -0.13         6.35 o                         
   0  11  17          0.20          0.33         4.38 o                         
   1  11  17          6.06          5.24         7.65 o                         
   2  11  17          0.77          0.61         3.56 o                         
  -2  12  17          0.15          0.50         8.11 o                         
  -1  12  17          6.83         12.70         8.81 o                         
   0  12  17          0.13         -0.49         4.32 o                         
   1  12  17         16.09         24.21         7.20 o                         
  -1  13  17          2.51          4.23         6.94 o                         
   0  13  17          6.18          5.19         4.50 o                         
  -4   0  18          0.39          4.31        22.51 o                         
  -2   0  18          1.28          0.87         6.14 o                         
   0   0  18        100.75         24.36        16.84 o                         
   2   0  18        128.02        132.58        17.58 o                         
   4   0  18          0.73          0.03        10.87 o                         
  -4   1  18         16.02         28.83        23.24 o                         
  -3   1  18        239.01        166.88        37.47 o                         
  -2   1  18        689.94        591.17        95.24 o                         
  -1   1  18        192.17        171.89        16.49 o                         
   0   1  18        187.40        217.65        11.32 o                         
   1   1  18         49.70         52.18         6.41 o                         
   2   1  18        205.07        204.21        13.12 o                         
   3   1  18          0.78          0.79         3.89 o                         
   4   1  18         15.67          8.32         8.84 o                         
  -4   2  18         11.38         27.99        21.74 o                         
  -3   2  18        169.53        174.61        14.43 o                         
  -2   2  18         81.64         88.61        11.94 o                         
  -1   2  18        178.55        187.33        16.82 o                         
   0   2  18        969.69       1167.79        70.06 o                         
   1   2  18          1.41          1.48         2.72 o                         
   2   2  18          2.73          1.95         4.32 o                         
   3   2  18          1.32          2.35         4.82 o                         
   4   2  18          1.26          1.39         9.83 o                         
  -4   3  18          0.48          0.41        14.53 o                         
  -3   3  18        133.12        136.81        13.91 o                         
  -2   3  18        287.79        300.31        21.12 o                         
  -1   3  18         55.69         53.64         6.82 o                         
   0   3  18        548.81        583.40        20.36 o                         
   1   3  18         40.23         38.44         4.46 o                         
   2   3  18         31.29         35.09         7.00 o                         
   3   3  18          0.45         -0.43         4.15 o                         
   4   3  18          3.44          0.61         8.13 o                         
  -3   4  18          9.91         16.01         6.64 o                         
  -2   4  18         72.02         77.19        10.51 o                         
  -1   4  18         10.79         12.22         4.35 o                         
   0   4  18        597.50        647.88        21.49 o                         
   1   4  18          0.12          1.09         3.07 o                         
   2   4  18          7.75          6.23         4.32 o                         
   3   4  18         56.13         54.07         8.27 o                         
   4   4  18          3.79          1.50         5.29 o                         
  -4   5  18          8.51          1.28        48.55 o                         
  -3   5  18        101.20        106.82        14.50 o                         
  -2   5  18          8.97         15.84         6.26 o                         
  -1   5  18         26.56         32.15         6.28 o                         
   0   5  18        152.88        141.02         9.63 o                         
   1   5  18        140.87        138.36         8.68 o                         
   2   5  18          0.42          0.97         2.14 o                         
   3   5  18         19.77         21.67         5.76 o                         
  -4   6  18         19.77        129.52        95.55 o                         
  -3   6  18         86.63         95.95        14.38 o                         
  -2   6  18        101.98         99.61        12.03 o                         
  -1   6  18          4.15          5.44         3.56 o                         
   0   6  18       1518.36       1418.50        33.18 o                         
   1   6  18         40.41         46.05         5.76 o                         
   2   6  18         39.80         46.40         6.26 o                         
   3   6  18         30.28         17.74         5.15 o                         
  -3   7  18          0.01         -0.03         5.44 o                         
  -2   7  18         17.23         16.16         6.45 o                         
  -1   7  18        109.44        107.01         9.85 o                         
   0   7  18       1039.06       1015.07        28.02 o                         
   1   7  18          7.51         11.64         3.58 o                         
   2   7  18          0.56          1.26         2.96 o                         
   3   7  18         17.30         18.79        10.90 o                         
  -2   8  18         31.60         33.08         7.59 o                         
  -1   8  18         44.95         40.09         6.73 o                         
   0   8  18        990.11        864.39        24.68 o                         
   1   8  18        125.00        122.67         8.40 o                         
   2   8  18          1.30          1.71         3.25 o                         
   3   8  18          9.02          7.74         5.08 o                         
  -3   9  18         22.05         33.38        23.06 o                         
  -2   9  18         24.15         27.70         7.41 o                         
  -1   9  18         45.96         47.54         7.69 o                         
   0   9  18         50.67         51.24         6.87 o                         
   1   9  18          3.29          3.78         3.42 o                         
   2   9  18          8.57          6.81         3.95 o                         
   3   9  18          3.73          5.58         4.65 o                         
  -2  10  18         26.02         28.65        14.26 o                         
  -1  10  18         89.15         92.12        11.43 o                         
   0  10  18          4.61          7.90         4.19 o                         
   1  10  18         30.07         27.53         5.55 o                         
   2  10  18         28.81         27.50         9.58 o                         
  -2  11  18          9.99         12.81         9.14 o                         
  -1  11  18         17.68         29.52        11.01 o                         
   0  11  18         23.60         29.03        11.96 o                         
   1  11  18          4.00          4.21         7.18 o                         
   2  11  18          2.13          0.63         3.84 o                         
  -1  12  18         11.47         14.89         7.63 o                         
   0  12  18          2.30          2.44         4.03 o                         
   1  12  18          1.42          1.63         4.09 o                         
   0  13  18          2.15          1.72         3.92 o                         
  -3   0  19        359.38        313.82        48.07 o                         
  -1   0  19          0.60          1.89         3.16 o                         
   1   0  19          6.11          5.87         3.37 o                         
   3   0  19          0.54          0.87         5.86 o                         
  -4   1  19          2.12          3.42        16.88 o                         
  -3   1  19         61.51         27.55        14.11 o                         
  -2   1  19         12.11          6.39         8.25 o                         
  -1   1  19         13.86         13.20         2.88 o                         
   0   1  19         81.56        102.03         8.47 o                         
   1   1  19         97.43         98.38         8.11 o                         
   2   1  19          3.35          4.67         4.70 o                         
   3   1  19          0.32          0.74         3.81 o                         
   4   1  19          1.02          0.20         9.78 o                         
  -4   2  19          2.10          1.70        18.84 o                         
  -3   2  19         21.34         23.16         7.48 o                         
  -2   2  19        118.02        122.62        14.95 o                         
  -1   2  19          8.90         10.86         4.57 o                         
   0   2  19         80.01         86.73         6.53 o                         
   1   2  19          7.08         10.27         3.12 o                         
   2   2  19          2.16          2.68         4.38 o                         
   3   2  19         11.44         11.00         5.66 o                         
   4   2  19          0.72          1.58         9.44 o                         
  -4   3  19          5.86          4.95        16.50 o                         
  -3   3  19          2.00          3.35         4.63 o                         
  -2   3  19         28.51         27.76         7.46 o                         
  -1   3  19         74.75         65.79         7.78 o                         
   0   3  19         81.79         92.53         7.97 o                         
   1   3  19        190.24        218.44        12.06 o                         
   2   3  19          0.93          1.96         4.31 o                         
   3   3  19          7.35          7.48         5.21 o                         
   4   3  19          1.48          0.66         5.18 o                         
  -3   4  19         33.82         37.16         8.22 o                         
  -2   4  19        644.27        666.43        35.55 o                         
  -1   4  19          0.46          1.08         3.51 o                         
   0   4  19         12.81         14.72         4.87 o                         
   1   4  19          7.10          4.79         3.60 o                         
   2   4  19          1.45          1.69         4.15 o                         
   3   4  19         22.43         18.75         5.90 o                         
   4   4  19          0.00         -0.68         5.96 o                         
  -4   5  19          0.43          0.50        46.35 o                         
  -3   5  19          2.51          6.44         5.49 o                         
  -2   5  19         66.58         57.09         9.98 o                         
  -1   5  19        462.00        411.69        19.08 o                         
   0   5  19        373.28        371.25        15.15 o                         
   1   5  19         10.45          8.57         4.01 o                         
   2   5  19          6.53          3.85         2.44 o                         
   3   5  19         14.59         14.92         5.15 o                         
  -3   6  19          0.15          0.79         4.88 o                         
  -2   6  19        369.58        364.09        25.46 o                         
  -1   6  19          5.88          5.71         4.09 o                         
   0   6  19          1.73          1.35         4.05 o                         
   1   6  19         48.46         46.00         5.96 o                         
   2   6  19          1.50          1.09         3.13 o                         
   3   6  19          0.11          0.61         8.74 o                         
  -3   7  19         79.69         85.75        14.96 o                         
  -2   7  19         21.93         26.71         8.71 o                         
  -1   7  19        205.56        203.26        13.41 o                         
   0   7  19        807.01        805.93        24.62 o                         
   1   7  19         76.05         67.80         6.82 o                         
   2   7  19         12.89         17.59         4.72 o                         
   3   7  19          0.90          0.44         5.48 o                         
  -3   8  19          1.23          6.10        49.65 o                         
  -2   8  19          3.15          4.34         4.86 o                         
  -1   8  19          0.50          0.22         3.29 o                         
   0   8  19        186.60        167.13        11.40 o                         
   1   8  19         64.46         61.23         6.89 o                         
   2   8  19          0.67          0.54         2.90 o                         
   3   8  19          3.18          2.77         4.29 o                         
  -3   9  19         14.23         17.33         8.32 o                         
  -2   9  19          0.00         -0.05         7.33 o                         
  -1   9  19          6.34          6.56         4.50 o                         
   0   9  19         10.03         11.26         4.38 o                         
   1   9  19          2.22          3.34         3.45 o                         
   2   9  19         29.31         37.02         9.10 o                         
  -2  10  19          1.22          0.94         5.52 o                         
  -1  10  19         40.59         50.04         8.91 o                         
   0  10  19        102.38         94.43         9.71 o                         
   1  10  19          1.12          1.42         3.64 o                         
   2  10  19          0.28          0.76         3.50 o                         
  -2  11  19         43.79         76.85        22.58 o                         
  -1  11  19          0.19          0.09         8.25 o                         
   0  11  19         21.50         42.10        13.38 o                         
   1  11  19         30.79         28.34         6.80 o                         
   2  11  19         66.68         77.07         9.23 o                         
  -1  12  19         44.01         66.33        11.45 o                         
   0  12  19          0.03          0.35         4.28 o                         
   1  12  19          2.81          2.08         4.24 o                         
  -4   0  20         34.60         51.58        38.51 o                         
  -2   0  20        289.17        246.93        27.41 o                         
   0   0  20         81.52         11.80        20.64 o                         
   2   0  20         11.44          3.93         4.80 o                         
   4   0  20          9.61          3.85        17.51 o                         
  -4   1  20         13.33          7.11        27.23 o                         
  -3   1  20          2.62          0.86         3.35 o                         
  -2   1  20        120.43         62.36        39.45 o                         
  -1   1  20         11.50          8.38         2.76 o                         
   0   1  20         89.64         92.12         6.80 o                         
   1   1  20         23.53         24.59         4.50 o                         
   2   1  20        132.87        135.50        11.20 o                         
   3   1  20          4.33          3.34         3.87 o                         
   4   1  20          2.44          1.16         7.73 o                         
  -4   2  20         11.25         14.35        23.84 o                         
  -3   2  20          4.06          4.23         6.20 o                         
  -2   2  20         17.07         20.18         7.96 o                         
  -1   2  20        914.77        847.19        52.02 o                         
   0   2  20        183.80        194.06        10.10 o                         
   1   2  20         35.70         39.71         5.20 o                         
   2   2  20         31.36         27.87         6.47 o                         
   3   2  20         14.23         18.53         6.32 o                         
   4   2  20          1.48          0.71         6.39 o                         
  -3   3  20          6.90          7.25         5.32 o                         
  -2   3  20        100.95         89.73        12.25 o                         
  -1   3  20         63.42         66.49         7.90 o                         
   0   3  20        707.12        749.24        22.67 o                         
   1   3  20         33.79         13.07         6.73 o                         
   2   3  20          0.55          0.40         4.05 o                         
   3   3  20          6.58          5.27         5.06 o                         
   4   3  20          1.50          1.78         6.82 o                         
  -4   4  20          1.37          1.79        43.74 o                         
  -3   4  20          5.40          8.42         5.49 o                         
  -2   4  20        392.32        411.29        27.31 o                         
  -1   4  20        485.44        469.25        19.89 o                         
   0   4  20        368.46        424.88        29.17 o                         
   1   4  20         21.88         27.22         5.00 o                         
   2   4  20         32.70         29.61         6.80 o                         
   3   4  20          0.05          0.20         4.35 o                         
  -3   5  20         49.80         57.36        10.74 o                         
  -2   5  20         98.53        101.60        14.03 o                         
  -1   5  20         51.05         50.35         7.44 o                         
   0   5  20         69.77         69.08         7.41 o                         
   1   5  20          0.02          0.34         3.26 o                         
   2   5  20         44.96         20.68         8.93 o                         
   3   5  20          2.26          2.58         6.79 o                         
  -3   6  20          9.29          8.33         6.36 o                         
  -2   6  20         24.87         23.79         8.91 o                         
  -1   6  20          1.46          1.06         3.58 o                         
   0   6  20         72.96         69.27         7.65 o                         
   1   6  20         93.22         90.58         8.50 o                         
   2   6  20          0.06          0.16         3.51 o                         
   3   6  20          0.02          0.04         8.42 o                         
  -3   7  20          1.08          0.64         6.83 o                         
  -2   7  20          8.36          9.45         7.03 o                         
  -1   7  20          0.89          0.20         3.38 o                         
   0   7  20         59.39         65.47         7.63 o                         
   1   7  20          3.77          5.70         4.59 o                         
   2   7  20          4.48          5.62         3.82 o                         
   3   7  20          6.79          2.83         2.14 o                         
  -3   8  20         43.86         80.80        25.17 o                         
  -2   8  20          5.16          5.82         5.78 o                         
  -1   8  20         16.02         16.89         5.22 o                         
   0   8  20        141.94        138.40        11.07 o                         
   1   8  20         33.25         27.90         5.93 o                         
   2   8  20          0.05         -0.12         3.00 o                         
   3   8  20          0.67          0.87         3.97 o                         
  -3   9  20         31.33         32.03        13.62 o                         
  -2   9  20         16.97         19.54        13.87 o                         
  -1   9  20         13.67         15.02         5.29 o                         
   0   9  20          3.59          4.96         4.35 o                         
   1   9  20         18.72         24.20         5.22 o                         
   2   9  20          0.27          0.05         4.96 o                         
  -2  10  20         11.91         23.38         8.41 o                         
  -1  10  20          6.58         10.24         7.63 o                         
   0  10  20          0.22         -0.36         3.73 o                         
   1  10  20         13.69         12.91         5.86 o                         
   2  10  20          9.44         11.91         4.84 o                         
  -2  11  20         87.66        125.95        27.06 o                         
  -1  11  20          0.41          0.46         5.56 o                         
   0  11  20          8.27          8.63        10.96 o                         
   1  11  20          0.16         -0.29         4.15 o                         
  -1  12  20          3.87          5.90         5.77 o                         
   0  12  20          6.68         11.00         5.82 o                         
   1  12  20          2.16          1.86         4.22 o                         
  -3   0  21         79.17         65.41        12.37 o                         
  -1   0  21        362.81        335.02        23.00 o                         
   1   0  21        353.12        303.75        42.51 o                         
   3   0  21         27.05         20.78         7.63 o                         
  -3   1  21          0.64          0.26         2.92 o                         
  -2   1  21        100.90         51.24        20.35 o                         
  -1   1  21        404.50        409.96        19.40 o                         
   0   1  21         85.61         88.45         7.69 o                         
   1   1  21         15.97         17.36         4.36 o                         
   2   1  21          6.78          7.52         5.01 o                         
   3   1  21          4.30          3.38         4.30 o                         
   4   1  21          0.22         -1.36         6.93 o                         
  -3   2  21         18.74         22.90         8.11 o                         
  -2   2  21        505.88        471.97        36.99 o                         
  -1   2  21        660.62        636.38        29.20 o                         
   0   2  21        400.36        417.62        15.42 o                         
   1   2  21        452.26        481.44        18.02 o                         
   2   2  21         33.57         31.13         6.84 o                         
   3   2  21         22.15         19.41         6.34 o                         
  -4   3  21          1.00          3.03        39.01 o                         
  -3   3  21         13.88         16.79         6.65 o                         
  -2   3  21        152.33        141.79        16.37 o                         
  -1   3  21        232.76        238.20        13.53 o                         
   0   3  21        150.24        151.99         9.34 o                         
   1   3  21        137.24        165.10        11.53 o                         
   2   3  21          4.39          3.40         4.58 o                         
   3   3  21          6.02          6.89         5.44 o                         
  -4   4  21          6.92         75.28        70.10 o                         
  -3   4  21          0.95          0.56         4.27 o                         
  -2   4  21          9.79         14.57         6.69 o                         
  -1   4  21        453.39        462.37        20.34 o                         
   0   4  21         12.55         10.24         4.35 o                         
   1   4  21         27.66         30.87         5.13 o                         
   2   4  21         45.51         50.83         8.18 o                         
   3   4  21          8.70         10.36         7.25 o                         
  -3   5  21         33.10         41.88         9.42 o                         
  -2   5  21         17.20         20.22         7.55 o                         
  -1   5  21         27.57         24.30         5.81 o                         
   0   5  21         44.20         47.78         6.39 o                         
   1   5  21         33.45         34.12         5.56 o                         
   2   5  21          8.20          9.15         4.33 o                         
   3   5  21          0.81          2.15         7.19 o                         
  -3   6  21          9.40         13.29         6.92 o                         
  -2   6  21         82.28         75.54        13.28 o                         
  -1   6  21         16.02         13.03         4.99 o                         
   0   6  21         16.71         19.32         5.31 o                         
   1   6  21        426.26        408.42        16.07 o                         
   2   6  21         52.79         45.45         7.04 o                         
   3   6  21          0.08         -0.45         3.78 o                         
  -3   7  21         26.40         66.89        68.22 o                         
  -2   7  21          5.46          7.34         6.42 o                         
  -1   7  21        158.22        151.05        11.87 o                         
   0   7  21         97.54         93.15         9.19 o                         
   1   7  21        420.07        387.79        15.76 o                         
   2   7  21         35.79         35.26         6.24 o                         
   3   7  21          8.90          1.79         2.37 o                         
  -3   8  21          0.14         -0.07         4.78 o                         
  -2   8  21         29.96         45.32        10.04 o                         
  -1   8  21        100.63        100.77        10.05 o                         
   0   8  21        151.74        159.96        11.95 o                         
   1   8  21        260.31        254.85        13.34 o                         
   2   8  21          0.00         -0.51         4.74 o                         
   3   8  21          0.00         -0.39         3.94 o                         
  -1   9  21          6.23          8.60         4.42 o                         
   0   9  21         15.11         12.74         4.98 o                         
   1   9  21         43.15         36.56         6.35 o                         
   2   9  21         17.38         14.09         5.83 o                         
  -2  10  21          1.66          2.77         5.74 o                         
  -1  10  21          1.41          2.29         6.06 o                         
   0  10  21          4.07          7.25         6.81 o                         
   1  10  21          1.30          0.66         8.23 o                         
   2  10  21          2.45          2.45         4.41 o                         
  -1  11  21          6.90         10.45         7.59 o                         
   0  11  21         31.60         33.15         8.67 o                         
   1  11  21          7.70         11.13         5.47 o                         
  -1  12  21          0.37         -0.21         6.02 o                         
   0  12  21         15.90         22.26         6.14 o                         
  -2   0  22        682.65        473.68        41.24 o                         
   0   0  22         44.70         13.29         8.77 o                         
   2   0  22        130.34         37.94        51.49 o                         
  -4   1  22          3.90         -1.33        31.18 o                         
  -3   1  22          4.80          3.92         3.52 o                         
  -2   1  22        279.17        169.47        51.34 o                         
  -1   1  22          0.08         -0.01         2.54 o                         
   0   1  22         33.70         31.34         5.32 o                         
   1   1  22         51.58         52.59         6.04 o                         
   2   1  22          0.00         -0.18         3.98 o                         
   3   1  22          9.63          9.66         5.29 o                         
  -4   2  22          3.15          9.35        41.49 o                         
  -3   2  22         19.65         24.07         8.48 o                         
  -2   2  22         32.39         23.82         8.92 o                         
  -1   2  22          9.14         14.11         4.42 o                         
   0   2  22        170.03        170.02        10.85 o                         
   1   2  22         73.77         77.72         7.19 o                         
   2   2  22          1.73          2.90         4.60 o                         
   3   2  22          0.81          2.51         5.80 o                         
  -4   3  22          0.12         -2.02        45.34 o                         
  -3   3  22          1.40          2.20         6.27 o                         
  -2   3  22        144.49        151.67        16.77 o                         
  -1   3  22        183.27        202.11        12.96 o                         
   0   3  22        100.21        119.39        10.70 o                         
   1   3  22          0.00          0.11         2.71 o                         
   2   3  22          3.08          3.60         4.34 o                         
   3   3  22          7.95          5.46         6.96 o                         
  -3   4  22         22.18         20.04         6.91 o                         
  -2   4  22         49.41         62.08        11.29 o                         
  -1   4  22         30.51         29.13         6.76 o                         
   0   4  22        304.77        346.40        29.69 o                         
   1   4  22          1.33          1.73         2.91 o                         
   2   4  22         24.86         23.70         6.41 o                         
   3   4  22          1.19          1.26         6.64 o                         
  -3   5  22         30.36         31.91         8.87 o                         
  -2   5  22         33.14         28.19         8.53 o                         
  -1   5  22        394.49        386.54        19.06 o                         
   0   5  22         16.97         19.60         4.86 o                         
   1   5  22         86.22         94.55         8.23 o                         
   2   5  22         27.45         24.67         6.27 o                         
   3   5  22          2.15          1.76         4.27 o                         
  -3   6  22          0.52          2.64         5.42 o                         
  -2   6  22         61.97         81.35        13.68 o                         
  -1   6  22         27.66         30.18         6.57 o                         
   0   6  22        162.64        156.29        11.53 o                         
   1   6  22        232.40        241.39        12.58 o                         
   2   6  22          5.59          2.99         2.52 o                         
   3   6  22          5.62          8.98         5.23 o                         
  -3   7  22         54.47        145.54        91.34 o                         
  -2   7  22          3.46          2.63         5.74 o                         
  -1   7  22         24.11         25.47         6.06 o                         
   0   7  22        107.05        101.78         9.89 o                         
   1   7  22         34.31         36.23         7.05 o                         
   2   7  22         61.27         65.57         9.09 o                         
   3   7  22          0.03          0.30         2.77 o                         
  -3   8  22          0.87          4.82         5.84 o                         
  -2   8  22         34.07         40.26        22.01 o                         
  -1   8  22         85.86         85.78         9.50 o                         
   0   8  22          7.89          8.18         4.83 o                         
   1   8  22         69.08         69.05         8.17 o                         
   2   8  22          6.62          3.87         7.98 o                         
  -2   9  22         30.65         34.76        10.81 o                         
  -1   9  22          0.17          0.58         3.51 o                         
   0   9  22          1.61          2.12         3.72 o                         
   1   9  22        179.93        170.05        14.87 o                         
   2   9  22         10.33          8.59         4.15 o                         
  -2  10  22         23.67         29.79        11.80 o                         
  -1  10  22         15.58         27.06        12.50 o                         
   0  10  22          4.46          4.97         6.52 o                         
   1  10  22         10.38         11.97         5.50 o                         
   2  10  22          7.58          8.75         6.23 o                         
  -1  11  22         16.53         21.20         7.90 o                         
   0  11  22          8.51          9.81         6.18 o                         
   1  11  22         11.81          8.46         5.10 o                         
   0  12  22          1.79          1.28         8.11 o                         
  -3   0  23         35.41         34.39         9.69 o                         
  -1   0  23        730.29        704.54        73.07 o                         
   1   0  23        276.87        209.86        35.62 o                         
   3   0  23         45.13         25.24         8.37 o                         
  -4   1  23          1.61         10.03        22.42 o                         
  -3   1  23         14.24          6.57         5.97 o                         
  -2   1  23         10.54         12.65         5.62 o                         
  -1   1  23         83.66         67.69        13.69 o                         
   0   1  23        275.05        275.40        25.11 o                         
   1   1  23         40.71         41.84         5.55 o                         
   2   1  23         15.34         17.69         5.70 o                         
   3   1  23         12.65         14.22         7.96 o                         
  -4   2  23         48.77        100.46        42.23 o                         
  -3   2  23         11.21         17.51         7.85 o                         
  -2   2  23        109.37         94.42        13.64 o                         
  -1   2  23          3.76          1.76         3.15 o                         
   0   2  23         11.03         12.07         4.02 o                         
   1   2  23        123.28        132.39         9.17 o                         
   2   2  23         11.10         12.95         5.61 o                         
   3   2  23         22.63         35.00        10.40 o                         
  -3   3  23          2.88          6.39         7.00 o                         
  -2   3  23          0.03         -0.40         6.01 o                         
  -1   3  23        154.59        145.37        10.95 o                         
   0   3  23        562.18        667.64        51.05 o                         
   1   3  23        397.93        423.52        15.96 o                         
   2   3  23          2.11          2.97         4.66 o                         
   3   3  23         15.59         14.99         8.86 o                         
  -3   4  23          5.12          5.16         5.43 o                         
  -2   4  23         46.72         49.36        11.81 o                         
  -1   4  23        540.50        485.22        21.06 o                         
   0   4  23          2.90          2.64         3.81 o                         
   1   4  23         62.01         49.10         7.38 o                         
   2   4  23          2.41          5.68         4.78 o                         
   3   4  23          0.34         -0.51         4.79 o                         
  -3   5  23          9.45         14.36         7.05 o                         
  -2   5  23          8.05         12.84         7.07 o                         
  -1   5  23         88.40         80.80         9.74 o                         
   0   5  23         13.70         15.70         5.03 o                         
   1   5  23          5.45          4.12         4.07 o                         
   2   5  23         20.50         16.71         5.76 o                         
   3   5  23          3.98          3.64         4.61 o                         
  -3   6  23         17.38         41.35        55.61 o                         
  -2   6  23          6.17          6.40         6.77 o                         
  -1   6  23          0.03          0.03         3.53 o                         
   0   6  23          1.69          0.58         4.01 o                         
   1   6  23         90.63         96.80         9.28 o                         
   2   6  23          5.96          2.87         2.59 o                         
   3   6  23          7.33          5.83         5.82 o                         
  -3   7  23          2.69          1.81         8.27 o                         
  -2   7  23         14.29         17.99         7.91 o                         
  -1   7  23         12.03         14.94         5.24 o                         
   0   7  23         10.17          7.70         5.35 o                         
   1   7  23        228.55        230.76        13.66 o                         
   2   7  23          3.45          3.51         7.64 o                         
   3   7  23          0.50          0.65         3.71 o                         
  -3   8  23          4.51         13.25         9.31 o                         
  -1   8  23          3.08          2.00         4.16 o                         
   0   8  23          2.97          3.64         4.50 o                         
   1   8  23          2.51          2.45         4.40 o                         
   2   8  23          9.15         15.23         9.81 o                         
  -2   9  23         32.49         29.83         9.51 o                         
  -1   9  23          0.23          0.73         5.03 o                         
   0   9  23         13.31         15.24         5.41 o                         
   1   9  23         45.00         42.79         9.97 o                         
   2   9  23          1.11          1.96         4.28 o                         
  -2  10  23         17.09         29.80        12.46 o                         
  -1  10  23        118.86        154.59        17.43 o                         
   0  10  23          0.05         -1.88        34.89 o                         
   1  10  23         13.22         12.64         5.96 o                         
  -1  11  23         24.83         31.30         7.34 o                         
   0  11  23         23.24         25.99         7.95 o                         
   1  11  23          2.98          3.87         4.95 o                         
  -2   0  24         30.94         29.59         9.09 o                         
   0   0  24        829.39        720.64        32.99 o                         
   2   0  24        103.64         97.70        11.95 o                         
  -3   1  24          4.67          5.78         3.49 o                         
  -2   1  24          9.01         11.92         5.51 o                         
  -1   1  24         94.93         72.43         9.70 o                         
   0   1  24         12.27         10.54         2.68 o                         
   1   1  24         45.61         36.96         5.28 o                         
   2   1  24        194.19        196.36        15.24 o                         
   3   1  24          9.82          8.88         7.36 o                         
  -3   2  24          0.42         -0.23         6.15 o                         
  -2   2  24          0.16         -0.19         5.87 o                         
  -1   2  24        257.02        211.65        12.55 o                         
   0   2  24        531.07        603.59        41.78 o                         
   1   2  24        110.64        115.55         8.82 o                         
   2   2  24         28.20         31.06         7.12 o                         
   3   2  24          6.02          9.13         7.81 o                         
  -3   3  24         14.85         18.58         8.57 o                         
  -2   3  24         24.95         30.25        10.01 o                         
  -1   3  24        111.67        102.73         9.66 o                         
   0   3  24        490.19        542.34        24.60 o                         
   1   3  24        100.89        104.74         8.34 o                         
   2   3  24         10.96          9.24         5.73 o                         
   3   3  24          1.84          1.47         5.42 o                         
  -3   4  24         11.81         17.69         8.89 o                         
  -2   4  24          2.92          4.94         7.77 o                         
  -1   4  24        108.35        104.46        10.29 o                         
   0   4  24         16.78         20.20         5.34 o                         
   1   4  24          0.44          1.27         2.05 o                         
   2   4  24          3.12          3.43         4.59 o                         
   3   4  24          0.11          0.22         4.44 o                         
  -3   5  24          6.90          8.63         7.37 o                         
  -2   5  24          0.01          1.34         5.97 o                         
  -1   5  24          0.03          0.07         4.24 o                         
   0   5  24        106.93        106.05         9.87 o                         
   1   5  24         25.10         26.12         5.61 o                         
   2   5  24         43.35         43.41         7.55 o                         
   3   5  24         21.68         23.31         8.04 o                         
  -3   6  24         27.99        100.46        79.87 o                         
  -2   6  24         45.82         56.26        12.74 o                         
  -1   6  24          1.69          1.95         4.34 o                         
   0   6  24        127.56        126.02        11.30 o                         
   1   6  24        214.90        222.45        13.10 o                         
   2   6  24         28.50         23.57         8.10 o                         
   3   6  24          7.15          6.74         6.33 o                         
  -3   7  24         12.20         19.89         8.02 o                         
  -1   7  24          2.13          6.59         4.39 o                         
   0   7  24         86.84         88.84        10.43 o                         
   1   7  24          6.18          8.81         4.99 o                         
   2   7  24         64.48         44.25        24.12 o                         
  -1   8  24         11.14         12.00         5.17 o                         
   0   8  24         95.43        100.43        10.74 o                         
   1   8  24         48.33         47.15        10.06 o                         
   2   8  24         23.63         21.30         7.59 o                         
  -2   9  24          7.08          8.43         6.70 o                         
  -1   9  24         17.25         25.93        11.25 o                         
   0   9  24          5.36          2.26         5.77 o                         
   1   9  24          0.82          0.48         5.23 o                         
   2   9  24         21.54         20.77         7.09 o                         
  -1  10  24         16.31         27.10         8.30 o                         
   0  10  24          5.18          4.91         5.85 o                         
   1  10  24          9.33         10.22         6.31 o                         
  -1  11  24          6.75          6.08         5.12 o                         
   0  11  24         12.26         16.37         5.75 o                         
  -3   0  25          0.53          3.30         6.37 o                         
  -1   0  25         82.86         28.55        25.28 o                         
   1   0  25        201.88        184.90        19.56 o                         
   3   0  25          1.51          0.84         4.68 o                         
  -3   1  25         30.43         26.04        16.78 o                         
  -2   1  25          1.16          2.93         4.69 o                         
  -1   1  25        591.40        491.20        45.45 o                         
   0   1  25          0.93          0.59         1.76 o                         
   1   1  25         93.24         75.71         8.93 o                         
   2   1  25          3.27          2.71         4.70 o                         
   3   1  25         22.94         23.31         6.08 o                         
  -3   2  25          0.56         -0.05         6.10 o                         
  -2   2  25         43.89         42.73        10.19 o                         
  -1   2  25          9.81         15.78         4.57 o                         
   0   2  25         11.88         14.13         4.43 o                         
   1   2  25          0.27          0.49         3.31 o                         
   2   2  25          0.08         -1.05         4.99 o                         
   3   2  25          2.12          1.50         5.19 o                         
  -3   3  25          0.16          2.39         7.42 o                         
  -2   3  25         31.85         34.48        11.42 o                         
  -1   3  25        144.23        170.23        12.03 o                         
   0   3  25         19.73         18.81         4.84 o                         
   1   3  25        210.34        204.50        11.35 o                         
   2   3  25          0.39          0.07         4.59 o                         
   3   3  25          0.61          0.08         5.56 o                         
  -3   4  25         20.94         24.40         9.88 o                         
  -2   4  25          0.00         -0.17         7.79 o                         
  -1   4  25         68.69         64.58         8.66 o                         
   0   4  25         61.52         67.46         7.97 o                         
   1   4  25         15.14          9.31         2.78 o                         
   2   4  25         23.55         24.48         6.82 o                         
   3   4  25         21.06         20.67         9.66 o                         
  -3   5  25          3.20         22.37        51.71 o                         
  -2   5  25          4.27          4.43         7.84 o                         
  -1   5  25         18.48         17.84         5.91 o                         
   0   5  25          1.08          0.74         3.86 o                         
   1   5  25         65.60         67.38         7.83 o                         
   2   5  25         38.01         47.32         7.63 o                         
   3   5  25          2.44          1.65         5.12 o                         
  -3   6  25         12.80         15.13        18.59 o                         
  -2   6  25         78.89         87.33        13.88 o                         
  -1   6  25          0.70          0.66         4.48 o                         
   0   6  25          3.63          3.40         4.60 o                         
   1   6  25         62.79         65.86         8.38 o                         
   2   6  25          4.03          3.62        17.60 o                         
  -1   7  25         68.10         78.32         9.10 o                         
   0   7  25         77.53         70.49         9.54 o                         
   1   7  25          0.24          0.79         3.97 o                         
   2   7  25         40.83         11.63        14.76 o                         
  -2   8  25         13.99         17.86         9.77 o                         
  -1   8  25          8.07          9.12         7.51 o                         
   0   8  25          0.66          0.59         4.76 o                         
   1   8  25         23.86         24.38         8.93 o                         
   2   8  25         28.72         36.88         8.54 o                         
  -2   9  25          1.25          2.57         5.48 o                         
  -1   9  25         19.18         22.20         9.55 o                         
   0   9  25          4.87          2.66        10.72 o                         
   1   9  25          3.64          4.63         5.19 o                         
   2   9  25          0.04          0.50        13.34 o                         
  -1  10  25          1.05          0.80         4.65 o                         
   0  10  25          8.04          8.78         6.86 o                         
   1  10  25          1.53          1.24         6.45 o                         
  -2   0  26         15.05         11.86         7.87 o                         
   0   0  26         31.87         26.63         6.79 o                         
   2   0  26         50.20         45.25         9.87 o                         
  -3   1  26         30.66         20.29        12.31 o                         
  -2   1  26          6.80         12.34         6.36 o                         
  -1   1  26        120.95        104.76         9.60 o                         
   0   1  26        264.33         23.16        43.95 o                         
   1   1  26         18.64         16.05         3.52 o                         
   2   1  26         52.98         46.38         7.22 o                         
   3   1  26          0.02          0.04         6.62 o                         
  -3   2  26         11.85         17.11         8.23 o                         
  -2   2  26          7.35          5.03         6.53 o                         
  -1   2  26          2.99          1.53         3.74 o                         
   0   2  26          0.25          0.21         3.00 o                         
   1   2  26        171.94        174.41        11.07 o                         
   2   2  26        132.68        130.40        11.91 o                         
   3   2  26         11.39         12.65         8.85 o                         
  -3   3  26         22.10         25.91        11.06 o                         
  -2   3  26          0.19          0.48         7.33 o                         
  -1   3  26        157.51        149.99        11.55 o                         
   0   3  26        126.07        121.77        10.31 o                         
   1   3  26          3.51          2.75         3.40 o                         
   2   3  26          0.44          0.74         4.52 o                         
   3   3  26          0.04         -0.95         7.39 o                         
  -3   4  26          0.78         -0.14        34.61 o                         
  -2   4  26         20.17         22.09         9.56 o                         
  -1   4  26          6.50          9.45         4.77 o                         
   0   4  26         34.11         31.56         6.52 o                         
   1   4  26          8.62          7.71         3.33 o                         
   2   4  26         81.15         83.16        10.45 o                         
   3   4  26          0.16          1.52         6.02 o                         
  -3   5  26          1.46          1.10        46.53 o                         
  -2   5  26         24.99         35.07        11.49 o                         
  -1   5  26          0.02          0.72         4.06 o                         
   0   5  26         57.78         47.98         7.83 o                         
   1   5  26         24.82         23.37         4.67 o                         
   2   5  26         48.88         60.57        17.93 o                         
   3   5  26          0.27         -0.15         5.83 o                         
  -3   6  26          6.29          5.02         5.61 o                         
  -1   6  26          8.23         10.49         5.64 o                         
   0   6  26          0.65          0.89         4.47 o                         
   1   6  26          7.05          6.99         4.69 o                         
   2   6  26         25.93         19.29         9.34 o                         
  -2   7  26         57.87         59.24        20.68 o                         
  -1   7  26          0.00         -0.02         4.17 o                         
   0   7  26          3.93          3.69         4.52 o                         
   1   7  26          4.27          6.78         6.95 o                         
   2   7  26         82.84         19.58        17.52 o                         
  -2   8  26          1.31          2.17         5.73 o                         
  -1   8  26         11.46         13.91         8.20 o                         
   0   8  26          8.37         10.92         9.06 o                         
   1   8  26          1.19          0.40         6.13 o                         
   2   8  26         77.93         74.16        12.55 o                         
  -2   9  26          9.01         12.28         7.38 o                         
  -1   9  26          3.82          4.83         6.05 o                         
   0   9  26         39.14         44.42        13.03 o                         
   1   9  26         35.26         32.97         7.88 o                         
  -1  10  26         27.00         32.73         7.16 o                         
   0  10  26          5.36          8.96         5.69 o                         
   1  10  26         14.69          8.91        11.34 o                         
  -3   0  27          6.49          7.32         7.70 o                         
  -1   0  27         66.75         44.99        12.09 o                         
   1   0  27        127.66        103.46        15.27 o                         
   3   0  27         43.41         41.63        15.44 o                         
  -3   1  27        185.42        194.43        16.46 o                         
  -2   1  27          3.48          2.32         5.30 o                         
  -1   1  27          0.47          0.22         3.53 o                         
   0   1  27        108.31         35.96        20.49 o                         
   1   1  27        347.76        336.42        16.07 o                         
   2   1  27         32.29         22.04         6.16 o                         
   3   1  27         39.01         44.70        11.25 o                         
  -3   2  27          0.98          0.93         8.79 o                         
  -2   2  27         21.13         13.46         6.99 o                         
  -1   2  27          7.15          8.97         4.41 o                         
   0   2  27         52.01         42.74         6.03 o                         
   1   2  27          3.15          2.85         3.70 o                         
   2   2  27          7.34          7.22         5.04 o                         
   3   2  27          2.19          0.80         6.51 o                         
  -3   3  27          0.52          4.45        30.67 o                         
  -2   3  27         21.18         24.24         9.76 o                         
  -1   3  27         10.08         14.32         5.08 o                         
   0   3  27        216.16        207.32        13.43 o                         
   1   3  27         52.08         54.97         6.65 o                         
   2   3  27         15.20         14.95         5.63 o                         
   3   3  27         15.52         13.16        10.61 o                         
  -3   4  27         15.76         43.46        53.69 o                         
  -2   4  27          9.43         12.33         8.94 o                         
  -1   4  27         34.22         34.22         7.07 o                         
   0   4  27        139.57        145.67        11.99 o                         
   1   4  27        142.85        144.60        10.63 o                         
   2   4  27         34.67         22.51        19.53 o                         
   3   4  27         12.74          8.73         8.43 o                         
  -3   5  27         11.42         22.11        16.67 o                         
  -1   5  27          3.44          4.13         4.65 o                         
   0   5  27          3.38          1.91         4.30 o                         
   1   5  27         15.90         11.43         2.90 o                         
   2   5  27         67.07         81.53        34.67 o                         
  -1   6  27         32.10         40.11         8.09 o                         
   0   6  27         45.64         56.20         8.62 o                         
   1   6  27          5.51          5.51         4.74 o                         
   2   6  27          1.53          0.72         4.60 o                         
  -2   7  27         27.53         46.26        15.24 o                         
  -1   7  27         17.64         25.70         9.19 o                         
   0   7  27          1.15          1.92         4.47 o                         
   1   7  27         67.32         74.63        11.77 o                         
   2   7  27         65.30         29.33        11.75 o                         
  -2   8  27         39.29         57.97        14.51 o                         
  -1   8  27         18.87         26.31         8.50 o                         
   1   8  27          1.35          0.21         4.32 o                         
  -1   9  27         45.17         54.96        10.33 o                         
   0   9  27          3.08          1.11         5.32 o                         
   1   9  27         28.88         23.53         8.45 o                         
   0  10  27         19.59         22.47         7.16 o                         
  -2   0  28         13.31         17.63         8.71 o                         
   0   0  28        456.78        327.52        49.60 o                         
   2   0  28         36.35         35.88         9.30 o                         
  -3   1  28          3.75          7.03        14.52 o                         
  -2   1  28          4.50          6.78         5.75 o                         
  -1   1  28          6.85          8.24         4.45 o                         
   0   1  28         31.14         16.68         5.98 o                         
   1   1  28          4.08          3.96         3.39 o                         
   2   1  28         40.68         25.70         8.68 o                         
   3   1  28          0.67          0.09         3.87 o                         
  -3   2  28        206.58        325.81        91.89 o                         
  -2   2  28          3.05          2.37         3.98 o                         
  -1   2  28          1.58          0.43         3.47 o                         
   0   2  28          3.61          0.33         2.35 o                         
   1   2  28         20.76         22.97         5.47 o                         
   2   2  28         54.06         51.14         9.06 o                         
   3   2  28          1.51          0.47         4.69 o                         
  -3   3  28          3.00          3.21        33.74 o                         
  -2   3  28         16.62         15.15         9.15 o                         
  -1   3  28         16.98         17.97         6.37 o                         
   0   3  28          2.05          2.10         3.74 o                         
   1   3  28         10.18         10.89         4.48 o                         
   2   3  28          0.40          0.92        11.55 o                         
  -3   4  28         12.14         12.81         8.86 o                         
  -1   4  28          1.94          2.15         4.13 o                         
   0   4  28        126.68        141.43        11.87 o                         
   1   4  28         38.37         42.49         6.25 o                         
   2   4  28         37.57         31.50        21.37 o                         
  -1   5  28         12.39         18.79         6.04 o                         
   0   5  28          1.57          3.17         4.22 o                         
   1   5  28          0.13         -0.16         2.54 o                         
   2   5  28          0.00         -1.33         5.31 o                         
  -2   6  28         16.25         31.62        12.10 o                         
  -1   6  28         24.45         38.74        10.47 o                         
   0   6  28          0.98          2.57         4.55 o                         
   1   6  28          1.71          1.12         5.70 o                         
   2   6  28          1.01          0.94         4.46 o                         
  -2   7  28          2.84          2.44         7.11 o                         
  -1   7  28         61.60         82.98        14.57 o                         
   0   7  28         11.41         13.07         8.39 o                         
   1   7  28          1.97          0.67         5.18 o                         
   2   7  28          3.90          4.05         4.42 o                         
  -2   8  28         16.20         20.72        10.41 o                         
  -1   8  28         25.54         40.47        11.53 o                         
   0   8  28          1.97          2.65         9.41 o                         
   1   8  28         11.44          9.24         5.69 o                         
  -1   9  28          1.08          1.16         4.29 o                         
   0   9  28          4.40          9.95         6.21 o                         
   1   9  28          2.25          2.73         9.46 o                         
  -3   0  29         89.91        139.50        52.60 o                         
  -1   0  29          0.10          1.15         4.92 o                         
   1   0  29        132.11        120.70        12.27 o                         
  -3   1  29          0.04         -1.02        14.53 o                         
  -2   1  29         32.14         43.99        10.18 o                         
  -1   1  29          2.34          0.83         3.82 o                         
   0   1  29          4.91          3.78         3.24 o                         
   1   1  29          2.26          1.52         2.91 o                         
   2   1  29         10.94         15.43         9.54 o                         
  -3   2  29          0.00         -0.39         4.84 o                         
  -2   2  29          3.50          1.09         3.98 o                         
  -1   2  29          0.61          0.38         3.07 o                         
   0   2  29         82.37         76.19         9.45 o                         
   1   2  29         20.06         24.06         5.27 o                         
   2   2  29         38.70         53.00        20.63 o                         
  -3   3  29          2.30          4.77         6.96 o                         
  -1   3  29         36.96         34.51         7.14 o                         
   0   3  29          6.82          4.61         4.05 o                         
   1   3  29         19.54         20.68         5.04 o                         
   2   3  29          4.76          6.14        12.06 o                         
  -1   4  29          6.44          8.55         4.78 o                         
   0   4  29          8.49         10.67         4.90 o                         
   1   4  29          2.73          0.67         3.36 o                         
   2   4  29          0.49          0.65         4.08 o                         
  -2   5  29         13.92         25.52        10.76 o                         
  -1   5  29          2.76          1.40         4.92 o                         
   0   5  29          8.55          9.52         4.77 o                         
   1   5  29          0.59          0.02         3.26 o                         
   2   5  29          1.90          2.46         4.30 o                         
  -2   6  29          1.48          3.36         8.55 o                         
  -1   6  29         36.56         48.02        11.23 o                         
   0   6  29          6.21          6.25         6.40 o                         
   1   6  29          3.00          1.71         4.94 o                         
   2   6  29          0.15          1.31         4.16 o                         
  -2   7  29          4.54          5.59         8.06 o                         
  -1   7  29         16.81         22.19         7.79 o                         
   1   7  29         11.94         11.67         5.07 o                         
  -1   8  29         38.87         46.58        10.69 o                         
   0   8  29          4.58          5.24         5.75 o                         
   1   8  29         17.83         19.22         9.10 o                         
   0   9  29         46.31         50.30         8.75 o                         
   0   0  30         84.26         67.00        11.36 o                         
  -3   1  30         12.88         22.31         7.05 o                         
  -1   1  30          2.57          3.36         3.86 o                         
   0   1  30         21.31         17.33         5.16 o                         
   1   1  30          8.72          9.35         3.38 o                         
   2   1  30         39.54         49.11        19.03 o                         
  -3   2  30         46.44         50.71        13.48 o                         
  -1   2  30         28.73         17.48         6.31 o                         
   0   2  30          0.24          0.38         2.30 o                         
   1   2  30        102.51        100.25         9.51 o                         
   2   2  30         12.79          2.52        11.37 o                         
  -1   3  30          1.92          2.11         4.10 o                         
   0   3  30         26.66         19.94         4.73 o                         
   1   3  30         93.42        104.18        11.66 o                         
   2   3  30          7.29          6.82         4.78 o                         
  -2   4  30         28.05         33.65        11.41 o                         
  -1   4  30         38.29         40.91        10.55 o                         
   0   4  30         17.32         14.63         4.84 o                         
   1   4  30         15.04         14.63         5.58 o                         
   2   4  30          1.41          2.27         4.19 o                         
  -2   5  30          1.84          2.46         8.23 o                         
  -1   5  30         13.98         18.24         7.05 o                         
   0   5  30          2.17          2.65         4.71 o                         
   1   5  30         83.75         95.68        12.32 o                         
   2   5  30         30.62         36.80        10.96 o                         
  -2   6  30          0.05          0.53         7.82 o                         
  -1   6  30         21.94         33.98         7.95 o                         
   0   6  30         32.63         34.75        15.50 o                         
   1   6  30         10.11          5.98         2.30 o                         
  -1   7  30         67.79         74.57        15.62 o                         
   0   7  30         12.49         13.77         9.47 o                         
   1   7  30          6.97          8.11         5.19 o                         
  -1   8  30         17.43         27.74         7.58 o                         
   0   8  30         27.27         38.60         8.50 o                         
  -1   0  31          0.40          0.21         4.84 o                         
   1   0  31         73.22         72.41        13.06 o                         
  -2   1  31         66.12         88.59        40.72 o                         
  -1   1  31          0.50          2.63         3.66 o                         
   0   1  31          1.30          0.15         3.89 o                         
   1   1  31         37.48         21.96        11.53 o                         
   2   1  31          7.15          7.07         7.42 o                         
  -2   2  31         14.93         21.69        29.11 o                         
  -1   2  31          3.82          1.51         5.85 o                         
   0   2  31          0.01          0.10         2.51 o                         
   1   2  31          0.19          1.06         4.17 o                         
   2   2  31          5.12          3.27         4.61 o                         
  -2   3  31        101.34        123.29        20.34 o                         
  -1   3  31          2.04          2.40         6.30 o                         
   0   3  31          0.20          0.80         2.11 o                         
   1   3  31          7.04          6.59         5.25 o                         
   2   3  31         26.63         23.71         6.99 o                         
  -2   4  31         13.72         12.99         8.94 o                         
  -1   4  31          9.67          9.69         7.42 o                         
   0   4  31          1.02          3.70         4.24 o                         
   1   4  31         35.12         39.87         9.15 o                         
   2   4  31          1.38          1.37         4.01 o                         
  -2   5  31          0.18         -0.16         7.40 o                         
  -1   5  31          3.73          3.03         4.51 o                         
   0   5  31         22.78         16.05        11.78 o                         
   1   5  31         11.20         11.85         5.22 o                         
  -1   6  31          0.61          0.44         5.13 o                         
   0   6  31         23.91         25.53        14.38 o                         
   1   6  31          0.14         -0.36         2.22 o                         
  -1   7  31          3.28          4.75         7.78 o                         
   0   7  31         18.70         30.17         7.45 o                         
   1   7  31          1.27          1.06         4.16 o                         
   0   8  31         24.62         36.64        13.28 o                         
  -2   0  32         51.68         51.64        13.86 o                         
   0   0  32          4.13          2.53         5.75 o                         
   2   0  32         14.04         13.44         7.24 o                         
  -2   1  32         56.62         77.96        12.96 o                         
  -1   1  32          2.04          2.97         3.79 o                         
   0   1  32          0.36          1.61         4.23 o                         
   1   1  32          2.46          1.53         3.94 o                         
   2   1  32          7.85          8.78         4.75 o                         
  -2   2  32          0.96          0.28         5.06 o                         
  -1   2  32         29.62         45.71        11.00 o                         
   0   2  32          3.37          1.39         3.49 o                         
   1   2  32          0.31          1.52         4.12 o                         
   2   2  32         24.78         21.13        10.78 o                         
  -2   3  32        111.14        122.27        22.10 o                         
  -1   3  32          6.37          9.62         7.21 o                         
   0   3  32          6.18          0.90         4.22 o                         
   1   3  32          4.53          3.86         3.95 o                         
   2   3  32          8.23          5.09         5.24 o                         
  -2   4  32         27.94         42.99        14.20 o                         
  -1   4  32          0.65          1.16         4.66 o                         
   0   4  32          1.13         -0.18         4.49 o                         
   1   4  32          2.86          1.27         4.50 o                         
  -1   5  32          0.06         -0.26         8.36 o                         
   0   5  32          5.37          9.12         9.12 o                         
   1   5  32          0.14          0.21         3.50 o                         
  -1   6  32         11.05         21.21        10.22 o                         
   0   6  32         19.27         29.68         7.88 o                         
   1   6  32          1.12          0.62         3.62 o                         
   0   7  32          7.21          8.73         5.28 o                         
  -1   0  33        206.84        205.99        25.77 o                         
   1   0  33          0.58         -0.60         4.15 o                         
  -2   1  33         21.24         26.61         8.82 o                         
  -1   1  33        216.95        229.40        21.24 o                         
   0   1  33          8.46          9.81        17.38 o                         
   1   1  33         29.89         29.02         7.40 o                         
   2   1  33          6.89          4.99         6.12 o                         
  -2   2  33          3.36          1.61         5.54 o                         
  -1   2  33         10.55         13.75         5.94 o                         
   0   2  33          0.04         -1.79        19.67 o                         
   1   2  33          0.65          1.23         3.21 o                         
  -2   3  33         35.43         30.72        18.28 o                         
  -1   3  33          0.09          0.18         4.20 o                         
   0   3  33         32.26         24.93        18.84 o                         
   1   3  33          8.34          9.30         5.58 o                         
  -1   4  33         46.73         56.28        12.65 o                         
   0   4  33          0.07          0.42         3.14 o                         
   1   4  33          3.62          3.97         5.03 o                         
  -1   5  33          0.00         -0.95         7.54 o                         
   0   5  33         17.87         22.95         6.53 o                         
   1   5  33          0.41          1.05         4.32 o                         
  -1   6  33          2.23          5.35         5.40 o                         
   0   6  33         34.15         39.60         7.08 o                         
  -2   0  34        114.51        116.79        20.76 o                         
  -2   1  34         36.74         49.70        11.00 o                         
  -1   1  34          0.69          0.33         4.02 o                         
   0   1  34         29.16         32.42        23.93 o                         
   1   1  34          0.85          0.85         3.49 o                         
  -1   2  34         52.18         69.56        14.22 o                         
   0   2  34          0.01         -1.05        21.13 o                         
   1   2  34          0.64          0.58         6.00 o                         
  -1   3  34          0.01          0.25         4.84 o                         
   0   3  34          3.23          2.10         4.80 o                         
   1   3  34          6.25          3.24         7.97 o                         
  -1   4  34         14.41         24.35         9.21 o                         
   0   4  34          0.66          0.39         2.15 o                         
   1   4  34          8.23         16.07         6.63 o                         
  -1   5  34          0.95          0.81         5.10 o                         
   0   5  34          0.65          0.76         4.36 o                         
  -1   0  35         45.92         55.30        15.70 o                         
   1   0  35          4.07          5.23         8.47 o                         
  -1   1  35         53.85         61.47        12.45 o                         
   0   1  35          4.42          4.46         4.44 o                         
   1   1  35          0.97          0.60         5.02 o                         
  -1   2  35          9.28         17.15         8.05 o                         
   0   2  35          2.05          2.32         4.56 o                         
   1   2  35          0.05         -0.16         6.93 o                         
  -1   3  35         34.89         14.84        26.30 o                         
   0   3  35          1.71          1.20         4.26 o                         
   0   4  35          2.81          2.79         4.81 o                         
   0   0  36         74.64         99.25        15.45 o                         
  -1   1  36          0.44          0.73         3.93 o                         
   0   1  36        122.92        142.04        12.52 o                         
   0   2  36         20.86         30.51         7.63 o                         
                                                                                
